# Supplementary material for: R&D and pricing strategies in the intelligent vehicle supply chain under cross-organizational cooperative models
Source: PLoS One. 2025 Apr 24;20(4):e0321903. doi: 10.1371/journal.pone.0321903 (PMC12021157; doi:10.1371/journal.pone.0321903)
Supplement: S1 Data — Dataset. (ZIP) [file pone.0321903.s001.zip]

Archive with 58 entries (55 files):
- S1_Dataset/
- __MACOSX/._S1_Dataset
- S1_Dataset/.DS_Store
- __MACOSX/S1_Dataset/._.DS_Store
- S1_Dataset/Numerical simulation code/
- __MACOSX/S1_Dataset/._Numerical simulation code
- S1_Dataset/Minimal data set.docx
- __MACOSX/S1_Dataset/._Minimal data set.docx
- S1_Dataset/Original data for the figures/
- __MACOSX/S1_Dataset/._Original data for the figures
- S1_Dataset/Numerical simulation code/Fig8.py
- __MACOSX/S1_Dataset/Numerical simulation code/._Fig8.py
- S1_Dataset/Numerical simulation code/Figs 5 and 6.py
- __MACOSX/S1_Dataset/Numerical simulation code/._Figs 5 and 6.py
- S1_Dataset/Numerical simulation code/Fig9.py
- __MACOSX/S1_Dataset/Numerical simulation code/._Fig9.py
- S1_Dataset/Numerical simulation code/Figs 2 and 3.py
- __MACOSX/S1_Dataset/Numerical simulation code/._Figs 2 and 3.py
- S1_Dataset/Numerical simulation code/Fig7.py
- __MACOSX/S1_Dataset/Numerical simulation code/._Fig7.py
- S1_Dataset/Numerical simulation code/Fig11(b).py
- __MACOSX/S1_Dataset/Numerical simulation code/._Fig11(b).py
- S1_Dataset/Numerical simulation code/Fig11(a).py
- __MACOSX/S1_Dataset/Numerical simulation code/._Fig11(a).py
- S1_Dataset/Numerical simulation code/Fig 4.py
- __MACOSX/S1_Dataset/Numerical simulation code/._Fig 4.py
- S1_Dataset/Numerical simulation code/Fig12(b).py
- __MACOSX/S1_Dataset/Numerical simulation code/._Fig12(b).py
- S1_Dataset/Numerical simulation code/Fig10.py
- __MACOSX/S1_Dataset/Numerical simulation code/._Fig10.py
- S1_Dataset/Numerical simulation code/Fig12(a).py
- __MACOSX/S1_Dataset/Numerical simulation code/._Fig12(a).py
- S1_Dataset/Original data for the figures/.DS_Store
- __MACOSX/S1_Dataset/Original data for the figures/._.DS_Store
- S1_Dataset/Original data for the figures/Fig5_data.xlsx
- __MACOSX/S1_Dataset/Original data for the figures/._Fig5_data.xlsx
- S1_Dataset/Original data for the figures/Fig8_data.xlsx
- __MACOSX/S1_Dataset/Original data for the figures/._Fig8_data.xlsx
- S1_Dataset/Original data for the figures/Fig12(a)_data.xlsx
- __MACOSX/S1_Dataset/Original data for the figures/._Fig12(a)_data.xlsx
- S1_Dataset/Original data for the figures/Fig4_data.xlsx
- __MACOSX/S1_Dataset/Original data for the figures/._Fig4_data.xlsx
- S1_Dataset/Original data for the figures/Fig11(b)_data.xlsx
- __MACOSX/S1_Dataset/Original data for the figures/._Fig11(b)_data.xlsx
- S1_Dataset/Original data for the figures/Figs 2 and 3_data.xlsx
- __MACOSX/S1_Dataset/Original data for the figures/._Figs 2 and 3_data.xlsx
- S1_Dataset/Original data for the figures/Fig9_data.xlsx
- __MACOSX/S1_Dataset/Original data for the figures/._Fig9_data.xlsx
- S1_Dataset/Original data for the figures/Fig11(a)_data.xlsx
- __MACOSX/S1_Dataset/Original data for the figures/._Fig11(a)_data.xlsx
- S1_Dataset/Original data for the figures/Fig12(b)_data.xlsx
- __MACOSX/S1_Dataset/Original data for the figures/._Fig12(b)_data.xlsx
- S1_Dataset/Original data for the figures/Fig7_data.xlsx
- __MACOSX/S1_Dataset/Original data for the figures/._Fig7_data.xlsx
- S1_Dataset/Original data for the figures/Fig10_data.xlsx
- __MACOSX/S1_Dataset/Original data for the figures/._Fig10_data.xlsx
- S1_Dataset/Original data for the figures/Fig6_data.xlsx
- __MACOSX/S1_Dataset/Original data for the figures/._Fig6_data.xlsx
