# Supplementary material for: R&D and pricing strategies in the intelligent vehicle supply chain under cross-organizational cooperative models
Source: PLoS One. 2025 Apr 24;20(4):e0321903. doi: 10.1371/journal.pone.0321903 (PMC12021157; doi:10.1371/journal.pone.0321903)
Supplement: S1 Data — Dataset. (ZIP) [file pone.0321903.s001.zip › S1_Dataset/Numerical simulation code/Fig8.py]

import numpy as np
import matplotlib.pyplot as plt
from matplotlib import rcParams
import pandas as pd  # For saving the data to an Excel file

# Set the font family for the plots
rcParams['font.family'] = 'Arial'

# Define constants
a = 5000  # Potential market demand for intelligent cars
b = 1.2   # Consumer price sensitivity coefficient
theta = 0.8  # Research and development to reduce cost sensitivity
h = 1000  # Cost factor of R&D investment
g = 800   # Component costs of core component suppliers
c = 2000  # Vehicle manufacturer's initial production cost
k = 100   # Unit R&D efforts technical service fee
w = 1000  # Wholesale price of parts
p0 = 0    # Vehicle manufacturer's lowest price
beta = 1.0  # Sensitivity coefficient of consumer product quality

# Function to calculate price in SH scenario (does not depend on tau)
def p_SH(beta, theta):
    return p0  # In SH scenario, price is fixed and does not depend on tau

# Function to calculate price in SZ scenario
def p_SZ(beta, theta, tau):
    # Price is a function of tau (percentage of R&D cost shared by suppliers)
    return (beta - b * theta) * ((w - g) * (beta + b * theta) + 2 * k) / (4 * b * h * tau)

# Function to calculate price in ZH scenario
def p_ZH(beta, theta, tau):
    # Price is a function of tau and depends on market demand, costs, and supplier contributions
    return (beta - b * theta) * ((a - b * w - b * c) * (beta + b * theta) - 2 * k * b) / \
           (4 * b * h * (1 - tau) - 2 * b * (beta + b * theta) ** 2)

# Function to calculate price in LH scenario
def p_LH(beta, theta, tau):
    # Price is a function of tau and depends on market demand and supplier costs
    return (beta - b * theta) * (a - b * g - b * c) * (beta + b * theta) / \
           (4 * b ** 2 * h - 2 * b * (beta + b * theta) ** 2)

# Define the range of tau values (percentage of R&D cost shared by suppliers)
tau_range = np.linspace(0.1, 0.9, 100)

# Calculate the price values for each scenario by applying the tau_range
p_SH_values_tau = [p_SH(beta, theta) for tau in tau_range]  # SH scenario price does not depend on tau
p_SZ_values_tau = [p_SZ(beta, theta, tau) for tau in tau_range]  # SZ scenario
p_ZH_values_tau = [p_ZH(beta, theta, tau) for tau in tau_range]  # ZH scenario
p_LH_values_tau = [p_LH(beta, theta, tau) for tau in tau_range]  # LH scenario

# Create a plot to visualize the results
fig, ax = plt.subplots(figsize=(8, 6))

# Plot each scenario with distinct markers and labels
ax.plot(tau_range, p_SH_values_tau, label='SH scenario', marker='o', markevery=4, markersize=5, linewidth=1.5)
ax.plot(tau_range, p_SZ_values_tau, label='SZ scenario', marker='x', markevery=4, markersize=5, linewidth=1.5)
ax.plot(tau_range, p_ZH_values_tau, label='ZH scenario', marker='^', markevery=4, markersize=5, linewidth=1.5)
ax.plot(tau_range, p_LH_values_tau, label='LH scenario', marker='s', markevery=4, markersize=5, linewidth=1.5)

# Set labels for the x and y axes
ax.set_xlabel(r'$\tau$ ', fontsize=12)  # Label for tau
ax.set_ylabel(r'$p^*$', fontsize=12)  # Label for price p*

# Add a legend for clarity
ax.legend(fontsize=10)

# Enable grid for better readability of the graph
ax.grid(True)

# Adjust the layout for better spacing and clarity
plt.tight_layout()

# Save the figure as a PNG image with high resolution
plt.savefig('Fig7.png', dpi=500)

# Display the plot
plt.show()

# Print the calculated price values for each scenario (for verification)
print("p_SH:", p_SH_values_tau)
print("p_SZ:", p_SZ_values_tau)
print("p_ZH:", p_ZH_values_tau)
print("p_LH:", p_LH_values_tau)

# Save the data to an Excel file for further analysis
data = {
    'tau': tau_range,
    'p_SH': p_SH_values_tau,
    'p_SZ': p_SZ_values_tau,
    'p_ZH': p_ZH_values_tau,
    'p_LH': p_LH_values_tau
}

# Create a DataFrame from the data dictionary
df = pd.DataFrame(data)

# Save the DataFrame to an Excel file (same directory, with '_data' appended to the filename)
df.to_excel('Fig7_data.xlsx', index=False)
