# Supplementary material for: R&D and pricing strategies in the intelligent vehicle supply chain under cross-organizational cooperative models
Source: PLoS One. 2025 Apr 24;20(4):e0321903. doi: 10.1371/journal.pone.0321903 (PMC12021157; doi:10.1371/journal.pone.0321903)
Supplement: S1 Data — Dataset. (ZIP) [file pone.0321903.s001.zip › S1_Dataset/Numerical simulation code/Figs 5 and 6.py]

import numpy as np
import matplotlib.pyplot as plt
from matplotlib import rcParams
import pandas as pd

# Set font family for plots
rcParams['font.family'] = 'Arial'

# Define constants with descriptions
a = 5000  # Potential market demand for intelligent cars
b = 1.2   # Consumer price sensitivity coefficient
theta = 0.8  # Research and development to reduce cost sensitivity
h = 1000  # Cost factor of R&D investment
g = 800   # Component costs of core component suppliers
c = 2000  # Vehicle manufacturer's initial production cost
k = 100   # Unit R&D efforts technical service fee
w = 1000  # Wholesale price of parts
p0 = 0    # Vehicle manufacturer's lowest price
tau = 0.6 # Percentage of R&D cost shared by core component suppliers

# Define the range of beta and theta values for plotting
beta_range = np.linspace(10, 15, 100)  # Range of consumer product quality sensitivity (β)
theta_range = np.linspace(0.1, 1, 100)  # Range of R&D development level (θ)

# Functions to calculate p values for different scenarios based on beta and theta
def p_SH(beta, theta):
    return p0  # Constant price for SH scenario (no change for this scenario)

def p_SZ(beta, theta):
    # Price calculation for SZ scenario considering market demand, price sensitivity, and R&D factors
    return  ((beta - b * theta) * ((w - g) * (beta + b * theta) + 2 * k) / (4 * b * h * tau))

def p_ZH(beta, theta):
    # Price calculation for ZH scenario with considerations for component costs, initial production cost, and R&D efforts
    return  ((beta - b * theta) * ((a - b * w - b * c) * (beta + b * theta) - 2 * k * b) / (4 * b * h * (1 - tau) - 2 * b * (beta + b * theta)**2))

def p_LH(beta, theta):
    # Price calculation for LH scenario with a focus on component costs and R&D investment levels
    return ((beta - b * theta) * (a - b * g - b * c) * (beta + b * theta) / (4 * b**2 * h - 2 * b * (beta + b * theta)**2))

# Function to compute prices for each scenario across a range of beta or theta values
def compute_prices(range_values, is_beta=True):
    # Compute the price for each scenario (SH, SZ, ZH, LH) for each value in the range
    p_SH_values = [p_SH(value, theta) if is_beta else p_SH(fixed_beta, value) for value in range_values]
    p_SZ_values = [p_SZ(value, theta) if is_beta else p_SZ(fixed_beta, value) for value in range_values]
    p_ZH_values = [p_ZH(value, theta) if is_beta else p_ZH(fixed_beta, value) for value in range_values]
    p_LH_values = [p_LH(value, theta) if is_beta else p_LH(fixed_beta, value) for value in range_values]
    return p_SH_values, p_SZ_values, p_ZH_values, p_LH_values

# Compute price values for beta range
p_SH_values_beta, p_SZ_values_beta, p_ZH_values_beta, p_LH_values_beta = compute_prices(beta_range, is_beta=True)

# Compute price values for theta range with fixed beta value
fixed_beta = 1.0
p_SH_values_theta, p_SZ_values_theta, p_ZH_values_theta, p_LH_values_theta = compute_prices(theta_range, is_beta=False)

# Plot beta-based price curves
fig, ax = plt.subplots(figsize=(7, 5))
ax.plot(beta_range, p_SH_values_beta, label='SH scenario', marker='o', markevery=4, markersize=5, linewidth=1.5)
ax.plot(beta_range, p_SZ_values_beta, label='SZ scenario', marker='x', markevery=4, markersize=5, linewidth=1.5)
ax.plot(beta_range, p_ZH_values_beta, label='ZH scenario', marker='^', markevery=4, markersize=5, linewidth=1.5)
ax.plot(beta_range, p_LH_values_beta, label='LH scenario', marker='s', markevery=4, markersize=5, linewidth=1.5)

ax.set_xlabel(r'$\beta$', fontsize=12)
ax.set_ylabel(r'$p^*$', fontsize=12)
ax.legend(fontsize=10)
ax.grid(True)
fig.tight_layout(pad=2)
fig.savefig('Fig5.png', dpi=500)

# Plot theta-based price curves
fig, ax = plt.subplots(figsize=(7, 5))
ax.plot(theta_range, p_SH_values_theta, label='SH scenario', marker='o', markevery=4, markersize=5, linewidth=1.5)
ax.plot(theta_range, p_SZ_values_theta, label='SZ scenario', marker='x', markevery=4, markersize=5, linewidth=1.5)
ax.plot(theta_range, p_ZH_values_theta, label='ZH scenario', marker='^', markevery=4, markersize=5, linewidth=1.5)
ax.plot(theta_range, p_LH_values_theta, label='LH scenario', marker='s', markevery=4, markersize=5, linewidth=1.5)

ax.set_xlabel(r'$\theta$', fontsize=12)
ax.set_ylabel(r'$p^*$', fontsize=12)
ax.legend(fontsize=10)
ax.grid(True)
fig.tight_layout(pad=2)
fig.savefig('Fig6.png', dpi=500)

plt.show()

# Save the data to Excel
# Organize the data into a DataFrame for easy export
import pandas as pd

data = {
    'Beta': beta_range,
    'p_SH': p_SH_values_beta,
    'p_SZ': p_SZ_values_beta,
    'p_ZH': p_ZH_values_beta,
    'p_LH': p_LH_values_beta
}

# Create a DataFrame for the Beta-based data
df_beta = pd.DataFrame(data)

# Save the DataFrame to Excel with the name 'data.xlsx'
df_beta.to_excel('Fig5_data.xlsx', index=False)

# Similarly, for theta-based data
data_theta = {
    'Theta': theta_range,
    'p_SH': p_SH_values_theta,
    'p_SZ': p_SZ_values_theta,
    'p_ZH': p_ZH_values_theta,
    'p_LH': p_LH_values_theta
}

df_theta = pd.DataFrame(data_theta)
df_theta.to_excel('Fig6_data.xlsx', index=False)
