# Supplementary material for: R&D and pricing strategies in the intelligent vehicle supply chain under cross-organizational cooperative models
Source: PLoS One. 2025 Apr 24;20(4):e0321903. doi: 10.1371/journal.pone.0321903 (PMC12021157; doi:10.1371/journal.pone.0321903)
Supplement: S1 Data — Dataset. (ZIP) [file pone.0321903.s001.zip › S1_Dataset/Numerical simulation code/Fig9.py]

from mpl_toolkits.mplot3d import Axes3D
import numpy as np
import matplotlib.pyplot as plt
from matplotlib.ticker import ScalarFormatter
from matplotlib import rcParams
import pandas as pd  # Import pandas for saving data to Excel

# Set font family for plot labels
rcParams['font.family'] = 'Arial'

# Constants
a = 5000  # Potential market demand for intelligent cars
b = 1.2  # Consumer price sensitivity coefficient
theta_range = np.linspace(0.1, 5.0, 100)  # Range for theta (R&D cost reduction sensitivity)
beta_range = np.linspace(0.1, 5.0, 100)  # Range for beta (consumer product quality sensitivity)
p0 = 1500  # Vehicle manufacturer's lowest price
g = 800  # Component costs of core component suppliers
c = 2000  # Vehicle manufacturer's initial production cost
t = 100  # Fixed service fee
k = 100  # Unit R&D efforts technical service fee
h = 1000  # Cost factor of R&D investment
tau = 0.6  # Percentage of R&D cost shared by core component suppliers
w = 1000  # Wholesale price of parts

# Define the functions
def e_SH(beta, theta):
    return (beta * (w - g) + k) / (tau * h)

def e_SZ(beta, theta):
    return ((w - g) * (beta + b * theta) + 2 * k) / (2 * tau * h)

def e_ZH(beta, theta):
    return ((a - b * w - b * c) * (beta + b * theta) - 2 * k * b) / (2 * b * h * (1 - tau) - (beta + b * theta) ** 2)

def e_LH(beta, theta):
    return ((beta + b * theta) * (a - b * g - b * c)) / (2 * b * h - (beta + b * theta) ** 2)

def p_SH(beta, theta):
    # Ensure this function returns an array by applying element-wise operations
    return np.full_like(beta, p0)  # Return a 2D array with the shape of beta grid, filled with p0

def p_SZ(beta, theta):
    # Ensure this function returns an array by applying element-wise operations
    return ((a + b * c + b * w) / (2 * b)) + ((beta - b * theta) * ((w - g) * (beta + b * theta) + 2 * k) / (4 * b * h * tau))

def p_ZH(beta, theta):
    # Ensure this function returns an array by applying element-wise operations
    return ((a + b * c + b * w) / (2 * b)) + ((beta - b * theta) * ((a - b * w - b * c) * (beta + b * theta) - 2 * k * b) / (4 * b * h * (1 - tau) - 2 * b * (beta + b * theta) ** 2))

def p_LH(beta, theta):
    # Ensure this function returns an array by applying element-wise operations
    return ((a + b * c + b * g) / (2 * b)) + ((beta - b * theta) * (a - b * g - b * c) * (beta + b * theta) / (4 * b ** 2 * h - 2 * b * (beta + b * theta) ** 2))


def profit_z(e, p, beta, theta):
    result = (p - w - c + theta * e) * (a - b * p + beta * e) - t - k * e - (((1 - tau) * h * e **2) / 2)
    return np.where(np.isfinite(result) & (result > 0), result, np.nan)

# Create mesh grid for beta and theta values
beta_grid, theta_grid = np.meshgrid(beta_range, theta_range)

# Compute values for each scenario
e_SH_values = e_SH(beta_grid, theta_grid)
e_SZ_values = e_SZ(beta_grid, theta_grid)
e_ZH_values = e_ZH(beta_grid, theta_grid)
e_LH_values = e_LH(beta_grid, theta_grid)

p_SH_values = p_SH(beta_grid, theta_grid)
p_SZ_values = p_SZ(beta_grid, theta_grid)
p_ZH_values = p_ZH(beta_grid, theta_grid)
p_LH_values = p_LH(beta_grid, theta_grid)

# Calculate profits for each scenario
profit_z_SH = profit_z(e_SH_values, p_SH_values, beta_grid, theta_grid)
profit_z_SZ = profit_z(e_SZ_values, p_SZ_values, beta_grid, theta_grid)
profit_z_ZH = profit_z(e_ZH_values, p_ZH_values, beta_grid, theta_grid)
profit_z_LH = profit_z(e_LH_values, p_LH_values, beta_grid, theta_grid)

# Plot the 3D surface plot
fig = plt.figure(figsize=(5, 5))
ax = fig.add_subplot(111, projection='3d')

surf_SH = ax.plot_surface(beta_grid, theta_grid, profit_z_SH, color='orange', alpha=0.7, edgecolor='none')
surf_SZ = ax.plot_surface(beta_grid, theta_grid, profit_z_SZ, color='pink', alpha=0.7, edgecolor='none')
surf_ZH = ax.plot_surface(beta_grid, theta_grid, profit_z_ZH, color='gray', alpha=0.7, edgecolor='none')
surf_LH = ax.plot_surface(beta_grid, theta_grid, profit_z_LH, color='blue', alpha=0.7, edgecolor='none')

# Add annotations
# Ensure that profit values are valid before using np.nanmax
max_profit_SH = np.nanmax(profit_z_SH) if np.any(np.isfinite(profit_z_SH)) else 0
max_profit_SZ = np.nanmax(profit_z_SZ) if np.any(np.isfinite(profit_z_SZ)) else 0
max_profit_ZH = np.nanmax(profit_z_ZH) if np.any(np.isfinite(profit_z_ZH)) else 0
max_profit_LH = np.nanmax(profit_z_LH) if np.any(np.isfinite(profit_z_LH)) else 0

ax.text(6, 6, max_profit_SH, 'SH scenario', color='black', fontsize=12)
ax.text(6, 6, max_profit_SZ, 'SZ scenario', color='black', fontsize=12)
ax.text(6, 6, max_profit_ZH, 'ZH scenario', color='black', fontsize=12)
ax.text(6, 6, max_profit_LH, 'LH scenario', color='black', fontsize=12)

# Label axes and add title
plt.subplots_adjust(top=0.85)
ax.set_xlabel(r'$\beta$ ')
ax.set_ylabel(r'$\theta$ ')
ax.set_zlabel('Profits of Vehicle manufacturer')
ax.ticklabel_format(axis='z', style='plain')
ax.set_zlabel('$\pi^Z$', labelpad=10)

# Add legend
custom_lines = [
    plt.Line2D([0], [0], color='orange', lw=4),
    plt.Line2D([0], [0], color='pink', lw=4),
    plt.Line2D([0], [0], color='gray', lw=4),
    plt.Line2D([0], [0], color='blue', lw=4)
]
ax.legend(custom_lines, ['SH scenario', 'SZ scenario', 'ZH scenario', 'LH scenario'], loc='upper right')
ax.view_init(elev=7, azim=111)

# Save the plot as an image
plt.savefig('Fig9.png', dpi=500)

# Show the plot
plt.show()

# Save data to Excel
# Prepare data for Excel file
data = {
    'beta': beta_grid.flatten(),
    'theta': theta_grid.flatten(),
    'e_SH': e_SH_values.flatten(),
    'e_SZ': e_SZ_values.flatten(),
    'e_ZH': e_ZH_values.flatten(),
    'e_LH': e_LH_values.flatten(),
    'p_SH': p_SH_values.flatten(),
    'p_SZ': p_SZ_values.flatten(),
    'p_ZH': p_ZH_values.flatten(),
    'p_LH': p_LH_values.flatten(),
    'profit_z_SH': profit_z_SH.flatten(),
    'profit_z_SZ': profit_z_SZ.flatten(),
    'profit_z_ZH': profit_z_ZH.flatten(),
    'profit_z_LH': profit_z_LH.flatten()
}

# Convert to DataFrame and save to Excel
df = pd.DataFrame(data)
df.to_excel('Fig9_data.xlsx', index=False)
