# Supplementary material for: R&D and pricing strategies in the intelligent vehicle supply chain under cross-organizational cooperative models
Source: PLoS One. 2025 Apr 24;20(4):e0321903. doi: 10.1371/journal.pone.0321903 (PMC12021157; doi:10.1371/journal.pone.0321903)
Supplement: S1 Data — Dataset. (ZIP) [file pone.0321903.s001.zip › S1_Dataset/Numerical simulation code/Figs 2 and 3.py]

import numpy as np
import matplotlib.pyplot as plt
from matplotlib import rcParams
import pandas as pd

# Set the font for plotting
rcParams['font.family'] = 'Arial'

# Initialize constants
a = 5000  # Potential market demand for intelligent cars
b = 1.2  # Consumer price sensitivity coefficient
theta = 0.8  # Research and development to reduce cost sensitivity
h = 1000  # Cost factor of R&D investment
g = 800  # Component costs of core component suppliers
c = 2000  # Vehicle manufacturer's initial production cost
k = 100  # Unit R&D efforts technical service fee
w = 1000  # Wholesale price of parts
tau = 0.6  # Percentage of R&D cost shared by core component suppliers
p0 = 1500  # Vehicle manufacturer's lowest price
beta = 1.0  # Sensitivity coefficient of consumer product quality

# Define the ranges for beta and theta
beta_range = np.linspace(0.1, 2.0, 100)
theta_range = np.linspace(0.1, 2.0, 100)


# Unified function for calculating e values for different scenarios
def e_calculator(scenario, value, is_beta=True):
    """
    Calculate the e* value for a given scenario.

    scenario: ['SH', 'SZ', 'ZH', 'LH'] - The selected scenario.
    value: The value of beta or theta.
    is_beta: Boolean flag to indicate if the input value is for beta or theta.
    """
    if scenario == 'SH':
        # SH scenario calculation
        if is_beta:
            return (value * (w - g) + k) / (tau * h)
        else:
            return (beta * (w - g) + k) / (tau * h)

    elif scenario == 'SZ':
        # SZ scenario calculation
        if is_beta:
            return ((w - g) * (value + b * theta) + 2 * k) / (2 * tau * h)
        else:
            return ((w - g) * (beta + b * value) + 2 * k) / (2 * tau * h)

    elif scenario == 'ZH':
        # ZH scenario calculation
        if is_beta:
            numerator = (a - b * w - b * c) * (value + b * theta) - 2 * k * b
            denominator = (2 * b * h * (1 - tau) - (value + b * theta) ** 2)
            return numerator / denominator if denominator > 0 else np.nan
        else:
            numerator = (a - b * w - b * c) * (beta + b * value) - 2 * k * b
            denominator = (2 * b * h * (1 - tau) - (beta + b * value) ** 2)
            return numerator / denominator if denominator > 0 else np.nan

    elif scenario == 'LH':
        # LH scenario calculation
        if is_beta:
            numerator = (value + b * theta) * (a - b * g - b * c)
            denominator = (2 * b * h - (value + b * theta) ** 2)
            return numerator / denominator if denominator > 0 else np.nan
        else:
            numerator = (beta + b * value) * (a - b * g - b * c)
            denominator = (2 * b * h - (beta + b * value) ** 2)
            return numerator / denominator if denominator > 0 else np.nan


# Calculate the e values for each scenario using beta and theta ranges
e_SH_values = [e_calculator('SH', beta, is_beta=True) for beta in beta_range]
e_SZ_values = [e_calculator('SZ', beta, is_beta=True) for beta in beta_range]
e_ZH_values = [e_calculator('ZH', beta, is_beta=True) for beta in beta_range]
e_LH_values = [e_calculator('LH', beta, is_beta=True) for beta in beta_range]

e_SH_theta_values = [e_calculator('SH', theta, is_beta=False) for theta in theta_range]
e_SZ_theta_values = [e_calculator('SZ', theta, is_beta=False) for theta in theta_range]
e_ZH_theta_values = [e_calculator('ZH', theta, is_beta=False) for theta in theta_range]
e_LH_theta_values = [e_calculator('LH', theta, is_beta=False) for theta in theta_range]

# Plot the e values for beta
plt.figure(figsize=(5, 4))
plt.plot(beta_range, e_SH_values, label='SH scenario', marker='o', markevery=4, markersize=5, linewidth=1.5)
plt.plot(beta_range, e_SZ_values, label='SZ scenario', marker='x', markevery=4, markersize=5, linewidth=1.5)
plt.plot(beta_range, e_ZH_values, label='ZH scenario', marker='^', markevery=4, markersize=5, linewidth=1.5)
plt.plot(beta_range, e_LH_values, label='LH scenario', marker='s', markevery=4, markersize=5, linewidth=1.5)
plt.xlabel(r'$\beta$', fontsize=12)
plt.ylabel(r'$e^*$', fontsize=12)
plt.legend(fontsize=10)
plt.grid(True)
plt.tight_layout(pad=2)
plt.savefig('Fig2.png', dpi=500)
plt.show()

# Plot the e values for theta
plt.figure(figsize=(5, 4))
plt.plot(theta_range, e_SH_theta_values, label='SH scenario', marker='o', markevery=4, markersize=5, linewidth=1.5)
plt.plot(theta_range, e_SZ_theta_values, label='SZ scenario', marker='x', markevery=4, markersize=5, linewidth=1.5)
plt.plot(theta_range, e_ZH_theta_values, label='ZH scenario', marker='^', markevery=4, markersize=5, linewidth=1.5)
plt.plot(theta_range, e_LH_theta_values, label='LH scenario', marker='s', markevery=4, markersize=5, linewidth=1.5)
plt.xlabel(r'$\theta$', fontsize=12)
plt.ylabel(r'$e^*$', fontsize=12)
plt.legend(fontsize=10)
plt.grid(True)
plt.tight_layout(pad=2)
plt.savefig('Fig3.png', dpi=500)
plt.show()

# Save the data to Excel
# Create a DataFrame to store all values
data = {
    'Beta': beta_range,
    'e_SH': e_SH_values,
    'e_SZ': e_SZ_values,
    'e_ZH': e_ZH_values,
    'e_LH': e_LH_values,
    'Theta': theta_range,
    'e_SH_theta': e_SH_theta_values,
    'e_SZ_theta': e_SZ_theta_values,
    'e_ZH_theta': e_ZH_theta_values,
    'e_LH_theta': e_LH_theta_values
}

# Convert data into a DataFrame
df = pd.DataFrame(data)

# Save the DataFrame to Excel
df.to_excel('Figs 2 and 3_data.xlsx', index=False)
