# Supplementary material for: R&D and pricing strategies in the intelligent vehicle supply chain under cross-organizational cooperative models
Source: PLoS One. 2025 Apr 24;20(4):e0321903. doi: 10.1371/journal.pone.0321903 (PMC12021157; doi:10.1371/journal.pone.0321903)
Supplement: S1 Data — Dataset. (ZIP) [file pone.0321903.s001.zip › S1_Dataset/Numerical simulation code/Fig7.py]

import numpy as np
import pandas as pd
import matplotlib.pyplot as plt
from mpl_toolkits.mplot3d import Axes3D
from matplotlib import rcParams
from matplotlib.ticker import ScalarFormatter

# Set the font to Arial
rcParams['font.family'] = 'Arial'

# Parameter Initialization
a = 5000  # Potential market demand for intelligent cars
b = 1.2   # Consumer price sensitivity coefficient
theta = 0.8  # R&D development level sensitivity
h = 1000  # Cost factor of R&D investment
g = 800   # Component costs of core component suppliers
c = 2000  # Vehicle manufacturer's initial production cost
k = 100   # Unit R&D efforts technical service fee
w = 1000  # Wholesale price of parts
p0 = 0    # Vehicle manufacturer's lowest price
beta = 1.0 # Consumer product quality sensitivity
t = 100   # A fixed service fee
tau = 0.6 # Fixed parameter for the model

# Define various model functions
def e_SH(beta, theta):
    # SH scenario energy consumption
    return (beta * (w - g) + k) / (tau * h)

def e_SZ(beta, theta):
    # SZ scenario energy consumption
    return ((w - g) * (beta + b * theta) + 2 * k) / (2 * tau * h)

def e_ZH(beta, theta):
    # ZH scenario energy consumption
    return ((a - b * w - b * c) * (beta + b * theta) - 2 * k * b) / (2 * b * h * (1 - tau) - (beta + b * theta) ** 2)

def e_LH(beta, theta):
    # LH scenario energy consumption
    return ((beta + b * theta) * (a - b * g - b * c)) / (2 * b * h - (beta + b * theta) ** 2)

def p_SH(beta, theta):
    # SH scenario price
    return np.zeros_like(beta)  # Return an array of zeros with the same shape as beta

def p_SZ(beta, theta):
    # SZ scenario price
    return ((a + b * c + b * w) / (2 * b)) + ((beta - b * theta) * ((w - g) * (beta + b * theta) + 2 * k) / (4 * b * h * tau))

def p_ZH(beta, theta):
    # ZH scenario price
    return ((a + b * c + b * w) / (2 * b)) + ((beta - b * theta) * ((a - b * w - b * c) * (beta + b * theta) - 2 * k * b) / (4 * b * h * (1 - tau) - 2 * b * (beta + b * theta) ** 2))

def p_LH(beta, theta):
    # LH scenario price
    return ((a + b * c + b * g) / (2 * b)) + ((beta - b * theta) * (a - b * g - b * c) * (beta + b * theta) / (4 * b ** 2 * h - 2 * b * (beta + b * theta) ** 2))

def profit_s(e, p, beta, theta):
    # Calculate profit for each scenario
    return (w - g) * (a - b * p + beta * e) + t + k * e - ((tau * h * e ** 2) / 2)

# Generate beta and theta grids
beta_range = np.linspace(0.1, 5.0, 100)
theta_range = np.linspace(0.1, 5.0, 100)
beta_grid, theta_grid = np.meshgrid(beta_range, theta_range)

# Calculate energy consumption and prices for each scenario
e_SH_values = e_SH(beta_grid, theta_grid)
e_SZ_values = e_SZ(beta_grid, theta_grid)
e_ZH_values = e_ZH(beta_grid, theta_grid)
e_LH_values = e_LH(beta_grid, theta_grid)

p_SH_values = p_SH(beta_grid, theta_grid)
p_SZ_values = p_SZ(beta_grid, theta_grid)
p_ZH_values = p_ZH(beta_grid, theta_grid)
p_LH_values = p_LH(beta_grid, theta_grid)

# Calculate profits for each scenario
profit_s_SH = profit_s(e_SH_values, p_SH_values, beta_grid, theta_grid)
profit_s_SZ = profit_s(e_SZ_values, p_SZ_values, beta_grid, theta_grid)
profit_s_ZH = profit_s(e_ZH_values, p_ZH_values, beta_grid, theta_grid)
profit_s_LH = profit_s(e_LH_values, p_LH_values, beta_grid, theta_grid)

# Create a data dictionary
data = {
    'Beta': beta_grid.flatten(),
    'Theta': theta_grid.flatten(),
    'e_SH': e_SH_values.flatten(),
    'e_SZ': e_SZ_values.flatten(),
    'e_ZH': e_ZH_values.flatten(),
    'e_LH': e_LH_values.flatten(),
    'p_SH': p_SH_values.flatten(),
    'p_SZ': p_SZ_values.flatten(),
    'p_ZH': p_ZH_values.flatten(),
    'p_LH': p_LH_values.flatten(),
    'Profit_SH': profit_s_SH.flatten(),
    'Profit_SZ': profit_s_SZ.flatten(),
    'Profit_ZH': profit_s_ZH.flatten(),
    'Profit_LH': profit_s_LH.flatten()
}

# Save the data to an Excel file
df = pd.DataFrame(data)
df.to_excel('Fig7_data.xlsx', index=False)

# Plot 3D graphs
fig = plt.figure(figsize=(5, 5))
ax = fig.add_subplot(111, projection='3d')

surf_SH = ax.plot_surface(beta_grid, theta_grid, profit_s_SH, color='orange', alpha=0.7, edgecolor='none')
surf_SZ = ax.plot_surface(beta_grid, theta_grid, profit_s_SZ, color='pink', alpha=0.7, edgecolor='none')
surf_ZH = ax.plot_surface(beta_grid, theta_grid, profit_s_ZH, color='gray', alpha=0.7, edgecolor='none')
surf_LH = ax.plot_surface(beta_grid, theta_grid, profit_s_LH, color='blue', alpha=0.7, edgecolor='none')

# Add text labels
ax.text(3, 6, np.max(profit_s_SH), 'SH scenario', color='black', fontsize=12)
ax.text(3, 6, np.max(profit_s_SZ)+50000, 'SZ scenario', color='black', fontsize=12)
ax.text(3, 6, np.max(profit_s_ZH), 'ZH scenario', color='black', fontsize=12)
ax.text(3, 6, np.max(profit_s_LH)+100000, 'LH scenario', color='black', fontsize=12)

# Add legend
legend_elements = [plt.Line2D([0], [0], color='orange', lw=4, label='SH scenario'),
                   plt.Line2D([0], [0], color='pink', lw=4, label='SZ scenario'),
                   plt.Line2D([0], [0], color='gray', lw=4, label='ZH scenario'),
                   plt.Line2D([0], [0], color='blue', lw=4, label='LH scenario')]

ax.legend(handles=legend_elements, bbox_to_anchor=(1, 1.1), loc='upper right')
plt.subplots_adjust(top=0.85)

# Set axis labels
ax.set_xlabel(r'$\beta$ ')
ax.set_ylabel(r'$\theta$ ')
ax.set_zlabel('Profits of core component suppliers')

ax.ticklabel_format(axis='z', style='plain')
ax.set_zlabel('$\pi^S$', labelpad=10)

# Adjust the viewing angle
ax.view_init(elev=14, azim=25)

# Save the plot as a PNG file
plt.savefig('Fig7.png', dpi=500)

# Display the plot
plt.show()

print("Data saved to 'profit_s_all_scenarios.xlsx'")
