# Supplementary material for: R&D and pricing strategies in the intelligent vehicle supply chain under cross-organizational cooperative models
Source: PLoS One. 2025 Apr 24;20(4):e0321903. doi: 10.1371/journal.pone.0321903 (PMC12021157; doi:10.1371/journal.pone.0321903)
Supplement: S1 Data — Dataset. (ZIP) [file pone.0321903.s001.zip › S1_Dataset/Numerical simulation code/Fig11(a).py]

import numpy as np
import matplotlib.pyplot as plt
from mpl_toolkits.mplot3d import Axes3D
from matplotlib import rcParams
import pandas as pd

# Set font to Arial for consistency
rcParams['font.family'] = 'Arial'

# Define constants
a = 5000  # Potential market demand for intelligent cars
b = 0.5   # Consumer price sensitivity coefficient
h = 1000  # Cost factor of R&D investment
g = 800   # Component costs of core component suppliers
c = 2000  # Vehicle manufacturer's initial production cost
k = 100   # Unit R&D efforts technical service fee
w = 1000  # Wholesale price of parts
tau = 0.6 # Percentage of R&D cost shared by core component suppliers
p0 = 1500 # Vehicle manufacturer's lowest price

# Define the ranges for theta (R&D to reduce cost sensitivity) and beta (Consumer product quality sensitivity coefficient)
theta_range = np.linspace(0, 10, 50)
beta_range = np.linspace(0, 10, 50)

# Create meshgrid for theta and beta
theta, beta = np.meshgrid(theta_range, beta_range)

# Define the different R&D levels for each scenario
e_SH = (beta * (w - g) + k) / (tau * h)  # SH scenario R&D level
e_SZ = ((w - g) * (beta + b * theta) + 2 * k) / (2 * tau * h)  # SZ scenario R&D level
e_ZH = ((a - b * w - b * c) * (beta + b * theta) - 2 * k * b) / (2 * b * h * (1 - tau) - (beta + b * theta) ** 2)  # ZH scenario R&D level
e_LH = ((beta + b * theta) * (a - b * g - b * c)) / (2 * b * h - (beta + b * theta) ** 2)  # LH scenario R&D level

# Create a figure for the 3D plot
fig = plt.figure(figsize=(5.2, 5))
ax = fig.add_subplot(111, projection='3d')

# Plot each scenario as a surface plot with different colors
surf1 = ax.plot_surface(theta, beta, e_SH, color='orange', edgecolor='none', alpha=0.5)  # SH scenario
surf2 = ax.plot_surface(theta, beta, e_SZ, color='gray', edgecolor='none', alpha=0.5)    # SZ scenario
surf3 = ax.plot_surface(theta, beta, e_ZH, color='pink', edgecolor='none', alpha=0.5)    # ZH scenario
surf4 = ax.plot_surface(theta, beta, e_LH, color='blue', edgecolor='none', alpha=0.5)    # LH scenario

# Label axes
ax.set_xlabel(r'$\theta$', fontsize=12)
ax.set_ylabel(r'$\beta$', fontsize=12)
ax.set_zlabel(r'$e^*$', fontsize=12)

# Add text labels for each scenario
ax.text(10, 4, np.nanmax(e_SH) - 20, 'SH scenario', color='black', fontsize=10)
ax.text(10, 4, np.nanmax(e_SZ), 'SZ scenario', color='black', fontsize=10)
ax.text(10, 4, np.nanmax(e_ZH) - 100, 'ZH scenario', color='black', fontsize=10)
ax.text(10, 4, np.nanmax(e_LH) - 20, 'LH scenario', color='black', fontsize=10)

# Set the view angle of the plot
ax.view_init(elev=10, azim=-119)

# Add a legend
custom_lines = [plt.Line2D([0], [0], color='orange', lw=4),
                plt.Line2D([0], [0], color='gray', lw=4),
                plt.Line2D([0], [0], color='pink', lw=4),
                plt.Line2D([0], [0], color='blue', lw=4)]
ax.legend(custom_lines, ['SH scenario', 'SZ scenario', 'ZH scenario', 'LH scenario'], loc='upper right')

# Save the plot as a PNG image
plt.savefig('Fig11(a).png', dpi=500)

# Display the plot
plt.show()

# Save the data to an Excel file
# Create a DataFrame with theta, beta, and the R&D levels for each scenario
data = {
    'theta': theta.flatten(),
    'beta': beta.flatten(),
    'e_SH': e_SH.flatten(),
    'e_SZ': e_SZ.flatten(),
    'e_ZH': e_ZH.flatten(),
    'e_LH': e_LH.flatten()
}

# Convert the data into a pandas DataFrame
df = pd.DataFrame(data)

# Save the DataFrame to an Excel file, with the name 'Fig_11(a)_data.xlsx'
df.to_excel('Fig11(a)_data.xlsx', index=False)
