# Supplementary material for: R&D and pricing strategies in the intelligent vehicle supply chain under cross-organizational cooperative models
Source: PLoS One. 2025 Apr 24;20(4):e0321903. doi: 10.1371/journal.pone.0321903 (PMC12021157; doi:10.1371/journal.pone.0321903)
Supplement: S1 Data — Dataset. (ZIP) [file pone.0321903.s001.zip › S1_Dataset/Numerical simulation code/Fig 4.py]

import numpy as np
import matplotlib.pyplot as plt
from matplotlib import rcParams
import pandas as pd  # Importing pandas to save data to Excel

# Set font to Arial for all plots
rcParams['font.family'] = 'Arial'

# Define constants
a = 5000  # Potential market demand for intelligent cars
b = 1.2  # Consumer price sensitivity coefficient
theta = 0.8  # R&D to reduce cost sensitivity
h = 1000  # Cost factor of R&D investment
g = 800  # Component costs of core component suppliers
c = 2000  # Vehicle manufacturer's initial production cost
k = 100  # Unit R&D efforts technical service fee
w = 1000  # Wholesale price of parts
beta = 1.0  # Sensitivity coefficient of consumer product quality

# Define the range for tau (percentage of R&D cost shared by core component suppliers)
tau_range = np.linspace(0.1, 1.0, 100)

# Define the functions for each scenario depending on tau
def e_SH_tau(tau):
    return (beta * (w - g) + k) / (tau * h)

def e_SZ_tau(tau):
    return ((w - g) * (beta + b * theta) + 2 * k) / (2 * tau * h)

def e_ZH_tau(tau):
    numerator = (a - b * w - b * c) * (beta + b * theta) - 2 * k * b
    denominator = (2 * b * h * (1 - tau) - (beta + b * theta)**2)
    return numerator / denominator if denominator > 0 else np.nan

def e_LH_tau(tau):
    numerator = (beta + b * theta) * (a - b * g - b * c)
    denominator = (2 * b * h - (beta + b * theta)**2)
    return numerator / denominator if denominator > 0 else np.nan

# Calculate the values of e* for each scenario across the tau range
e_SH_tau_values = [e_SH_tau(tau) for tau in tau_range]
e_SZ_tau_values = [e_SZ_tau(tau) for tau in tau_range]
e_ZH_tau_values = [e_ZH_tau(tau) for tau in tau_range]
e_LH_tau_values = [e_LH_tau(tau) for tau in tau_range]

# Plot the main figure
fig, ax = plt.subplots(figsize=(10, 6), facecolor='white')
step = 4  # Step for markers in the plot

# Plot each scenario with appropriate markers
ax.plot(tau_range, e_SH_tau_values, label='SH scenario', marker='o', markevery=step, markersize=5, linewidth=1.5)
ax.plot(tau_range, e_SZ_tau_values, label='SZ scenario', marker='x', markevery=step, markersize=5, linewidth=1.5)
ax.plot(tau_range, e_ZH_tau_values, label='ZH scenario', marker='^', markevery=step, markersize=5, linewidth=1.5)
ax.plot(tau_range, e_LH_tau_values, label='LH scenario', marker='s', markevery=step, markersize=5, linewidth=1.5)

# Labels and legend
ax.set_xlabel(r'$\tau$', fontsize=12)  # Label for tau
ax.set_ylabel(r'$e^*$', fontsize=12)  # Label for e*
ax.legend(fontsize=10)  # Legend for the plot
ax.grid(True)  # Add gridlines

# Add inset for zoomed-in view
inset_ax = fig.add_axes([0.35, 0.25, 0.3, 0.3], facecolor='white')
inset_ax.plot(tau_range, e_SH_tau_values, label='e_SH', marker='o', markevery=step, markersize=5, linewidth=1.5)
inset_ax.plot(tau_range, e_SZ_tau_values, label='e_SZ', marker='x', markevery=step, markersize=5, linewidth=1.5)
inset_ax.plot(tau_range, e_ZH_tau_values, label='e_ZH', marker='^', markevery=step, markersize=5, linewidth=1.5)
inset_ax.plot(tau_range, e_LH_tau_values, label='e_LH', marker='s', markevery=step, markersize=5, linewidth=1.5)

# Set limits for inset plot
inset_ax.set_xlim(0.1, 0.5)  # Zoom-in on tau range
inset_ax.set_ylim(0, 5)  # Set y-axis range for inset
inset_ax.set_xlabel(r'$\tau$', fontsize=10)  # Label for tau in inset
inset_ax.set_ylabel(r'$e^*$', fontsize=10)  # Label for e* in inset
inset_ax.grid(True)

# Adjust layout for better spacing
plt.tight_layout(pad=2)

# Save the figure
plt.savefig('Fig4.png', dpi=500)
plt.show()

# Save the data to an Excel file
data = {
    'Tau': tau_range,
    'e_SH_tau': e_SH_tau_values,
    'e_SZ_tau': e_SZ_tau_values,
    'e_ZH_tau': e_ZH_tau_values,
    'e_LH_tau': e_LH_tau_values,
}

# Convert the data into a DataFrame
df = pd.DataFrame(data)

# Save to Excel file named "data.xlsx"
df.to_excel('Fig4_data.xlsx', index=False)
