# Supplementary material for: R&D and pricing strategies in the intelligent vehicle supply chain under cross-organizational cooperative models
Source: PLoS One. 2025 Apr 24;20(4):e0321903. doi: 10.1371/journal.pone.0321903 (PMC12021157; doi:10.1371/journal.pone.0321903)
Supplement: S1 Data — Dataset. (ZIP) [file pone.0321903.s001.zip › S1_Dataset/Numerical simulation code/Fig12(b).py]

import numpy as np
import matplotlib.pyplot as plt
from mpl_toolkits.mplot3d import Axes3D
from matplotlib import rcParams
import pandas as pd

# Set font to Arial for better visualization in figures
rcParams['font.family'] = 'Arial'

# Parameters (explanation provided for each)
a = 5000  # Maximum value of the output in SH scenario
b = 1.2   # Parameter affecting the relationship between beta and theta
h = 1000  # Scaling factor for the output
g = 800   # External cost in the SZ and ZH scenarios
c = 2000  # Cost parameter related to the system setup
k = 100   # Constant in the equations, typically related to fixed costs or influences
w = 1000  # External influence on the system (e.g., market conditions)
tau = 0.6 # Fractional parameter representing a specific influence or cost sharing
p0 = 1500 # Initial price for SH scenario, can be seen as the base value for comparison

# Range for theta and beta
theta_range = np.linspace(0, 10, 50)  # Range for theta (first variable in the system)
beta_range = np.linspace(0, 10, 50)   # Range for beta (second variable in the system)
theta, beta = np.meshgrid(theta_range, beta_range)  # Create a meshgrid for surface plotting

# Define the function for SH scenario
def p_SH(beta, theta):
    return np.full_like(theta, p0)  # For SH, the value is constant and equal to p0

# Define the function for SZ scenario
def p_SZ(beta, theta):
    return ((a + b * c + b * w) / (2 * b)) + ((beta - b * theta) * ((w - g) * (beta + b * theta) + 2 * k) / (4 * b * h * tau))

# Define the function for ZH scenario
def p_ZH(beta, theta):
    return ((a + b * c + b * w) / (2 * b)) + ((beta - b * theta) * ((a - b * w - b * c) * (beta + b * theta) - 2 * k * b) / (4 * b * h * (1 - tau) - 2 * b * (beta + b * theta)**2))

# Define the function for LH scenario
def p_LH(beta, theta):
    return ((a + b * c + b * g) / (2 * b)) + ((beta - b * theta) * (a - b * g - b * c) * (beta + b * theta) / (4 * b**2 * h - 2 * b * (beta + b * theta)**2))

# Compute values for each scenario
p_SH_values = p_SH(beta, theta)
p_SZ_values = p_SZ(beta, theta)
p_ZH_values = p_ZH(beta, theta)
p_LH_values = p_LH(beta, theta)

# Create a DataFrame to store the data
df = pd.DataFrame({
    'theta': theta.flatten(),
    'beta': beta.flatten(),
    'p_SH': p_SH_values.flatten(),
    'p_SZ': p_SZ_values.flatten(),
    'p_ZH': p_ZH_values.flatten(),
    'p_LH': p_LH_values.flatten()
})

# Save the data to an Excel file
df.to_excel('Fig12(b)_data.xlsx', index=False)

# Create a figure and a 3D axis for plotting
fig = plt.figure(figsize=(6, 6))
ax = fig.add_subplot(111, projection='3d')

# Plot the surfaces for each scenario
surf1 = ax.plot_surface(theta, beta, p_SH_values, color='orange', edgecolor='none', alpha=0.5)
surf2 = ax.plot_surface(theta, beta, p_SZ_values, color='gray', edgecolor='none', alpha=0.5)
surf3 = ax.plot_surface(theta, beta, p_ZH_values, color='pink', edgecolor='none', alpha=0.5)
surf4 = ax.plot_surface(theta, beta, p_LH_values, color='blue', edgecolor='none', alpha=0.5)

# Labeling the axes
ax.set_xlabel(r'$\theta$', fontsize=12)  # Label for theta
ax.set_ylabel(r'$\beta$', fontsize=12)   # Label for beta
ax.set_zlabel(r'$p^*$', fontsize=12)     # Label for p* (output value)

# Add annotations for each scenario to the plot
ax.text(6, 0, np.max(p_SH_values), 'SH scenario', color='black', fontsize=10)
ax.text(6, 0, np.max(p_SZ_values)+200, 'SZ scenario', color='black', fontsize=10)
ax.text(6, 0, np.max(p_ZH_values)-100, 'ZH scenario', color='black', fontsize=10)
ax.text(6, 0, np.max(p_LH_values)-200, 'LH scenario', color='black', fontsize=10)

# Create custom legend to indicate the scenario for each color
custom_lines = [plt.Line2D([0], [0], color='orange', lw=4),
                plt.Line2D([0], [0], color='gray', lw=4),
                plt.Line2D([0], [0], color='pink', lw=4),
                plt.Line2D([0], [0], color='blue', lw=4)]
ax.legend(custom_lines, ['SH scenario', 'SZ scenario', 'ZH scenario', 'LH scenario'], loc='upper right')

# Set the view angle for the plot
ax.view_init(elev=9, azim=-99)

# Save the figure as a PNG file with a resolution of 500 dpi
plt.savefig('Fig12(b).png', dpi=500)

# Show the plot
plt.show()
