# Supplementary material for: R&D and pricing strategies in the intelligent vehicle supply chain under cross-organizational cooperative models
Source: PLoS One. 2025 Apr 24;20(4):e0321903. doi: 10.1371/journal.pone.0321903 (PMC12021157; doi:10.1371/journal.pone.0321903)
Supplement: S1 Data — Dataset. (ZIP) [file pone.0321903.s001.zip › S1_Dataset/Numerical simulation code/Fig10.py]

import numpy as np
import matplotlib.pyplot as plt
from matplotlib import rcParams
import pandas as pd
from mpl_toolkits.mplot3d import Axes3D

# Set font to Arial
rcParams['font.family'] = 'Arial'

# Define constants
a = 5000  # Potential market demand for intelligent cars
b = 1.2   # Consumer price sensitivity coefficient
theta_range = np.linspace(0.1, 5.0, 100)  # Range for theta
beta_range = np.linspace(0.1, 5.0, 100)   # Range for beta
p0 = 1500  # Vehicle manufacturer's lowest price
g = 800    # Component costs of core component suppliers
c = 2000   # Vehicle manufacturer's initial production cost
t = 100    # Fixed service fee
k = 100    # Unit R&D efforts technical service fee
h = 1000   # Cost factor of R&D investment
tau = 0.6  # Percentage of R&D cost shared by core component suppliers
w = 1000   # Wholesale price of parts

# Define e_LH (R&D level)
def e_LH(beta, theta):
    # e_LH calculation formula
    return ((beta + b * theta) * (a - b * g - b * c)) / (2 * b * h - (beta + b * theta) ** 2)

# Define p_LH (Price of intelligent cars)
def p_LH(beta, theta):
    # p_LH calculation formula
    return ((a + b * c + b * g) / (2 * b)) + ((beta - b * theta) * (a - b * g - b * c) * (beta + b * theta) / (4 * b ** 2 * h - 2 * b * (beta + b * theta) ** 2))

# Define profit formula
def profit_LH(e, p, beta, theta):
    # Profit calculation formula
    return (p - g - c + theta * e) * (a - b * p + beta * e) - ((h * e ** 2) / 2)

# Create meshgrid (beta, theta)
beta_grid, theta_grid = np.meshgrid(beta_range, theta_range)

# Calculate e_LH and p_LH values
e_LH_values = e_LH(beta_grid, theta_grid)
p_LH_values = p_LH(beta_grid, theta_grid)

# Calculate profit and set negative values to NaN
profit_LH_values = np.where(profit_LH(e_LH_values, p_LH_values, beta_grid, theta_grid) > 0,
                             profit_LH(e_LH_values, p_LH_values, beta_grid, theta_grid), np.nan)

# Create 3D plot
fig = plt.figure(figsize=(5, 5))
ax = fig.add_subplot(111, projection='3d')
surf_LH = ax.plot_surface(beta_grid, theta_grid, profit_LH_values, color='blue', alpha=0.7, edgecolor='none')

# Set chart labels
ax.set_xlabel(r'$\beta$')
ax.set_ylabel(r'$\theta$')
ax.set_zlabel(r'$\Pi^{SC}$')

# Set view angle
ax.view_init(elev=10, azim=-119)

# Save the figure as PNG
plt.subplots_adjust(top=0.85)
plt.savefig('Fig10.png', dpi=500)

# Show the plot
plt.show()

# Save data to Excel
# Create a DataFrame with beta, theta, e_LH, p_LH, and profit data
data = {
    'beta': beta_grid.flatten(),
    'theta': theta_grid.flatten(),
    'e_LH': e_LH_values.flatten(),
    'p_LH': p_LH_values.flatten(),
    'profit_LH': profit_LH_values.flatten()
}

df = pd.DataFrame(data)

# Save it as an Excel file, named "original filename + 'data'"
df.to_excel('Fig10_data.xlsx', index=False)
