# Supplementary material for: R&D and pricing strategies in the intelligent vehicle supply chain under cross-organizational cooperative models
Source: PLoS One. 2025 Apr 24;20(4):e0321903. doi: 10.1371/journal.pone.0321903 (PMC12021157; doi:10.1371/journal.pone.0321903)
Supplement: S1 Data — Dataset. (ZIP) [file pone.0321903.s001.zip › S1_Dataset/Original data for the figures/Fig5_data.xlsx]

## Sheet: Sheet1
Beta	p_SH	p_SZ	p_ZH	p_LH
10	0	7.50822	83.6793	29.6961
10.0505	0	7.58205	84.6789	30.0143
10.101	0	7.65624	85.6868	30.3343
10.1515	0	7.73078	86.7032	30.6562
10.202	0	7.80567	87.7279	30.9801
10.2525	0	7.88092	88.7612	31.3059
10.303	0	7.95652	89.803	31.6336
10.3535	0	8.03247	90.8534	31.9633
10.404	0	8.10878	91.9126	32.2948
10.4545	0	8.18545	92.9806	32.6284
10.5051	0	8.26247	94.0573	32.9639
10.5556	0	8.33984	95.143	33.3013
10.6061	0	8.41757	96.2377	33.6407
10.6566	0	8.49565	97.3415	33.982
10.7071	0	8.57409	98.4544	34.3254
10.7576	0	8.65288	99.5764	34.6707
10.8081	0	8.73202	100.708	35.018
10.8586	0	8.81152	101.849	35.3672
10.9091	0	8.89137	102.999	35.7185
10.9596	0	8.97158	104.158	36.0718
11.0101	0	9.05214	105.328	36.427
11.0606	0	9.13306	106.507	36.7843
11.1111	0	9.21433	107.695	37.1436
11.1616	0	9.29595	108.894	37.5049
11.2121	0	9.37793	110.102	37.8682
11.2626	0	9.46026	111.321	38.2336
11.3131	0	9.54295	112.549	38.601
11.3636	0	9.62599	113.788	38.9705
11.4141	0	9.70939	115.037	39.342
11.4646	0	9.79314	116.296	39.7155
11.5152	0	9.87724	117.566	40.0911
11.5657	0	9.9617	118.846	40.4688
11.6162	0	10.0465	120.137	40.8486
11.6667	0	10.1317	121.439	41.2304
11.7172	0	10.2172	122.752	41.6143
11.7677	0	10.3031	124.075	42.0003
11.8182	0	10.3893	125.409	42.3884
11.8687	0	10.4759	126.755	42.7787
11.9192	0	10.5628	128.112	43.171
11.9697	0	10.6501	129.48	43.5654
12.0202	0	10.7378	130.859	43.962
12.0707	0	10.8258	132.25	44.3607
12.1212	0	10.9141	133.653	44.7615
12.1717	0	11.0028	135.067	45.1645
12.2222	0	11.0919	136.493	45.5696
12.2727	0	11.1813	137.932	45.9769
12.3232	0	11.2711	139.382	46.3864
12.3737	0	11.3612	140.844	46.798
12.4242	0	11.4517	142.319	47.2118
12.4747	0	11.5425	143.806	47.6277
12.5253	0	11.6337	145.306	48.0459
12.5758	0	11.7253	146.818	48.4663
12.6263	0	11.8172	148.343	48.8888
12.6768	0	11.9094	149.881	49.3136
12.7273	0	12.002	151.432	49.7406
12.7778	0	12.095	152.996	50.1698
12.8283	0	12.1883	154.573	50.6013
12.8788	0	12.282	156.164	51.035
12.9293	0	12.376	157.769	51.4709
12.9798	0	12.4704	159.387	51.9091
13.0303	0	12.5651	161.018	52.3495
13.0808	0	12.6602	162.664	52.7923
13.1313	0	12.7556	164.324	53.2373
13.1818	0	12.8514	165.998	53.6845
13.2323	0	12.9476	167.687	54.1341
13.2828	0	13.0441	169.39	54.586
13.3333	0	13.1409	171.107	55.0402
13.3838	0	13.2382	172.84	55.4967
13.4343	0	13.3357	174.587	55.9555
13.4848	0	13.4336	176.35	56.4166
13.5354	0	13.5319	178.128	56.8801
13.5859	0	13.6305	179.921	57.3459
13.6364	0	13.7295	181.73	57.8141
13.6869	0	13.8289	183.555	58.2847
13.7374	0	13.9286	185.396	58.7576
13.7879	0	14.0286	187.252	59.2329
13.8384	0	14.129	189.126	59.7105
13.8889	0	14.2298	191.015	60.1906
13.9394	0	14.3309	192.921	60.6731
13.9899	0	14.4323	194.844	61.158
14.0404	0	14.5341	196.784	61.6453
14.0909	0	14.6363	198.741	62.135
14.1414	0	14.7388	200.716	62.6272
14.1919	0	14.8417	202.708	63.1218
14.2424	0	14.945	204.718	63.6189
14.2929	0	15.0486	206.746	64.1184
14.3434	0	15.1525	208.792	64.6204
14.3939	0	15.2568	210.857	65.1249
14.4444	0	15.3614	212.94	65.6319
14.4949	0	15.4665	215.041	66.1413
14.5455	0	15.5718	217.162	66.6533
14.596	0	15.6775	219.302	67.1678
14.6465	0	15.7836	221.462	67.6848
14.697	0	15.89	223.641	68.2044
14.7475	0	15.9968	225.84	68.7265
14.798	0	16.1039	228.059	69.2511
14.8485	0	16.2114	230.299	69.7784
14.899	0	16.3193	232.559	70.3081
14.9495	0	16.4275	234.84	70.8405
15	0	16.536	237.142	71.3755
