# Supplementary material for: R&D and pricing strategies in the intelligent vehicle supply chain under cross-organizational cooperative models
Source: PLoS One. 2025 Apr 24;20(4):e0321903. doi: 10.1371/journal.pone.0321903 (PMC12021157; doi:10.1371/journal.pone.0321903)
Supplement: S1 Data — Dataset. (ZIP) [file pone.0321903.s001.zip › S1_Dataset/Original data for the figures/Fig8_data.xlsx]

## Sheet: Sheet1
Beta	Theta	Profit_SH	Profit_SZ	Profit_ZH	Profit_LH
0.1	0.1	640112	140112	140107	164112
0.149495	0.1	640114	140113	140112	164113
0.19899	0.1	640116	140114	140114	164114
0.248485	0.1	640119	140116	140114	164115
0.29798	0.1	640121	140117	140111	164116
0.347475	0.1	640124	140118	140105	164116
0.39697	0.1	640127	140119	140097	164116
0.446465	0.1	640130	140120	140087	164116
0.49596	0.1	640133	140122	140074	164115
0.545455	0.1	640136	140123	140058	164114
0.594949	0.1	640140	140125	140040	164112
0.644444	0.1	640144	140126	140019	164110
0.693939	0.1	640148	140127	139996	164108
0.743434	0.1	640152	140129	139970	164105
0.792929	0.1	640156	140130	139941	164103
0.842424	0.1	640160	140132	139910	164099
0.891919	0.1	640165	140134	139876	164096
0.941414	0.1	640169	140135	139840	164092
0.990909	0.1	640174	140137	139801	164087
1.0404	0.1	640179	140139	139760	164083
1.0899	0.1	640184	140141	139716	164078
1.13939	0.1	640190	140143	139669	164072
1.18889	0.1	640195	140144	139620	164066
1.23838	0.1	640201	140146	139568	164060
1.28788	0.1	640207	140148	139513	164054
1.33737	0.1	640213	140150	139456	164047
1.38687	0.1	640219	140152	139397	164040
1.43636	0.1	640225	140154	139334	164032
1.48586	0.1	640231	140157	139269	164024
1.53535	0.1	640238	140159	139202	164016
1.58485	0.1	640245	140161	139131	164007
1.63434	0.1	640252	140163	139059	163998
1.68384	0.1	640259	140166	138983	163989
1.73333	0.1	640266	140168	138905	163979
1.78283	0.1	640274	140170	138824	163969
1.83232	0.1	640281	140173	138740	163959
1.88182	0.1	640289	140175	138654	163948
1.93131	0.1	640297	140178	138565	163937
1.98081	0.1	640305	140180	138474	163925
2.0303	0.1	640313	140183	138379	163914
2.0798	0.1	640322	140185	138282	163901
2.12929	0.1	640330	140188	138183	163889
2.17879	0.1	640339	140191	138080	163876
2.22828	0.1	640348	140193	137975	163862
2.27778	0.1	640357	140196	137867	163849
2.32727	0.1	640366	140199	137757	163835
2.37677	0.1	640376	140202	137643	163820
2.42626	0.1	640385	140205	137527	163806
2.47576	0.1	640395	140208	137408	163790
2.52525	0.1	640405	140211	137286	163775
2.57475	0.1	640415	140214	137162	163759
2.62424	0.1	640425	140217	137034	163743
2.67374	0.1	640436	140220	136904	163726
2.72323	0.1	640446	140223	136771	163709
2.77273	0.1	640457	140226	136635	163692
2.82222	0.1	640468	140230	136497	163674
2.87172	0.1	640479	140233	136355	163656
2.92121	0.1	640490	140236	136211	163637
2.97071	0.1	640502	140239	136064	163619
3.0202	0.1	640513	140243	135914	163599
3.0697	0.1	640525	140246	135761	163580
3.11919	0.1	640537	140250	135605	163560
3.16869	0.1	640549	140253	135446	163539
3.21818	0.1	640561	140257	135284	163519
3.26768	0.1	640573	140260	135119	163497
3.31717	0.1	640586	140264	134951	163476
3.36667	0.1	640598	140268	134781	163454
3.41616	0.1	640611	140271	134607	163432
3.46566	0.1	640624	140275	134430	163409
3.51515	0.1	640637	140279	134251	163386
3.56465	0.1	640651	140283	134068	163363
3.61414	0.1	640664	140287	133882	163339
3.66364	0.1	640678	140291	133693	163315
3.71313	0.1	640692	140295	133501	163290
3.76263	0.1	640706	140299	133306	163265
3.81212	0.1	640720	140303	133108	163240
3.86162	0.1	640734	140307	132907	163214
3.91111	0.1	640749	140311	132703	163188
3.96061	0.1	640763	140315	132495	163161
4.0101	0.1	640778	140319	132284	163134
4.0596	0.1	640793	140324	132071	163107
4.10909	0.1	640808	140328	131854	163079
4.15859	0.1	640823	140332	131633	163051
4.20808	0.1	640839	140337	131410	163023
4.25758	0.1	640854	140341	131183	162994
4.30707	0.1	640870	140345	130953	162964
4.35657	0.1	640886	140350	130720	162935
4.40606	0.1	640902	140354	130483	162905
4.45556	0.1	640919	140359	130243	162874
4.50505	0.1	640935	140364	130000	162843
4.55455	0.1	640952	140368	129753	162812
4.60404	0.1	640968	140373	129503	162780
4.65354	0.1	640985	140378	129250	162748
4.70303	0.1	641002	140383	128993	162715
4.75253	0.1	641020	140387	128732	162682
4.80202	0.1	641037	140392	128469	162649
4.85152	0.1	641055	140397	128201	162615
4.90101	0.1	641072	140402	127930	162581
4.95051	0.1	641090	140407	127656	162546
5	0.1	641108	140412	127378	162511
0.1	0.149495	640112	140114	140113	164113
0.149495	0.149495	640114	140115	140115	164115
0.19899	0.149495	640116	140116	140114	164116
0.248485	0.149495	640119	140117	140111	164116
0.29798	0.149495	640121	140118	140105	164116
0.347475	0.149495	640124	140119	140097	164116
0.39697	0.149495	640127	140121	140086	164116
0.446465	0.149495	640130	140122	140072	164115
0.49596	0.149495	640133	140123	140056	164113
0.545455	0.149495	640136	140125	140038	164112
0.594949	0.149495	640140	140126	140017	164110
0.644444	0.149495	640144	140128	139993	164108
0.693939	0.149495	640148	140129	139967	164105
0.743434	0.149495	640152	140131	139938	164102
0.792929	0.149495	640156	140132	139906	164099
0.842424	0.149495	640160	140134	139872	164095
0.891919	0.149495	640165	140136	139835	164091
0.941414	0.149495	640169	140137	139796	164086
0.990909	0.149495	640174	140139	139754	164082
1.0404	0.149495	640179	140141	139710	164076
1.0899	0.149495	640184	140143	139663	164071
1.13939	0.149495	640190	140145	139613	164065
1.18889	0.149495	640195	140147	139561	164059
1.23838	0.149495	640201	140149	139506	164052
1.28788	0.149495	640207	140151	139449	164045
1.33737	0.149495	640213	140153	139389	164038
1.38687	0.149495	640219	140155	139326	164031
1.43636	0.149495	640225	140157	139261	164023
1.48586	0.149495	640231	140159	139193	164014
1.53535	0.149495	640238	140161	139122	164006
1.58485	0.149495	640245	140164	139049	163997
1.63434	0.149495	640252	140166	138973	163987
1.68384	0.149495	640259	140168	138895	163977
1.73333	0.149495	640266	140171	138814	163967
1.78283	0.149495	640274	140173	138730	163957
1.83232	0.149495	640281	140176	138643	163946
1.88182	0.149495	640289	140178	138554	163935
1.93131	0.149495	640297	140181	138462	163923
1.98081	0.149495	640305	140183	138367	163911
2.0303	0.149495	640313	140186	138270	163899
2.0798	0.149495	640322	140189	138170	163886
2.12929	0.149495	640330	140191	138067	163873
2.17879	0.149495	640339	140194	137961	163860
2.22828	0.149495	640348	140197	137853	163846
2.27778	0.149495	640357	140200	137742	163832
2.32727	0.149495	640366	140202	137628	163817
2.37677	0.149495	640376	140205	137512	163803
2.42626	0.149495	640385	140208	137392	163787
2.47576	0.149495	640395	140211	137270	163772
2.52525	0.149495	640405	140214	137145	163756
2.57475	0.149495	640415	140217	137018	163739
2.62424	0.149495	640425	140221	136887	163723
2.67374	0.149495	640436	140224	136754	163706
2.72323	0.149495	640446	140227	136618	163688
2.77273	0.149495	640457	140230	136479	163670
2.82222	0.149495	640468	140233	136337	163652
2.87172	0.149495	640479	140237	136192	163634
2.92121	0.149495	640490	140240	136044	163615
2.97071	0.149495	640502	140244	135894	163595
3.0202	0.149495	640513	140247	135740	163576
3.0697	0.149495	640525	140250	135584	163556
3.11919	0.149495	640537	140254	135425	163535
3.16869	0.149495	640549	140258	135263	163514
3.21818	0.149495	640561	140261	135097	163493
3.26768	0.149495	640573	140265	134929	163472
3.31717	0.149495	640586	140268	134758	163450
3.36667	0.149495	640598	140272	134584	163427
3.41616	0.149495	640611	140276	134407	163405
3.46566	0.149495	640624	140280	134227	163381
3.51515	0.149495	640637	140284	134044	163358
3.56465	0.149495	640651	140288	133857	163334
3.61414	0.149495	640664	140291	133668	163310
3.66364	0.149495	640678	140295	133476	163285
3.71313	0.149495	640692	140299	133280	163260
3.76263	0.149495	640706	140304	133082	163235
3.81212	0.149495	640720	140308	132880	163209
3.86162	0.149495	640734	140312	132675	163183
3.91111	0.149495	640749	140316	132467	163156
3.96061	0.149495	640763	140320	132256	163129
4.0101	0.149495	640778	140324	132042	163102
4.0596	0.149495	640793	140329	131824	163074
4.10909	0.149495	640808	140333	131604	163046
4.15859	0.149495	640823	140337	131380	163017
4.20808	0.149495	640839	140342	131152	162988
4.25758	0.149495	640854	140346	130922	162959
4.30707	0.149495	640870	140351	130688	162929
4.35657	0.149495	640886	140355	130451	162898
4.40606	0.149495	640902	140360	130211	162868
4.45556	0.149495	640919	140365	129967	162837
4.50505	0.149495	640935	140369	129720	162805
4.55455	0.149495	640952	140374	129469	162774
4.60404	0.149495	640968	140379	129215	162741
4.65354	0.149495	640985	140384	128958	162709
4.70303	0.149495	641002	140388	128697	162676
4.75253	0.149495	641020	140393	128433	162642
4.80202	0.149495	641037	140398	128165	162608
4.85152	0.149495	641055	140403	127894	162574
4.90101	0.149495	641072	140408	127619	162539
4.95051	0.149495	641090	140413	127341	162504
5	0.149495	641108	140418	127059	162468
0.1	0.19899	640112	140115	140115	164115
0.149495	0.19899	640114	140116	140114	164116
0.19899	0.19899	640116	140117	140111	164116
0.248485	0.19899	640119	140118	140105	164116
0.29798	0.19899	640121	140120	140096	164116
0.347475	0.19899	640124	140121	140085	164115
0.39697	0.19899	640127	140122	140071	164114
0.446465	0.19899	640130	140124	140055	164113
0.49596	0.19899	640133	140125	140036	164111
0.545455	0.19899	640136	140127	140014	164109
0.594949	0.19899	640140	140128	139990	164107
0.644444	0.19899	640144	140130	139963	164104
0.693939	0.19899	640148	140131	139934	164101
0.743434	0.19899	640152	140133	139902	164098
0.792929	0.19899	640156	140134	139868	164094
0.842424	0.19899	640160	140136	139831	164090
0.891919	0.19899	640165	140138	139791	164085
0.941414	0.19899	640169	140140	139749	164081
0.990909	0.19899	640174	140141	139705	164075
1.0404	0.19899	640179	140143	139657	164070
1.0899	0.19899	640184	140145	139607	164064
1.13939	0.19899	640190	140147	139555	164058
1.18889	0.19899	640195	140149	139500	164051
1.23838	0.19899	640201	140151	139442	164044
1.28788	0.19899	640207	140153	139381	164037
1.33737	0.19899	640213	140155	139318	164029
1.38687	0.19899	640219	140157	139253	164021
1.43636	0.19899	640225	140160	139184	164013
1.48586	0.19899	640231	140162	139113	164004
1.53535	0.19899	640238	140164	139040	163995
1.58485	0.19899	640245	140166	138964	163985
1.63434	0.19899	640252	140169	138885	163975
1.68384	0.19899	640259	140171	138803	163965
1.73333	0.19899	640266	140174	138719	163955
1.78283	0.19899	640274	140176	138632	163944
1.83232	0.19899	640281	140179	138542	163932
1.88182	0.19899	640289	140181	138450	163921
1.93131	0.19899	640297	140184	138355	163909
1.98081	0.19899	640305	140186	138257	163896
2.0303	0.19899	640313	140189	138157	163884
2.0798	0.19899	640322	140192	138054	163871
2.12929	0.19899	640330	140195	137948	163857
2.17879	0.19899	640339	140197	137839	163843
2.22828	0.19899	640348	140200	137728	163829
2.27778	0.19899	640357	140203	137613	163814
2.32727	0.19899	640366	140206	137497	163800
2.37677	0.19899	640376	140209	137377	163784
2.42626	0.19899	640385	140212	137254	163769
2.47576	0.19899	640395	140215	137129	163753
2.52525	0.19899	640405	140218	137001	163736
2.57475	0.19899	640415	140221	136870	163719
2.62424	0.19899	640425	140224	136736	163702
2.67374	0.19899	640436	140228	136600	163685
2.72323	0.19899	640446	140231	136460	163667
2.77273	0.19899	640457	140234	136318	163649
2.82222	0.19899	640468	140237	136173	163630
2.87172	0.19899	640479	140241	136025	163611
2.92121	0.19899	640490	140244	135874	163592
2.97071	0.19899	640502	140248	135720	163572
3.0202	0.19899	640513	140251	135563	163552
3.0697	0.19899	640525	140255	135404	163531
3.11919	0.19899	640537	140258	135241	163510
3.16869	0.19899	640549	140262	135075	163489
3.21818	0.19899	640561	140266	134907	163467
3.26768	0.19899	640573	140269	134735	163445
3.31717	0.19899	640586	140273	134561	163423
3.36667	0.19899	640598	140277	134383	163400
3.41616	0.19899	640611	140281	134203	163377
3.46566	0.19899	640624	140284	134019	163353
3.51515	0.19899	640637	140288	133833	163329
3.56465	0.19899	640651	140292	133643	163305
3.61414	0.19899	640664	140296	133450	163280
3.66364	0.19899	640678	140300	133254	163255
3.71313	0.19899	640692	140304	133055	163229
3.76263	0.19899	640706	140308	132853	163204
3.81212	0.19899	640720	140313	132648	163177
3.86162	0.19899	640734	140317	132440	163151
3.91111	0.19899	640749	140321	132228	163123
3.96061	0.19899	640763	140325	132013	163096
4.0101	0.19899	640778	140330	131795	163068
4.0596	0.19899	640793	140334	131574	163040
4.10909	0.19899	640808	140338	131350	163011
4.15859	0.19899	640823	140343	131122	162982
4.20808	0.19899	640839	140347	130891	162953
4.25758	0.19899	640854	140352	130657	162923
4.30707	0.19899	640870	140356	130419	162892
4.35657	0.19899	640886	140361	130178	162862
4.40606	0.19899	640902	140366	129934	162831
4.45556	0.19899	640919	140370	129686	162799
4.50505	0.19899	640935	140375	129435	162767
4.55455	0.19899	640952	140380	129181	162735
4.60404	0.19899	640968	140384	128923	162702
4.65354	0.19899	640985	140389	128662	162669
4.70303	0.19899	641002	140394	128397	162635
4.75253	0.19899	641020	140399	128129	162601
4.80202	0.19899	641037	140404	127857	162567
4.85152	0.19899	641055	140409	127582	162532
4.90101	0.19899	641072	140414	127303	162497
4.95051	0.19899	641090	140419	127020	162461
5	0.19899	641108	140424	126734	162425
0.1	0.248485	640112	140116	140115	164116
0.149495	0.248485	640114	140117	140111	164116
0.19899	0.248485	640116	140119	140104	164116
0.248485	0.248485	640119	140120	140095	164116
0.29798	0.248485	640121	140121	140084	164115
0.347475	0.248485	640124	140123	140070	164114
0.39697	0.248485	640127	140124	140053	164113
0.446465	0.248485	640130	140125	140034	164111
0.49596	0.248485	640133	140127	140012	164109
0.545455	0.248485	640136	140128	139987	164107
0.594949	0.248485	640140	140130	139960	164104
0.644444	0.248485	640144	140131	139931	164101
0.693939	0.248485	640148	140133	139899	164097
0.743434	0.248485	640152	140135	139864	164093
0.792929	0.248485	640156	140136	139827	164089
0.842424	0.248485	640160	140138	139787	164084
0.891919	0.248485	640165	140140	139744	164080
0.941414	0.248485	640169	140142	139699	164074
0.990909	0.248485	640174	140144	139651	164069
1.0404	0.248485	640179	140146	139601	164063
1.0899	0.248485	640184	140148	139548	164056
1.13939	0.248485	640190	140150	139493	164050
1.18889	0.248485	640195	140152	139434	164043
1.23838	0.248485	640201	140154	139374	164035
1.28788	0.248485	640207	140156	139310	164027
1.33737	0.248485	640213	140158	139244	164019
1.38687	0.248485	640219	140160	139176	164011
1.43636	0.248485	640225	140162	139104	164002
1.48586	0.248485	640231	140165	139030	163993
1.53535	0.248485	640238	140167	138954	163983
1.58485	0.248485	640245	140169	138875	163973
1.63434	0.248485	640252	140172	138793	163963
1.68384	0.248485	640259	140174	138708	163952
1.73333	0.248485	640266	140177	138621	163941
1.78283	0.248485	640274	140179	138531	163930
1.83232	0.248485	640281	140182	138438	163918
1.88182	0.248485	640289	140184	138343	163906
1.93131	0.248485	640297	140187	138245	163894
1.98081	0.248485	640305	140190	138144	163881
2.0303	0.248485	640313	140192	138040	163868
2.0798	0.248485	640322	140195	137934	163854
2.12929	0.248485	640330	140198	137825	163840
2.17879	0.248485	640339	140201	137713	163826
2.22828	0.248485	640348	140204	137599	163812
2.27778	0.248485	640357	140207	137481	163797
2.32727	0.248485	640366	140210	137361	163781
2.37677	0.248485	640376	140213	137238	163765
2.42626	0.248485	640385	140216	137113	163749
2.47576	0.248485	640395	140219	136984	163733
2.52525	0.248485	640405	140222	136853	163716
2.57475	0.248485	640415	140225	136719	163699
2.62424	0.248485	640425	140228	136582	163681
2.67374	0.248485	640436	140231	136442	163663
2.72323	0.248485	640446	140235	136299	163645
2.77273	0.248485	640457	140238	136154	163626
2.82222	0.248485	640468	140241	136005	163607
2.87172	0.248485	640479	140245	135854	163588
2.92121	0.248485	640490	140248	135700	163568
2.97071	0.248485	640502	140252	135543	163548
3.0202	0.248485	640513	140255	135383	163527
3.0697	0.248485	640525	140259	135220	163506
3.11919	0.248485	640537	140263	135054	163485
3.16869	0.248485	640549	140266	134885	163463
3.21818	0.248485	640561	140270	134713	163441
3.26768	0.248485	640573	140274	134538	163418
3.31717	0.248485	640586	140278	134360	163395
3.36667	0.248485	640598	140281	134179	163372
3.41616	0.248485	640611	140285	133995	163348
3.46566	0.248485	640624	140289	133808	163324
3.51515	0.248485	640637	140293	133618	163300
3.56465	0.248485	640651	140297	133424	163275
3.61414	0.248485	640664	140301	133228	163250
3.66364	0.248485	640678	140305	133029	163224
3.71313	0.248485	640692	140309	132826	163198
3.76263	0.248485	640706	140313	132621	163172
3.81212	0.248485	640720	140318	132412	163145
3.86162	0.248485	640734	140322	132200	163118
3.91111	0.248485	640749	140326	131984	163090
3.96061	0.248485	640763	140330	131766	163062
4.0101	0.248485	640778	140335	131544	163034
4.0596	0.248485	640793	140339	131320	163005
4.10909	0.248485	640808	140344	131091	162976
4.15859	0.248485	640823	140348	130860	162947
4.20808	0.248485	640839	140353	130625	162917
4.25758	0.248485	640854	140357	130387	162886
4.30707	0.248485	640870	140362	130146	162856
4.35657	0.248485	640886	140366	129901	162824
4.40606	0.248485	640902	140371	129653	162793
4.45556	0.248485	640919	140376	129401	162761
4.50505	0.248485	640935	140381	129147	162728
4.55455	0.248485	640952	140385	128888	162695
4.60404	0.248485	640968	140390	128626	162662
4.65354	0.248485	640985	140395	128361	162629
4.70303	0.248485	641002	140400	128092	162595
4.75253	0.248485	641020	140405	127820	162560
4.80202	0.248485	641037	140410	127544	162525
4.85152	0.248485	641055	140415	127265	162490
4.90101	0.248485	641072	140420	126982	162454
4.95051	0.248485	641090	140425	126695	162418
5	0.248485	641108	140431	126405	162381
0.1	0.29798	640112	140118	140111	164116
0.149495	0.29798	640114	140119	140104	164116
0.19899	0.29798	640116	140120	140095	164116
0.248485	0.29798	640119	140121	140083	164115
0.29798	0.29798	640121	140123	140068	164114
0.347475	0.29798	640124	140124	140051	164112
0.39697	0.29798	640127	140126	140031	164111
0.446465	0.29798	640130	140127	140009	164109
0.49596	0.29798	640133	140129	139984	164106
0.545455	0.29798	640136	140130	139957	164103
0.594949	0.29798	640140	140132	139927	164100
0.644444	0.29798	640144	140133	139895	164096
0.693939	0.29798	640148	140135	139860	164092
0.743434	0.29798	640152	140137	139822	164088
0.792929	0.29798	640156	140139	139782	164084
0.842424	0.29798	640160	140140	139739	164079
0.891919	0.29798	640165	140142	139693	164073
0.941414	0.29798	640169	140144	139645	164068
0.990909	0.29798	640174	140146	139595	164061
1.0404	0.29798	640179	140148	139541	164055
1.0899	0.29798	640184	140150	139486	164048
1.13939	0.29798	640190	140152	139427	164041
1.18889	0.29798	640195	140154	139366	164034
1.23838	0.29798	640201	140156	139302	164026
1.28788	0.29798	640207	140158	139236	164018
1.33737	0.29798	640213	140161	139167	164009
1.38687	0.29798	640219	140163	139095	164000
1.43636	0.29798	640225	140165	139021	163991
1.48586	0.29798	640231	140167	138944	163981
1.53535	0.29798	640238	140170	138864	163971
1.58485	0.29798	640245	140172	138782	163961
1.63434	0.29798	640252	140175	138697	163950
1.68384	0.29798	640259	140177	138609	163939
1.73333	0.29798	640266	140180	138519	163928
1.78283	0.29798	640274	140182	138426	163916
1.83232	0.29798	640281	140185	138330	163904
1.88182	0.29798	640289	140187	138232	163891
1.93131	0.29798	640297	140190	138131	163878
1.98081	0.29798	640305	140193	138027	163865
2.0303	0.29798	640313	140196	137920	163852
2.0798	0.29798	640322	140198	137811	163838
2.12929	0.29798	640330	140201	137699	163823
2.17879	0.29798	640339	140204	137584	163809
2.22828	0.29798	640348	140207	137466	163793
2.27778	0.29798	640357	140210	137346	163778
2.32727	0.29798	640366	140213	137222	163762
2.37677	0.29798	640376	140216	137096	163746
2.42626	0.29798	640385	140219	136967	163729
2.47576	0.29798	640395	140222	136836	163713
2.52525	0.29798	640405	140226	136701	163695
2.57475	0.29798	640415	140229	136564	163678
2.62424	0.29798	640425	140232	136424	163660
2.67374	0.29798	640436	140235	136281	163641
2.72323	0.29798	640446	140239	136135	163622
2.77273	0.29798	640457	140242	135986	163603
2.82222	0.29798	640468	140246	135834	163584
2.87172	0.29798	640479	140249	135679	163564
2.92121	0.29798	640490	140253	135522	163543
2.97071	0.29798	640502	140256	135361	163523
3.0202	0.29798	640513	140260	135198	163502
3.0697	0.29798	640525	140263	135032	163480
3.11919	0.29798	640537	140267	134862	163458
3.16869	0.29798	640549	140271	134690	163436
3.21818	0.29798	640561	140274	134515	163414
3.26768	0.29798	640573	140278	134336	163391
3.31717	0.29798	640586	140282	134155	163367
3.36667	0.29798	640598	140286	133970	163344
3.41616	0.29798	640611	140290	133783	163320
3.46566	0.29798	640624	140294	133592	163295
3.51515	0.29798	640637	140298	133399	163270
3.56465	0.29798	640651	140302	133202	163245
3.61414	0.29798	640664	140306	133002	163219
3.66364	0.29798	640678	140310	132799	163193
3.71313	0.29798	640692	140314	132593	163167
3.76263	0.29798	640706	140318	132384	163140
3.81212	0.29798	640720	140323	132171	163113
3.86162	0.29798	640734	140327	131956	163085
3.91111	0.29798	640749	140331	131737	163057
3.96061	0.29798	640763	140336	131515	163028
4.0101	0.29798	640778	140340	131289	163000
4.0596	0.29798	640793	140345	131061	162970
4.10909	0.29798	640808	140349	130829	162941
4.15859	0.29798	640823	140354	130594	162911
4.20808	0.29798	640839	140358	130355	162880
4.25758	0.29798	640854	140363	130113	162849
4.30707	0.29798	640870	140367	129868	162818
4.35657	0.29798	640886	140372	129620	162786
4.40606	0.29798	640902	140377	129368	162754
4.45556	0.29798	640919	140382	129112	162722
4.50505	0.29798	640935	140386	128853	162689
4.55455	0.29798	640952	140391	128591	162656
4.60404	0.29798	640968	140396	128325	162622
4.65354	0.29798	640985	140401	128056	162588
4.70303	0.29798	641002	140406	127783	162553
4.75253	0.29798	641020	140411	127507	162518
4.80202	0.29798	641037	140416	127227	162483
4.85152	0.29798	641055	140421	126944	162447
4.90101	0.29798	641072	140426	126656	162411
4.95051	0.29798	641090	140432	126366	162374
5	0.29798	641108	140437	126071	162337
0.1	0.347475	640112	140119	140103	164116
0.149495	0.347475	640114	140120	140094	164116
0.19899	0.347475	640116	140122	140081	164115
0.248485	0.347475	640119	140123	140067	164114
0.29798	0.347475	640121	140125	140049	164112
0.347475	0.347475	640124	140126	140029	164110
0.39697	0.347475	640127	140127	140007	164108
0.446465	0.347475	640130	140129	139982	164105
0.49596	0.347475	640133	140130	139954	164103
0.545455	0.347475	640136	140132	139924	164099
0.594949	0.347475	640140	140134	139891	164096
0.644444	0.347475	640144	140135	139855	164092
0.693939	0.347475	640148	140137	139817	164087
0.743434	0.347475	640152	140139	139777	164083
0.792929	0.347475	640156	140141	139734	164078
0.842424	0.347475	640160	140143	139688	164072
0.891919	0.347475	640165	140144	139639	164066
0.941414	0.347475	640169	140146	139588	164060
0.990909	0.347475	640174	140148	139535	164054
1.0404	0.347475	640179	140150	139479	164047
1.0899	0.347475	640184	140152	139420	164040
1.13939	0.347475	640190	140154	139358	164032
1.18889	0.347475	640195	140157	139294	164024
1.23838	0.347475	640201	140159	139228	164016
1.28788	0.347475	640207	140161	139158	164007
1.33737	0.347475	640213	140163	139086	163998
1.38687	0.347475	640219	140166	139011	163989
1.43636	0.347475	640225	140168	138934	163979
1.48586	0.347475	640231	140170	138854	163969
1.53535	0.347475	640238	140173	138772	163959
1.58485	0.347475	640245	140175	138686	163948
1.63434	0.347475	640252	140178	138598	163937
1.68384	0.347475	640259	140180	138507	163925
1.73333	0.347475	640266	140183	138414	163914
1.78283	0.347475	640274	140185	138318	163901
1.83232	0.347475	640281	140188	138219	163889
1.88182	0.347475	640289	140191	138118	163876
1.93131	0.347475	640297	140193	138013	163862
1.98081	0.347475	640305	140196	137906	163849
2.0303	0.347475	640313	140199	137797	163835
2.0798	0.347475	640322	140202	137684	163820
2.12929	0.347475	640330	140205	137569	163806
2.17879	0.347475	640339	140208	137451	163790
2.22828	0.347475	640348	140211	137330	163775
2.27778	0.347475	640357	140214	137206	163759
2.32727	0.347475	640366	140217	137080	163743
2.37677	0.347475	640376	140220	136951	163726
2.42626	0.347475	640385	140223	136818	163709
2.47576	0.347475	640395	140226	136684	163692
2.52525	0.347475	640405	140230	136546	163674
2.57475	0.347475	640415	140233	136405	163656
2.62424	0.347475	640425	140236	136262	163637
2.67374	0.347475	640436	140239	136115	163619
2.72323	0.347475	640446	140243	135966	163599
2.77273	0.347475	640457	140246	135814	163580
2.82222	0.347475	640468	140250	135659	163560
2.87172	0.347475	640479	140253	135501	163539
2.92121	0.347475	640490	140257	135340	163519
2.97071	0.347475	640502	140260	135176	163497
3.0202	0.347475	640513	140264	135010	163476
3.0697	0.347475	640525	140268	134840	163454
3.11919	0.347475	640537	140271	134667	163432
3.16869	0.347475	640549	140275	134491	163409
3.21818	0.347475	640561	140279	134313	163386
3.26768	0.347475	640573	140283	134131	163363
3.31717	0.347475	640586	140287	133946	163339
3.36667	0.347475	640598	140291	133758	163315
3.41616	0.347475	640611	140295	133567	163290
3.46566	0.347475	640624	140299	133373	163265
3.51515	0.347475	640637	140303	133176	163240
3.56465	0.347475	640651	140307	132976	163214
3.61414	0.347475	640664	140311	132772	163188
3.66364	0.347475	640678	140315	132566	163161
3.71313	0.347475	640692	140319	132356	163134
3.76263	0.347475	640706	140324	132143	163107
3.81212	0.347475	640720	140328	131927	163079
3.86162	0.347475	640734	140332	131707	163051
3.91111	0.347475	640749	140337	131485	163023
3.96061	0.347475	640763	140341	131259	162994
4.0101	0.347475	640778	140345	131030	162964
4.0596	0.347475	640793	140350	130798	162935
4.10909	0.347475	640808	140354	130562	162905
4.15859	0.347475	640823	140359	130323	162874
4.20808	0.347475	640839	140364	130081	162843
4.25758	0.347475	640854	140368	129835	162812
4.30707	0.347475	640870	140373	129586	162780
4.35657	0.347475	640886	140378	129334	162748
4.40606	0.347475	640902	140383	129078	162715
4.45556	0.347475	640919	140387	128818	162682
4.50505	0.347475	640935	140392	128556	162649
4.55455	0.347475	640952	140397	128289	162615
4.60404	0.347475	640968	140402	128020	162581
4.65354	0.347475	640985	140407	127746	162546
4.70303	0.347475	641002	140412	127469	162511
4.75253	0.347475	641020	140417	127189	162476
4.80202	0.347475	641037	140422	126905	162440
4.85152	0.347475	641055	140427	126617	162403
4.90101	0.347475	641072	140433	126326	162367
4.95051	0.347475	641090	140438	126031	162329
5	0.347475	641108	140443	125733	162292
0.1	0.39697	640112	140121	140093	164116
0.149495	0.39697	640114	140122	140080	164115
0.19899	0.39697	640116	140123	140065	164113
0.248485	0.39697	640119	140125	140047	164112
0.29798	0.39697	640121	140126	140027	164110
0.347475	0.39697	640124	140128	140004	164108
0.39697	0.39697	640127	140129	139979	164105
0.446465	0.39697	640130	140131	139951	164102
0.49596	0.39697	640133	140132	139920	164099
0.545455	0.39697	640136	140134	139887	164095
0.594949	0.39697	640140	140136	139851	164091
0.644444	0.39697	640144	140137	139813	164086
0.693939	0.39697	640148	140139	139772	164082
0.743434	0.39697	640152	140141	139728	164076
0.792929	0.39697	640156	140143	139682	164071
0.842424	0.39697	640160	140145	139633	164065
0.891919	0.39697	640165	140147	139582	164059
0.941414	0.39697	640169	140149	139528	164052
0.990909	0.39697	640174	140151	139472	164045
1.0404	0.39697	640179	140153	139412	164038
1.0899	0.39697	640184	140155	139351	164031
1.13939	0.39697	640190	140157	139286	164023
1.18889	0.39697	640195	140159	139219	164014
1.23838	0.39697	640201	140161	139149	164006
1.28788	0.39697	640207	140164	139077	163997
1.33737	0.39697	640213	140166	139002	163987
1.38687	0.39697	640219	140168	138924	163977
1.43636	0.39697	640225	140171	138844	163967
1.48586	0.39697	640231	140173	138761	163957
1.53535	0.39697	640238	140176	138675	163946
1.58485	0.39697	640245	140178	138587	163935
1.63434	0.39697	640252	140181	138496	163923
1.68384	0.39697	640259	140183	138402	163911
1.73333	0.39697	640266	140186	138306	163899
1.78283	0.39697	640274	140189	138206	163886
1.83232	0.39697	640281	140191	138104	163873
1.88182	0.39697	640289	140194	138000	163860
1.93131	0.39697	640297	140197	137892	163846
1.98081	0.39697	640305	140200	137782	163832
2.0303	0.39697	640313	140202	137669	163817
2.0798	0.39697	640322	140205	137554	163803
2.12929	0.39697	640330	140208	137435	163787
2.17879	0.39697	640339	140211	137314	163772
2.22828	0.39697	640348	140214	137190	163756
2.27778	0.39697	640357	140217	137063	163739
2.32727	0.39697	640366	140221	136934	163723
2.37677	0.39697	640376	140224	136801	163706
2.42626	0.39697	640385	140227	136666	163688
2.47576	0.39697	640395	140230	136528	163670
2.52525	0.39697	640405	140233	136387	163652
2.57475	0.39697	640415	140237	136243	163634
2.62424	0.39697	640425	140240	136096	163615
2.67374	0.39697	640436	140244	135947	163595
2.72323	0.39697	640446	140247	135794	163576
2.77273	0.39697	640457	140250	135639	163556
2.82222	0.39697	640468	140254	135480	163535
2.87172	0.39697	640479	140258	135319	163514
2.92121	0.39697	640490	140261	135155	163493
2.97071	0.39697	640502	140265	134988	163472
3.0202	0.39697	640513	140268	134817	163450
3.0697	0.39697	640525	140272	134644	163427
3.11919	0.39697	640537	140276	134468	163405
3.16869	0.39697	640549	140280	134289	163381
3.21818	0.39697	640561	140284	134107	163358
3.26768	0.39697	640573	140288	133921	163334
3.31717	0.39697	640586	140291	133733	163310
3.36667	0.39697	640598	140295	133542	163285
3.41616	0.39697	640611	140299	133347	163260
3.46566	0.39697	640624	140304	133150	163235
3.51515	0.39697	640637	140308	132949	163209
3.56465	0.39697	640651	140312	132745	163183
3.61414	0.39697	640664	140316	132538	163156
3.66364	0.39697	640678	140320	132328	163129
3.71313	0.39697	640692	140324	132114	163102
3.76263	0.39697	640706	140329	131898	163074
3.81212	0.39697	640720	140333	131678	163046
3.86162	0.39697	640734	140337	131455	163017
3.91111	0.39697	640749	140342	131229	162988
3.96061	0.39697	640763	140346	130999	162959
4.0101	0.39697	640778	140351	130767	162929
4.0596	0.39697	640793	140355	130530	162898
4.10909	0.39697	640808	140360	130291	162868
4.15859	0.39697	640823	140365	130048	162837
4.20808	0.39697	640839	140369	129802	162805
4.25758	0.39697	640854	140374	129552	162774
4.30707	0.39697	640870	140379	129300	162741
4.35657	0.39697	640886	140384	129043	162709
4.40606	0.39697	640902	140388	128783	162676
4.45556	0.39697	640919	140393	128520	162642
4.50505	0.39697	640935	140398	128253	162608
4.55455	0.39697	640952	140403	127983	162574
4.60404	0.39697	640968	140408	127709	162539
4.65354	0.39697	640985	140413	127432	162504
4.70303	0.39697	641002	140418	127151	162468
4.75253	0.39697	641020	140423	126866	162432
4.80202	0.39697	641037	140428	126578	162396
4.85152	0.39697	641055	140434	126287	162359
4.90101	0.39697	641072	140439	125991	162322
4.95051	0.39697	641090	140444	125692	162284
5	0.39697	641108	140450	125389	162246
0.1	0.446465	640112	140122	140079	164114
0.149495	0.446465	640114	140124	140064	164113
0.19899	0.446465	640116	140125	140045	164111
0.248485	0.446465	640119	140127	140025	164109
0.29798	0.446465	640121	140128	140002	164107
0.347475	0.446465	640124	140130	139976	164104
0.39697	0.446465	640127	140131	139947	164101
0.446465	0.446465	640130	140133	139916	164098
0.49596	0.446465	640133	140134	139883	164094
0.545455	0.446465	640136	140136	139847	164090
0.594949	0.446465	640140	140138	139808	164085
0.644444	0.446465	640144	140140	139767	164081
0.693939	0.446465	640148	140141	139723	164075
0.743434	0.446465	640152	140143	139676	164070
0.792929	0.446465	640156	140145	139627	164064
0.842424	0.446465	640160	140147	139576	164058
0.891919	0.446465	640165	140149	139521	164051
0.941414	0.446465	640169	140151	139464	164044
0.990909	0.446465	640174	140153	139405	164037
1.0404	0.446465	640179	140155	139343	164029
1.0899	0.446465	640184	140157	139278	164021
1.13939	0.446465	640190	140160	139211	164013
1.18889	0.446465	640195	140162	139140	164004
1.23838	0.446465	640201	140164	139068	163995
1.28788	0.446465	640207	140166	138992	163985
1.33737	0.446465	640213	140169	138914	163975
1.38687	0.446465	640219	140171	138834	163965
1.43636	0.446465	640225	140174	138750	163955
1.48586	0.446465	640231	140176	138664	163944
1.53535	0.446465	640238	140179	138575	163932
1.58485	0.446465	640245	140181	138484	163921
1.63434	0.446465	640252	140184	138390	163909
1.68384	0.446465	640259	140186	138293	163896
1.73333	0.446465	640266	140189	138194	163884
1.78283	0.446465	640274	140192	138091	163871
1.83232	0.446465	640281	140195	137986	163857
1.88182	0.446465	640289	140197	137878	163843
1.93131	0.446465	640297	140200	137768	163829
1.98081	0.446465	640305	140203	137655	163814
2.0303	0.446465	640313	140206	137539	163800
2.0798	0.446465	640322	140209	137420	163784
2.12929	0.446465	640330	140212	137298	163769
2.17879	0.446465	640339	140215	137174	163753
2.22828	0.446465	640348	140218	137047	163736
2.27778	0.446465	640357	140221	136917	163719
2.32727	0.446465	640366	140224	136784	163702
2.37677	0.446465	640376	140228	136648	163685
2.42626	0.446465	640385	140231	136510	163667
2.47576	0.446465	640395	140234	136368	163649
2.52525	0.446465	640405	140237	136224	163630
2.57475	0.446465	640415	140241	136077	163611
2.62424	0.446465	640425	140244	135927	163592
2.67374	0.446465	640436	140248	135774	163572
2.72323	0.446465	640446	140251	135618	163552
2.77273	0.446465	640457	140255	135459	163531
2.82222	0.446465	640468	140258	135298	163510
2.87172	0.446465	640479	140262	135133	163489
2.92121	0.446465	640490	140266	134965	163467
2.97071	0.446465	640502	140269	134795	163445
3.0202	0.446465	640513	140273	134621	163423
3.0697	0.446465	640525	140277	134445	163400
3.11919	0.446465	640537	140281	134265	163377
3.16869	0.446465	640549	140284	134082	163353
3.21818	0.446465	640561	140288	133897	163329
3.26768	0.446465	640573	140292	133708	163305
3.31717	0.446465	640586	140296	133516	163280
3.36667	0.446465	640598	140300	133321	163255
3.41616	0.446465	640611	140304	133123	163229
3.46566	0.446465	640624	140308	132922	163204
3.51515	0.446465	640637	140313	132718	163177
3.56465	0.446465	640651	140317	132510	163151
3.61414	0.446465	640664	140321	132300	163123
3.66364	0.446465	640678	140325	132086	163096
3.71313	0.446465	640692	140330	131869	163068
3.76263	0.446465	640706	140334	131649	163040
3.81212	0.446465	640720	140338	131425	163011
3.86162	0.446465	640734	140343	131199	162982
3.91111	0.446465	640749	140347	130969	162953
3.96061	0.446465	640763	140352	130735	162923
4.0101	0.446465	640778	140356	130499	162892
4.0596	0.446465	640793	140361	130259	162862
4.10909	0.446465	640808	140366	130015	162831
4.15859	0.446465	640823	140370	129769	162799
4.20808	0.446465	640839	140375	129519	162767
4.25758	0.446465	640854	140380	129265	162735
4.30707	0.446465	640870	140384	129009	162702
4.35657	0.446465	640886	140389	128748	162669
4.40606	0.446465	640902	140394	128484	162635
4.45556	0.446465	640919	140399	128217	162601
4.50505	0.446465	640935	140404	127946	162567
4.55455	0.446465	640952	140409	127672	162532
4.60404	0.446465	640968	140414	127394	162497
4.65354	0.446465	640985	140419	127113	162461
4.70303	0.446465	641002	140424	126828	162425
4.75253	0.446465	641020	140430	126539	162389
4.80202	0.446465	641037	140435	126247	162352
4.85152	0.446465	641055	140440	125951	162314
4.90101	0.446465	641072	140445	125651	162277
4.95051	0.446465	641090	140451	125348	162238
5	0.446465	641108	140456	125041	162200
0.1	0.49596	640112	140124	140062	164113
0.149495	0.49596	640114	140125	140044	164111
0.19899	0.49596	640116	140127	140023	164109
0.248485	0.49596	640119	140128	139999	164107
0.29798	0.49596	640121	140130	139973	164104
0.347475	0.49596	640124	140131	139944	164101
0.39697	0.49596	640127	140133	139913	164097
0.446465	0.49596	640130	140135	139879	164093
0.49596	0.49596	640133	140136	139842	164089
0.545455	0.49596	640136	140138	139803	164084
0.594949	0.49596	640140	140140	139762	164080
0.644444	0.49596	640144	140142	139718	164074
0.693939	0.49596	640148	140144	139671	164069
0.743434	0.49596	640152	140146	139621	164063
0.792929	0.49596	640156	140148	139569	164056
0.842424	0.49596	640160	140150	139515	164050
0.891919	0.49596	640165	140152	139457	164043
0.941414	0.49596	640169	140154	139397	164035
0.990909	0.49596	640174	140156	139335	164027
1.0404	0.49596	640179	140158	139270	164019
1.0899	0.49596	640184	140160	139202	164011
1.13939	0.49596	640190	140162	139132	164002
1.18889	0.49596	640195	140165	139059	163993
1.23838	0.49596	640201	140167	138983	163983
1.28788	0.49596	640207	140169	138904	163973
1.33737	0.49596	640213	140172	138823	163963
1.38687	0.49596	640219	140174	138740	163952
1.43636	0.49596	640225	140177	138653	163941
1.48586	0.49596	640231	140179	138564	163930
1.53535	0.49596	640238	140182	138472	163918
1.58485	0.49596	640245	140184	138378	163906
1.63434	0.49596	640252	140187	138281	163894
1.68384	0.49596	640259	140190	138181	163881
1.73333	0.49596	640266	140192	138078	163868
1.78283	0.49596	640274	140195	137973	163854
1.83232	0.49596	640281	140198	137865	163840
1.88182	0.49596	640289	140201	137754	163826
1.93131	0.49596	640297	140204	137640	163812
1.98081	0.49596	640305	140207	137524	163797
2.0303	0.49596	640313	140210	137404	163781
2.0798	0.49596	640322	140213	137282	163765
2.12929	0.49596	640330	140216	137158	163749
2.17879	0.49596	640339	140219	137030	163733
2.22828	0.49596	640348	140222	136900	163716
2.27778	0.49596	640357	140225	136766	163699
2.32727	0.49596	640366	140228	136630	163681
2.37677	0.49596	640376	140231	136492	163663
2.42626	0.49596	640385	140235	136350	163645
2.47576	0.49596	640395	140238	136205	163626
2.52525	0.49596	640405	140241	136058	163607
2.57475	0.49596	640415	140245	135907	163588
2.62424	0.49596	640425	140248	135754	163568
2.67374	0.49596	640436	140252	135598	163548
2.72323	0.49596	640446	140255	135438	163527
2.77273	0.49596	640457	140259	135276	163506
2.82222	0.49596	640468	140263	135111	163485
2.87172	0.49596	640479	140266	134943	163463
2.92121	0.49596	640490	140270	134772	163441
2.97071	0.49596	640502	140274	134598	163418
3.0202	0.49596	640513	140278	134421	163395
3.0697	0.49596	640525	140281	134241	163372
3.11919	0.49596	640537	140285	134058	163348
3.16869	0.49596	640549	140289	133872	163324
3.21818	0.49596	640561	140293	133683	163300
3.26768	0.49596	640573	140297	133491	163275
3.31717	0.49596	640586	140301	133295	163250
3.36667	0.49596	640598	140305	133097	163224
3.41616	0.49596	640611	140309	132895	163198
3.46566	0.49596	640624	140313	132691	163172
3.51515	0.49596	640637	140318	132483	163145
3.56465	0.49596	640651	140322	132272	163118
3.61414	0.49596	640664	140326	132057	163090
3.66364	0.49596	640678	140330	131840	163062
3.71313	0.49596	640692	140335	131619	163034
3.76263	0.49596	640706	140339	131395	163005
3.81212	0.49596	640720	140344	131168	162976
3.86162	0.49596	640734	140348	130938	162947
3.91111	0.49596	640749	140353	130704	162917
3.96061	0.49596	640763	140357	130467	162886
4.0101	0.49596	640778	140362	130227	162856
4.0596	0.49596	640793	140366	129983	162824
4.10909	0.49596	640808	140371	129736	162793
4.15859	0.49596	640823	140376	129485	162761
4.20808	0.49596	640839	140381	129231	162728
4.25758	0.49596	640854	140385	128974	162695
4.30707	0.49596	640870	140390	128713	162662
4.35657	0.49596	640886	140395	128449	162629
4.40606	0.49596	640902	140400	128181	162595
4.45556	0.49596	640919	140405	127910	162560
4.50505	0.49596	640935	140410	127635	162525
4.55455	0.49596	640952	140415	127357	162490
4.60404	0.49596	640968	140420	127075	162454
4.65354	0.49596	640985	140425	126789	162418
4.70303	0.49596	641002	140431	126500	162381
4.75253	0.49596	641020	140436	126207	162344
4.80202	0.49596	641037	140441	125911	162307
4.85152	0.49596	641055	140446	125610	162269
4.90101	0.49596	641072	140452	125307	162231
4.95051	0.49596	641090	140457	124999	162192
5	0.49596	641108	140462	124688	162153
0.1	0.545455	640112	140126	140042	164111
0.149495	0.545455	640114	140127	140020	164109
0.19899	0.545455	640116	140129	139996	164106
0.248485	0.545455	640119	140130	139970	164103
0.29798	0.545455	640121	140132	139941	164100
0.347475	0.545455	640124	140133	139909	164096
0.39697	0.545455	640127	140135	139875	164092
0.446465	0.545455	640130	140137	139838	164088
0.49596	0.545455	640133	140139	139799	164084
0.545455	0.545455	640136	140140	139757	164079
0.594949	0.545455	640140	140142	139712	164073
0.644444	0.545455	640144	140144	139665	164068
0.693939	0.545455	640148	140146	139615	164061
0.743434	0.545455	640152	140148	139563	164055
0.792929	0.545455	640156	140150	139508	164048
0.842424	0.545455	640160	140152	139450	164041
0.891919	0.545455	640165	140154	139390	164034
0.941414	0.545455	640169	140156	139327	164026
0.990909	0.545455	640174	140158	139262	164018
1.0404	0.545455	640179	140161	139193	164009
1.0899	0.545455	640184	140163	139123	164000
1.13939	0.545455	640190	140165	139049	163991
1.18889	0.545455	640195	140167	138973	163981
1.23838	0.545455	640201	140170	138894	163971
1.28788	0.545455	640207	140172	138813	163961
1.33737	0.545455	640213	140175	138729	163950
1.38687	0.545455	640219	140177	138642	163939
1.43636	0.545455	640225	140180	138553	163928
1.48586	0.545455	640231	140182	138461	163916
1.53535	0.545455	640238	140185	138366	163904
1.58485	0.545455	640245	140187	138268	163891
1.63434	0.545455	640252	140190	138168	163878
1.68384	0.545455	640259	140193	138065	163865
1.73333	0.545455	640266	140196	137959	163852
1.78283	0.545455	640274	140198	137851	163838
1.83232	0.545455	640281	140201	137739	163823
1.88182	0.545455	640289	140204	137625	163809
1.93131	0.545455	640297	140207	137508	163793
1.98081	0.545455	640305	140210	137389	163778
2.0303	0.545455	640313	140213	137267	163762
2.0798	0.545455	640322	140216	137141	163746
2.12929	0.545455	640330	140219	137013	163729
2.17879	0.545455	640339	140222	136883	163713
2.22828	0.545455	640348	140226	136749	163695
2.27778	0.545455	640357	140229	136613	163678
2.32727	0.545455	640366	140232	136473	163660
2.37677	0.545455	640376	140235	136331	163641
2.42626	0.545455	640385	140239	136186	163622
2.47576	0.545455	640395	140242	136038	163603
2.52525	0.545455	640405	140246	135887	163584
2.57475	0.545455	640415	140249	135734	163564
2.62424	0.545455	640425	140253	135577	163543
2.67374	0.545455	640436	140256	135418	163523
2.72323	0.545455	640446	140260	135255	163502
2.77273	0.545455	640457	140263	135090	163480
2.82222	0.545455	640468	140267	134921	163458
2.87172	0.545455	640479	140271	134750	163436
2.92121	0.545455	640490	140274	134575	163414
2.97071	0.545455	640502	140278	134398	163391
3.0202	0.545455	640513	140282	134217	163367
3.0697	0.545455	640525	140286	134034	163344
3.11919	0.545455	640537	140290	133847	163320
3.16869	0.545455	640549	140294	133658	163295
3.21818	0.545455	640561	140298	133465	163270
3.26768	0.545455	640573	140302	133269	163245
3.31717	0.545455	640586	140306	133070	163219
3.36667	0.545455	640598	140310	132868	163193
3.41616	0.545455	640611	140314	132663	163167
3.46566	0.545455	640624	140318	132455	163140
3.51515	0.545455	640637	140323	132243	163113
3.56465	0.545455	640651	140327	132029	163085
3.61414	0.545455	640664	140331	131811	163057
3.66364	0.545455	640678	140336	131590	163028
3.71313	0.545455	640692	140340	131365	163000
3.76263	0.545455	640706	140345	131138	162970
3.81212	0.545455	640720	140349	130907	162941
3.86162	0.545455	640734	140354	130673	162911
3.91111	0.545455	640749	140358	130435	162880
3.96061	0.545455	640763	140363	130194	162849
4.0101	0.545455	640778	140367	129950	162818
4.0596	0.545455	640793	140372	129702	162786
4.10909	0.545455	640808	140377	129451	162754
4.15859	0.545455	640823	140382	129197	162722
4.20808	0.545455	640839	140386	128939	162689
4.25758	0.545455	640854	140391	128678	162656
4.30707	0.545455	640870	140396	128413	162622
4.35657	0.545455	640886	140401	128145	162588
4.40606	0.545455	640902	140406	127873	162553
4.45556	0.545455	640919	140411	127598	162518
4.50505	0.545455	640935	140416	127319	162483
4.55455	0.545455	640952	140421	127036	162447
4.60404	0.545455	640968	140426	126750	162411
4.65354	0.545455	640985	140432	126461	162374
4.70303	0.545455	641002	140437	126167	162337
4.75253	0.545455	641020	140442	125870	162299
4.80202	0.545455	641037	140447	125570	162261
4.85152	0.545455	641055	140453	125265	162223
4.90101	0.545455	641072	140458	124957	162184
4.95051	0.545455	641090	140464	124645	162145
5	0.545455	641108	140469	124329	162105
0.1	0.594949	640112	140127	140018	164108
0.149495	0.594949	640114	140129	139994	164105
0.19899	0.594949	640116	140130	139967	164103
0.248485	0.594949	640119	140132	139937	164099
0.29798	0.594949	640121	140134	139905	164096
0.347475	0.594949	640124	140135	139871	164092
0.39697	0.594949	640127	140137	139834	164087
0.446465	0.594949	640130	140139	139794	164083
0.49596	0.594949	640133	140141	139752	164078
0.545455	0.594949	640136	140143	139707	164072
0.594949	0.594949	640140	140144	139659	164066
0.644444	0.594949	640144	140146	139609	164060
0.693939	0.594949	640148	140148	139556	164054
0.743434	0.594949	640152	140150	139501	164047
0.792929	0.594949	640156	140152	139443	164040
0.842424	0.594949	640160	140154	139382	164032
0.891919	0.594949	640165	140157	139319	164024
0.941414	0.594949	640169	140159	139253	164016
0.990909	0.594949	640174	140161	139185	164007
1.0404	0.594949	640179	140163	139114	163998
1.0899	0.594949	640184	140166	139040	163989
1.13939	0.594949	640190	140168	138964	163979
1.18889	0.594949	640195	140170	138884	163969
1.23838	0.594949	640201	140173	138803	163959
1.28788	0.594949	640207	140175	138718	163948
1.33737	0.594949	640213	140178	138631	163937
1.38687	0.594949	640219	140180	138541	163925
1.43636	0.594949	640225	140183	138449	163914
1.48586	0.594949	640231	140185	138353	163901
1.53535	0.594949	640238	140188	138256	163889
1.58485	0.594949	640245	140191	138155	163876
1.63434	0.594949	640252	140193	138051	163862
1.68384	0.594949	640259	140196	137945	163849
1.73333	0.594949	640266	140199	137836	163835
1.78283	0.594949	640274	140202	137725	163820
1.83232	0.594949	640281	140205	137610	163806
1.88182	0.594949	640289	140208	137493	163790
1.93131	0.594949	640297	140211	137373	163775
1.98081	0.594949	640305	140214	137251	163759
2.0303	0.594949	640313	140217	137125	163743
2.0798	0.594949	640322	140220	136997	163726
2.12929	0.594949	640330	140223	136866	163709
2.17879	0.594949	640339	140226	136732	163692
2.22828	0.594949	640348	140230	136595	163674
2.27778	0.594949	640357	140233	136455	163656
2.32727	0.594949	640366	140236	136313	163637
2.37677	0.594949	640376	140239	136167	163619
2.42626	0.594949	640385	140243	136019	163599
2.47576	0.594949	640395	140246	135868	163580
2.52525	0.594949	640405	140250	135713	163560
2.57475	0.594949	640415	140253	135556	163539
2.62424	0.594949	640425	140257	135396	163519
2.67374	0.594949	640436	140260	135234	163497
2.72323	0.594949	640446	140264	135068	163476
2.77273	0.594949	640457	140268	134899	163454
2.82222	0.594949	640468	140271	134727	163432
2.87172	0.594949	640479	140275	134552	163409
2.92121	0.594949	640490	140279	134374	163386
2.97071	0.594949	640502	140283	134194	163363
3.0202	0.594949	640513	140287	134010	163339
3.0697	0.594949	640525	140291	133823	163315
3.11919	0.594949	640537	140295	133633	163290
3.16869	0.594949	640549	140299	133440	163265
3.21818	0.594949	640561	140303	133243	163240
3.26768	0.594949	640573	140307	133044	163214
3.31717	0.594949	640586	140311	132842	163188
3.36667	0.594949	640598	140315	132636	163161
3.41616	0.594949	640611	140319	132427	163134
3.46566	0.594949	640624	140324	132215	163107
3.51515	0.594949	640637	140328	132000	163079
3.56465	0.594949	640651	140332	131782	163051
3.61414	0.594949	640664	140337	131560	163023
3.66364	0.594949	640678	140341	131335	162994
3.71313	0.594949	640692	140345	131107	162964
3.76263	0.594949	640706	140350	130876	162935
3.81212	0.594949	640720	140354	130641	162905
3.86162	0.594949	640734	140359	130403	162874
3.91111	0.594949	640749	140364	130162	162843
3.96061	0.594949	640763	140368	129917	162812
4.0101	0.594949	640778	140373	129669	162780
4.0596	0.594949	640793	140378	129418	162748
4.10909	0.594949	640808	140383	129163	162715
4.15859	0.594949	640823	140387	128904	162682
4.20808	0.594949	640839	140392	128643	162649
4.25758	0.594949	640854	140397	128377	162615
4.30707	0.594949	640870	140402	128109	162581
4.35657	0.594949	640886	140407	127836	162546
4.40606	0.594949	640902	140412	127561	162511
4.45556	0.594949	640919	140417	127281	162476
4.50505	0.594949	640935	140422	126998	162440
4.55455	0.594949	640952	140427	126712	162403
4.60404	0.594949	640968	140433	126421	162367
4.65354	0.594949	640985	140438	126128	162329
4.70303	0.594949	641002	140443	125830	162292
4.75253	0.594949	641020	140448	125529	162254
4.80202	0.594949	641037	140454	125224	162215
4.85152	0.594949	641055	140459	124915	162176
4.90101	0.594949	641072	140465	124602	162137
4.95051	0.594949	641090	140470	124286	162097
5	0.594949	641108	140476	123966	162057
0.1	0.644444	640112	140129	139991	164105
0.149495	0.644444	640114	140131	139964	164102
0.19899	0.644444	640116	140132	139934	164099
0.248485	0.644444	640119	140134	139902	164095
0.29798	0.644444	640121	140136	139867	164091
0.347475	0.644444	640124	140137	139829	164086
0.39697	0.644444	640127	140139	139789	164082
0.446465	0.644444	640130	140141	139747	164076
0.49596	0.644444	640133	140143	139701	164071
0.545455	0.644444	640136	140145	139653	164065
0.594949	0.644444	640140	140147	139603	164059
0.644444	0.644444	640144	140149	139550	164052
0.693939	0.644444	640148	140151	139494	164045
0.743434	0.644444	640152	140153	139436	164038
0.792929	0.644444	640156	140155	139375	164031
0.842424	0.644444	640160	140157	139311	164023
0.891919	0.644444	640165	140159	139245	164014
0.941414	0.644444	640169	140161	139176	164006
0.990909	0.644444	640174	140164	139105	163997
1.0404	0.644444	640179	140166	139031	163987
1.0899	0.644444	640184	140168	138954	163977
1.13939	0.644444	640190	140171	138874	163967
1.18889	0.644444	640195	140173	138792	163957
1.23838	0.644444	640201	140176	138707	163946
1.28788	0.644444	640207	140178	138620	163935
1.33737	0.644444	640213	140181	138530	163923
1.38687	0.644444	640219	140183	138437	163911
1.43636	0.644444	640225	140186	138341	163899
1.48586	0.644444	640231	140189	138243	163886
1.53535	0.644444	640238	140191	138142	163873
1.58485	0.644444	640245	140194	138038	163860
1.63434	0.644444	640252	140197	137932	163846
1.68384	0.644444	640259	140200	137822	163832
1.73333	0.644444	640266	140202	137710	163817
1.78283	0.644444	640274	140205	137596	163803
1.83232	0.644444	640281	140208	137478	163787
1.88182	0.644444	640289	140211	137358	163772
1.93131	0.644444	640297	140214	137235	163756
1.98081	0.644444	640305	140217	137109	163739
2.0303	0.644444	640313	140221	136980	163723
2.0798	0.644444	640322	140224	136848	163706
2.12929	0.644444	640330	140227	136714	163688
2.17879	0.644444	640339	140230	136577	163670
2.22828	0.644444	640348	140233	136437	163652
2.27778	0.644444	640357	140237	136294	163634
2.32727	0.644444	640366	140240	136148	163615
2.37677	0.644444	640376	140244	135999	163595
2.42626	0.644444	640385	140247	135848	163576
2.47576	0.644444	640395	140250	135693	163556
2.52525	0.644444	640405	140254	135536	163535
2.57475	0.644444	640415	140258	135375	163514
2.62424	0.644444	640425	140261	135212	163493
2.67374	0.644444	640436	140265	135046	163472
2.72323	0.644444	640446	140268	134877	163450
2.77273	0.644444	640457	140272	134704	163427
2.82222	0.644444	640468	140276	134529	163405
2.87172	0.644444	640479	140280	134351	163381
2.92121	0.644444	640490	140284	134170	163358
2.97071	0.644444	640502	140288	133985	163334
3.0202	0.644444	640513	140291	133798	163310
3.0697	0.644444	640525	140295	133607	163285
3.11919	0.644444	640537	140299	133414	163260
3.16869	0.644444	640549	140304	133217	163235
3.21818	0.644444	640561	140308	133017	163209
3.26768	0.644444	640573	140312	132815	163183
3.31717	0.644444	640586	140316	132609	163156
3.36667	0.644444	640598	140320	132399	163129
3.41616	0.644444	640611	140324	132187	163102
3.46566	0.644444	640624	140329	131971	163074
3.51515	0.644444	640637	140333	131753	163046
3.56465	0.644444	640651	140337	131531	163017
3.61414	0.644444	640664	140342	131305	162988
3.66364	0.644444	640678	140346	131077	162959
3.71313	0.644444	640692	140351	130845	162929
3.76263	0.644444	640706	140355	130610	162898
3.81212	0.644444	640720	140360	130371	162868
3.86162	0.644444	640734	140365	130129	162837
3.91111	0.644444	640749	140369	129884	162805
3.96061	0.644444	640763	140374	129636	162774
4.0101	0.644444	640778	140379	129384	162741
4.0596	0.644444	640793	140384	129128	162709
4.10909	0.644444	640808	140388	128870	162676
4.15859	0.644444	640823	140393	128607	162642
4.20808	0.644444	640839	140398	128342	162608
4.25758	0.644444	640854	140403	128072	162574
4.30707	0.644444	640870	140408	127800	162539
4.35657	0.644444	640886	140413	127523	162504
4.40606	0.644444	640902	140418	127243	162468
4.45556	0.644444	640919	140423	126960	162432
4.50505	0.644444	640935	140428	126673	162396
4.55455	0.644444	640952	140434	126382	162359
4.60404	0.644444	640968	140439	126088	162322
4.65354	0.644444	640985	140444	125790	162284
4.70303	0.644444	641002	140450	125488	162246
4.75253	0.644444	641020	140455	125182	162208
4.80202	0.644444	641037	140460	124873	162169
4.85152	0.644444	641055	140466	124560	162129
4.90101	0.644444	641072	140471	124243	162089
4.95051	0.644444	641090	140477	123922	162049
5	0.644444	641108	140482	123598	162008
0.1	0.693939	640112	140131	139961	164101
0.149495	0.693939	640114	140133	139931	164098
0.19899	0.693939	640116	140134	139898	164094
0.248485	0.693939	640119	140136	139863	164090
0.29798	0.693939	640121	140138	139825	164085
0.347475	0.693939	640124	140140	139784	164081
0.39697	0.693939	640127	140141	139741	164075
0.446465	0.693939	640130	140143	139696	164070
0.49596	0.693939	640133	140145	139648	164064
0.545455	0.693939	640136	140147	139597	164058
0.594949	0.693939	640140	140149	139543	164051
0.644444	0.693939	640144	140151	139487	164044
0.693939	0.693939	640148	140153	139429	164037
0.743434	0.693939	640152	140155	139367	164029
0.792929	0.693939	640156	140157	139303	164021
0.842424	0.693939	640160	140160	139237	164013
0.891919	0.693939	640165	140162	139168	164004
0.941414	0.693939	640169	140164	139096	163995
0.990909	0.693939	640174	140166	139021	163985
1.0404	0.693939	640179	140169	138944	163975
1.0899	0.693939	640184	140171	138864	163965
1.13939	0.693939	640190	140174	138782	163955
1.18889	0.693939	640195	140176	138697	163944
1.23838	0.693939	640201	140179	138609	163932
1.28788	0.693939	640207	140181	138518	163921
1.33737	0.693939	640213	140184	138425	163909
1.38687	0.693939	640219	140186	138329	163896
1.43636	0.693939	640225	140189	138230	163884
1.48586	0.693939	640231	140192	138129	163871
1.53535	0.693939	640238	140195	138025	163857
1.58485	0.693939	640245	140197	137918	163843
1.63434	0.693939	640252	140200	137808	163829
1.68384	0.693939	640259	140203	137696	163814
1.73333	0.693939	640266	140206	137581	163800
1.78283	0.693939	640274	140209	137463	163784
1.83232	0.693939	640281	140212	137342	163769
1.88182	0.693939	640289	140215	137219	163753
1.93131	0.693939	640297	140218	137092	163736
1.98081	0.693939	640305	140221	136963	163719
2.0303	0.693939	640313	140224	136831	163702
2.0798	0.693939	640322	140228	136697	163685
2.12929	0.693939	640330	140231	136559	163667
2.17879	0.693939	640339	140234	136419	163649
2.22828	0.693939	640348	140237	136275	163630
2.27778	0.693939	640357	140241	136129	163611
2.32727	0.693939	640366	140244	135980	163592
2.37677	0.693939	640376	140248	135828	163572
2.42626	0.693939	640385	140251	135673	163552
2.47576	0.693939	640395	140255	135515	163531
2.52525	0.693939	640405	140258	135354	163510
2.57475	0.693939	640415	140262	135191	163489
2.62424	0.693939	640425	140266	135024	163467
2.67374	0.693939	640436	140269	134854	163445
2.72323	0.693939	640446	140273	134682	163423
2.77273	0.693939	640457	140277	134506	163400
2.82222	0.693939	640468	140281	134327	163377
2.87172	0.693939	640479	140284	134146	163353
2.92121	0.693939	640490	140288	133961	163329
2.97071	0.693939	640502	140292	133773	163305
3.0202	0.693939	640513	140296	133582	163280
3.0697	0.693939	640525	140300	133388	163255
3.11919	0.693939	640537	140304	133191	163229
3.16869	0.693939	640549	140308	132991	163204
3.21818	0.693939	640561	140313	132788	163177
3.26768	0.693939	640573	140317	132581	163151
3.31717	0.693939	640586	140321	132371	163123
3.36667	0.693939	640598	140325	132159	163096
3.41616	0.693939	640611	140330	131943	163068
3.46566	0.693939	640624	140334	131723	163040
3.51515	0.693939	640637	140338	131501	163011
3.56465	0.693939	640651	140343	131275	162982
3.61414	0.693939	640664	140347	131046	162953
3.66364	0.693939	640678	140352	130814	162923
3.71313	0.693939	640692	140356	130578	162892
3.76263	0.693939	640706	140361	130339	162862
3.81212	0.693939	640720	140366	130097	162831
3.86162	0.693939	640734	140370	129851	162799
3.91111	0.693939	640749	140375	129602	162767
3.96061	0.693939	640763	140380	129350	162735
4.0101	0.693939	640778	140384	129094	162702
4.0596	0.693939	640793	140389	128835	162669
4.10909	0.693939	640808	140394	128572	162635
4.15859	0.693939	640823	140399	128306	162601
4.20808	0.693939	640839	140404	128036	162567
4.25758	0.693939	640854	140409	127763	162532
4.30707	0.693939	640870	140414	127486	162497
4.35657	0.693939	640886	140419	127205	162461
4.40606	0.693939	640902	140424	126921	162425
4.45556	0.693939	640919	140430	126634	162389
4.50505	0.693939	640935	140435	126343	162352
4.55455	0.693939	640952	140440	126048	162314
4.60404	0.693939	640968	140445	125749	162277
4.65354	0.693939	640985	140451	125447	162238
4.70303	0.693939	641002	140456	125141	162200
4.75253	0.693939	641020	140461	124831	162161
4.80202	0.693939	641037	140467	124517	162121
4.85152	0.693939	641055	140472	124200	162081
4.90101	0.693939	641072	140478	123879	162041
4.95051	0.693939	641090	140483	123553	162000
5	0.693939	641108	140489	123224	161959
0.1	0.743434	640112	140133	139927	164097
0.149495	0.743434	640114	140135	139894	164093
0.19899	0.743434	640116	140136	139858	164089
0.248485	0.743434	640119	140138	139820	164084
0.29798	0.743434	640121	140140	139780	164080
0.347475	0.743434	640124	140142	139736	164074
0.39697	0.743434	640127	140144	139690	164069
0.446465	0.743434	640130	140146	139642	164063
0.49596	0.743434	640133	140148	139590	164056
0.545455	0.743434	640136	140150	139537	164050
0.594949	0.743434	640140	140152	139480	164043
0.644444	0.743434	640144	140154	139421	164035
0.693939	0.743434	640148	140156	139360	164027
0.743434	0.743434	640152	140158	139295	164019
0.792929	0.743434	640156	140160	139228	164011
0.842424	0.743434	640160	140162	139159	164002
0.891919	0.743434	640165	140165	139087	163993
0.941414	0.743434	640169	140167	139012	163983
0.990909	0.743434	640174	140169	138934	163973
1.0404	0.743434	640179	140172	138854	163963
1.0899	0.743434	640184	140174	138771	163952
1.13939	0.743434	640190	140177	138686	163941
1.18889	0.743434	640195	140179	138598	163930
1.23838	0.743434	640201	140182	138507	163918
1.28788	0.743434	640207	140184	138413	163906
1.33737	0.743434	640213	140187	138317	163894
1.38687	0.743434	640219	140190	138218	163881
1.43636	0.743434	640225	140192	138116	163868
1.48586	0.743434	640231	140195	138011	163854
1.53535	0.743434	640238	140198	137904	163840
1.58485	0.743434	640245	140201	137794	163826
1.63434	0.743434	640252	140204	137681	163812
1.68384	0.743434	640259	140207	137566	163797
1.73333	0.743434	640266	140210	137448	163781
1.78283	0.743434	640274	140213	137327	163765
1.83232	0.743434	640281	140216	137203	163749
1.88182	0.743434	640289	140219	137076	163733
1.93131	0.743434	640297	140222	136946	163716
1.98081	0.743434	640305	140225	136814	163699
2.0303	0.743434	640313	140228	136679	163681
2.0798	0.743434	640322	140231	136541	163663
2.12929	0.743434	640330	140235	136400	163645
2.17879	0.743434	640339	140238	136256	163626
2.22828	0.743434	640348	140241	136110	163607
2.27778	0.743434	640357	140245	135960	163588
2.32727	0.743434	640366	140248	135808	163568
2.37677	0.743434	640376	140252	135653	163548
2.42626	0.743434	640385	140255	135494	163527
2.47576	0.743434	640395	140259	135333	163506
2.52525	0.743434	640405	140263	135169	163485
2.57475	0.743434	640415	140266	135002	163463
2.62424	0.743434	640425	140270	134832	163441
2.67374	0.743434	640436	140274	134659	163418
2.72323	0.743434	640446	140278	134483	163395
2.77273	0.743434	640457	140281	134304	163372
2.82222	0.743434	640468	140285	134122	163348
2.87172	0.743434	640479	140289	133936	163324
2.92121	0.743434	640490	140293	133748	163300
2.97071	0.743434	640502	140297	133557	163275
3.0202	0.743434	640513	140301	133362	163250
3.0697	0.743434	640525	140305	133165	163224
3.11919	0.743434	640537	140309	132964	163198
3.16869	0.743434	640549	140313	132761	163172
3.21818	0.743434	640561	140318	132554	163145
3.26768	0.743434	640573	140322	132344	163118
3.31717	0.743434	640586	140326	132130	163090
3.36667	0.743434	640598	140330	131914	163062
3.41616	0.743434	640611	140335	131694	163034
3.46566	0.743434	640624	140339	131471	163005
3.51515	0.743434	640637	140344	131245	162976
3.56465	0.743434	640651	140348	131015	162947
3.61414	0.743434	640664	140353	130783	162917
3.66364	0.743434	640678	140357	130547	162886
3.71313	0.743434	640692	140362	130307	162856
3.76263	0.743434	640706	140366	130064	162824
3.81212	0.743434	640720	140371	129818	162793
3.86162	0.743434	640734	140376	129569	162761
3.91111	0.743434	640749	140381	129316	162728
3.96061	0.743434	640763	140385	129060	162695
4.0101	0.743434	640778	140390	128800	162662
4.0596	0.743434	640793	140395	128537	162629
4.10909	0.743434	640808	140400	128270	162595
4.15859	0.743434	640823	140405	128000	162560
4.20808	0.743434	640839	140410	127726	162525
4.25758	0.743434	640854	140415	127448	162490
4.30707	0.743434	640870	140420	127167	162454
4.35657	0.743434	640886	140425	126883	162418
4.40606	0.743434	640902	140431	126595	162381
4.45556	0.743434	640919	140436	126303	162344
4.50505	0.743434	640935	140441	126008	162307
4.55455	0.743434	640952	140446	125708	162269
4.60404	0.743434	640968	140452	125406	162231
4.65354	0.743434	640985	140457	125099	162192
4.70303	0.743434	641002	140462	124789	162153
4.75253	0.743434	641020	140468	124474	162113
4.80202	0.743434	641037	140473	124156	162073
4.85152	0.743434	641055	140479	123835	162033
4.90101	0.743434	641072	140485	123509	161992
4.95051	0.743434	641090	140490	123179	161950
5	0.743434	641108	140496	122846	161909
0.1	0.792929	640112	140135	139890	164092
0.149495	0.792929	640114	140137	139854	164088
0.19899	0.792929	640116	140139	139816	164084
0.248485	0.792929	640119	140140	139775	164079
0.29798	0.792929	640121	140142	139731	164073
0.347475	0.792929	640124	140144	139685	164068
0.39697	0.792929	640127	140146	139636	164061
0.446465	0.792929	640130	140148	139584	164055
0.49596	0.792929	640133	140150	139530	164048
0.545455	0.792929	640136	140152	139473	164041
0.594949	0.792929	640140	140154	139414	164034
0.644444	0.792929	640144	140156	139352	164026
0.693939	0.792929	640148	140158	139287	164018
0.743434	0.792929	640152	140161	139220	164009
0.792929	0.792929	640156	140163	139150	164000
0.842424	0.792929	640160	140165	139078	163991
0.891919	0.792929	640165	140167	139002	163981
0.941414	0.792929	640169	140170	138924	163971
0.990909	0.792929	640174	140172	138844	163961
1.0404	0.792929	640179	140175	138761	163950
1.0899	0.792929	640184	140177	138675	163939
1.13939	0.792929	640190	140180	138586	163928
1.18889	0.792929	640195	140182	138495	163916
1.23838	0.792929	640201	140185	138401	163904
1.28788	0.792929	640207	140187	138304	163891
1.33737	0.792929	640213	140190	138205	163878
1.38687	0.792929	640219	140193	138103	163865
1.43636	0.792929	640225	140196	137998	163852
1.48586	0.792929	640231	140198	137890	163838
1.53535	0.792929	640238	140201	137780	163823
1.58485	0.792929	640245	140204	137667	163809
1.63434	0.792929	640252	140207	137551	163793
1.68384	0.792929	640259	140210	137432	163778
1.73333	0.792929	640266	140213	137311	163762
1.78283	0.792929	640274	140216	137187	163746
1.83232	0.792929	640281	140219	137060	163729
1.88182	0.792929	640289	140222	136930	163713
1.93131	0.792929	640297	140226	136797	163695
1.98081	0.792929	640305	140229	136661	163678
2.0303	0.792929	640313	140232	136523	163660
2.0798	0.792929	640322	140235	136382	163641
2.12929	0.792929	640330	140239	136238	163622
2.17879	0.792929	640339	140242	136091	163603
2.22828	0.792929	640348	140246	135941	163584
2.27778	0.792929	640357	140249	135788	163564
2.32727	0.792929	640366	140253	135632	163543
2.37677	0.792929	640376	140256	135474	163523
2.42626	0.792929	640385	140260	135312	163502
2.47576	0.792929	640395	140263	135147	163480
2.52525	0.792929	640405	140267	134980	163458
2.57475	0.792929	640415	140271	134809	163436
2.62424	0.792929	640425	140274	134636	163414
2.67374	0.792929	640436	140278	134460	163391
2.72323	0.792929	640446	140282	134280	163367
2.77273	0.792929	640457	140286	134097	163344
2.82222	0.792929	640468	140290	133912	163320
2.87172	0.792929	640479	140294	133723	163295
2.92121	0.792929	640490	140298	133531	163270
2.97071	0.792929	640502	140302	133337	163245
3.0202	0.792929	640513	140306	133139	163219
3.0697	0.792929	640525	140310	132938	163193
3.11919	0.792929	640537	140314	132733	163167
3.16869	0.792929	640549	140318	132526	163140
3.21818	0.792929	640561	140323	132316	163113
3.26768	0.792929	640573	140327	132102	163085
3.31717	0.792929	640586	140331	131885	163057
3.36667	0.792929	640598	140336	131665	163028
3.41616	0.792929	640611	140340	131441	163000
3.46566	0.792929	640624	140345	131215	162970
3.51515	0.792929	640637	140349	130985	162941
3.56465	0.792929	640651	140354	130752	162911
3.61414	0.792929	640664	140358	130515	162880
3.66364	0.792929	640678	140363	130275	162849
3.71313	0.792929	640692	140367	130032	162818
3.76263	0.792929	640706	140372	129785	162786
3.81212	0.792929	640720	140377	129535	162754
3.86162	0.792929	640734	140382	129282	162722
3.91111	0.792929	640749	140386	129025	162689
3.96061	0.792929	640763	140391	128765	162656
4.0101	0.792929	640778	140396	128501	162622
4.0596	0.792929	640793	140401	128234	162588
4.10909	0.792929	640808	140406	127963	162553
4.15859	0.792929	640823	140411	127689	162518
4.20808	0.792929	640839	140416	127411	162483
4.25758	0.792929	640854	140421	127129	162447
4.30707	0.792929	640870	140426	126844	162411
4.35657	0.792929	640886	140432	126556	162374
4.40606	0.792929	640902	140437	126263	162337
4.45556	0.792929	640919	140442	125967	162299
4.50505	0.792929	640935	140447	125668	162261
4.55455	0.792929	640952	140453	125364	162223
4.60404	0.792929	640968	140458	125057	162184
4.65354	0.792929	640985	140464	124746	162145
4.70303	0.792929	641002	140469	124432	162105
4.75253	0.792929	641020	140475	124113	162065
4.80202	0.792929	641037	140480	123791	162025
4.85152	0.792929	641055	140486	123464	161984
4.90101	0.792929	641072	140491	123134	161942
4.95051	0.792929	641090	140497	122800	161900
5	0.792929	641108	140503	122462	161858
0.1	0.842424	640112	140137	139850	164087
0.149495	0.842424	640114	140139	139811	164083
0.19899	0.842424	640116	140141	139770	164078
0.248485	0.842424	640119	140143	139726	164072
0.29798	0.842424	640121	140144	139679	164066
0.347475	0.842424	640124	140146	139630	164060
0.39697	0.842424	640127	140148	139578	164054
0.446465	0.842424	640130	140150	139523	164047
0.49596	0.842424	640133	140152	139466	164040
0.545455	0.842424	640136	140154	139407	164032
0.594949	0.842424	640140	140157	139344	164024
0.644444	0.842424	640144	140159	139279	164016
0.693939	0.842424	640148	140161	139212	164007
0.743434	0.842424	640152	140163	139141	163998
0.792929	0.842424	640156	140166	139068	163989
0.842424	0.842424	640160	140168	138993	163979
0.891919	0.842424	640165	140170	138915	163969
0.941414	0.842424	640169	140173	138834	163959
0.990909	0.842424	640174	140175	138750	163948
1.0404	0.842424	640179	140178	138664	163937
1.0899	0.842424	640184	140180	138575	163925
1.13939	0.842424	640190	140183	138483	163914
1.18889	0.842424	640195	140185	138389	163901
1.23838	0.842424	640201	140188	138292	163889
1.28788	0.842424	640207	140191	138192	163876
1.33737	0.842424	640213	140193	138090	163862
1.38687	0.842424	640219	140196	137984	163849
1.43636	0.842424	640225	140199	137876	163835
1.48586	0.842424	640231	140202	137766	163820
1.53535	0.842424	640238	140205	137652	163806
1.58485	0.842424	640245	140208	137536	163790
1.63434	0.842424	640252	140211	137417	163775
1.68384	0.842424	640259	140214	137295	163759
1.73333	0.842424	640266	140217	137170	163743
1.78283	0.842424	640274	140220	137043	163726
1.83232	0.842424	640281	140223	136913	163709
1.88182	0.842424	640289	140226	136780	163692
1.93131	0.842424	640297	140230	136644	163674
1.98081	0.842424	640305	140233	136505	163656
2.0303	0.842424	640313	140236	136363	163637
2.0798	0.842424	640322	140239	136219	163619
2.12929	0.842424	640330	140243	136071	163599
2.17879	0.842424	640339	140246	135921	163580
2.22828	0.842424	640348	140250	135768	163560
2.27778	0.842424	640357	140253	135612	163539
2.32727	0.842424	640366	140257	135453	163519
2.37677	0.842424	640376	140260	135291	163497
2.42626	0.842424	640385	140264	135126	163476
2.47576	0.842424	640395	140268	134958	163454
2.52525	0.842424	640405	140271	134787	163432
2.57475	0.842424	640415	140275	134613	163409
2.62424	0.842424	640425	140279	134436	163386
2.67374	0.842424	640436	140283	134256	163363
2.72323	0.842424	640446	140287	134073	163339
2.77273	0.842424	640457	140291	133887	163315
2.82222	0.842424	640468	140295	133698	163290
2.87172	0.842424	640479	140299	133506	163265
2.92121	0.842424	640490	140303	133311	163240
2.97071	0.842424	640502	140307	133112	163214
3.0202	0.842424	640513	140311	132911	163188
3.0697	0.842424	640525	140315	132706	163161
3.11919	0.842424	640537	140319	132498	163134
3.16869	0.842424	640549	140324	132288	163107
3.21818	0.842424	640561	140328	132073	163079
3.26768	0.842424	640573	140332	131856	163051
3.31717	0.842424	640586	140337	131635	163023
3.36667	0.842424	640598	140341	131411	162994
3.41616	0.842424	640611	140345	131184	162964
3.46566	0.842424	640624	140350	130954	162935
3.51515	0.842424	640637	140354	130720	162905
3.56465	0.842424	640651	140359	130483	162874
3.61414	0.842424	640664	140364	130243	162843
3.66364	0.842424	640678	140368	129999	162812
3.71313	0.842424	640692	140373	129752	162780
3.76263	0.842424	640706	140378	129502	162748
3.81212	0.842424	640720	140383	129248	162715
3.86162	0.842424	640734	140387	128990	162682
3.91111	0.842424	640749	140392	128730	162649
3.96061	0.842424	640763	140397	128465	162615
4.0101	0.842424	640778	140402	128198	162581
4.0596	0.842424	640793	140407	127926	162546
4.10909	0.842424	640808	140412	127652	162511
4.15859	0.842424	640823	140417	127373	162476
4.20808	0.842424	640839	140422	127091	162440
4.25758	0.842424	640854	140427	126806	162403
4.30707	0.842424	640870	140433	126517	162367
4.35657	0.842424	640886	140438	126224	162329
4.40606	0.842424	640902	140443	125927	162292
4.45556	0.842424	640919	140448	125627	162254
4.50505	0.842424	640935	140454	125323	162215
4.55455	0.842424	640952	140459	125015	162176
4.60404	0.842424	640968	140465	124704	162137
4.65354	0.842424	640985	140470	124389	162097
4.70303	0.842424	641002	140476	124070	162057
4.75253	0.842424	641020	140481	123747	162016
4.80202	0.842424	641037	140487	123420	161975
4.85152	0.842424	641055	140492	123089	161934
4.90101	0.842424	641072	140498	122755	161892
4.95051	0.842424	641090	140504	122416	161849
5	0.842424	641108	140510	122073	161806
0.1	0.891919	640112	140139	139807	164082
0.149495	0.891919	640114	140141	139765	164076
0.19899	0.891919	640116	140143	139720	164071
0.248485	0.891919	640119	140145	139673	164065
0.29798	0.891919	640121	140147	139624	164059
0.347475	0.891919	640124	140149	139572	164052
0.39697	0.891919	640127	140151	139517	164045
0.446465	0.891919	640130	140153	139459	164038
0.49596	0.891919	640133	140155	139399	164031
0.545455	0.891919	640136	140157	139336	164023
0.594949	0.891919	640140	140159	139271	164014
0.644444	0.891919	640144	140161	139203	164006
0.693939	0.891919	640148	140164	139133	163997
0.743434	0.891919	640152	140166	139059	163987
0.792929	0.891919	640156	140168	138983	163977
0.842424	0.891919	640160	140171	138905	163967
0.891919	0.891919	640165	140173	138824	163957
0.941414	0.891919	640169	140176	138740	163946
0.990909	0.891919	640174	140178	138653	163935
1.0404	0.891919	640179	140181	138564	163923
1.0899	0.891919	640184	140183	138472	163911
1.13939	0.891919	640190	140186	138377	163899
1.18889	0.891919	640195	140189	138280	163886
1.23838	0.891919	640201	140191	138179	163873
1.28788	0.891919	640207	140194	138077	163860
1.33737	0.891919	640213	140197	137971	163846
1.38687	0.891919	640219	140200	137863	163832
1.43636	0.891919	640225	140202	137751	163817
1.48586	0.891919	640231	140205	137638	163803
1.53535	0.891919	640238	140208	137521	163787
1.58485	0.891919	640245	140211	137402	163772
1.63434	0.891919	640252	140214	137279	163756
1.68384	0.891919	640259	140217	137154	163739
1.73333	0.891919	640266	140221	137026	163723
1.78283	0.891919	640274	140224	136896	163706
1.83232	0.891919	640281	140227	136762	163688
1.88182	0.891919	640289	140230	136626	163670
1.93131	0.891919	640297	140233	136487	163652
1.98081	0.891919	640305	140237	136345	163634
2.0303	0.891919	640313	140240	136200	163615
2.0798	0.891919	640322	140244	136052	163595
2.12929	0.891919	640330	140247	135901	163576
2.17879	0.891919	640339	140250	135748	163556
2.22828	0.891919	640348	140254	135591	163535
2.27778	0.891919	640357	140258	135432	163514
2.32727	0.891919	640366	140261	135270	163493
2.37677	0.891919	640376	140265	135104	163472
2.42626	0.891919	640385	140268	134936	163450
2.47576	0.891919	640395	140272	134765	163427
2.52525	0.891919	640405	140276	134590	163405
2.57475	0.891919	640415	140280	134413	163381
2.62424	0.891919	640425	140284	134233	163358
2.67374	0.891919	640436	140288	134049	163334
2.72323	0.891919	640446	140291	133863	163310
2.77273	0.891919	640457	140295	133673	163285
2.82222	0.891919	640468	140299	133481	163260
2.87172	0.891919	640479	140304	133285	163235
2.92121	0.891919	640490	140308	133086	163209
2.97071	0.891919	640502	140312	132884	163183
3.0202	0.891919	640513	140316	132679	163156
3.0697	0.891919	640525	140320	132471	163129
3.11919	0.891919	640537	140324	132259	163102
3.16869	0.891919	640549	140329	132045	163074
3.21818	0.891919	640561	140333	131827	163046
3.26768	0.891919	640573	140337	131606	163017
3.31717	0.891919	640586	140342	131382	162988
3.36667	0.891919	640598	140346	131154	162959
3.41616	0.891919	640611	140351	130923	162929
3.46566	0.891919	640624	140355	130689	162898
3.51515	0.891919	640637	140360	130452	162868
3.56465	0.891919	640651	140365	130211	162837
3.61414	0.891919	640664	140369	129967	162805
3.66364	0.891919	640678	140374	129719	162774
3.71313	0.891919	640692	140379	129468	162741
3.76263	0.891919	640706	140384	129214	162709
3.81212	0.891919	640720	140388	128956	162676
3.86162	0.891919	640734	140393	128695	162642
3.91111	0.891919	640749	140398	128430	162608
3.96061	0.891919	640763	140403	128162	162574
4.0101	0.891919	640778	140408	127890	162539
4.0596	0.891919	640793	140413	127615	162504
4.10909	0.891919	640808	140418	127336	162468
4.15859	0.891919	640823	140423	127053	162432
4.20808	0.891919	640839	140428	126767	162396
4.25758	0.891919	640854	140434	126477	162359
4.30707	0.891919	640870	140439	126184	162322
4.35657	0.891919	640886	140444	125887	162284
4.40606	0.891919	640902	140450	125586	162246
4.45556	0.891919	640919	140455	125282	162208
4.50505	0.891919	640935	140460	124974	162169
4.55455	0.891919	640952	140466	124662	162129
4.60404	0.891919	640968	140471	124346	162089
4.65354	0.891919	640985	140477	124026	162049
4.70303	0.891919	641002	140482	123703	162008
4.75253	0.891919	641020	140488	123375	161967
4.80202	0.891919	641037	140494	123044	161925
4.85152	0.891919	641055	140499	122709	161883
4.90101	0.891919	641072	140505	122370	161841
4.95051	0.891919	641090	140511	122026	161798
5	0.891919	641108	140517	121679	161754
0.1	0.941414	640112	140141	139760	164075
0.149495	0.941414	640114	140143	139715	164070
0.19899	0.941414	640116	140145	139668	164064
0.248485	0.941414	640119	140147	139618	164058
0.29798	0.941414	640121	140149	139565	164051
0.347475	0.941414	640124	140151	139510	164044
0.39697	0.941414	640127	140153	139452	164037
0.446465	0.941414	640130	140155	139392	164029
0.49596	0.941414	640133	140157	139329	164021
0.545455	0.941414	640136	140160	139263	164013
0.594949	0.941414	640140	140162	139195	164004
0.644444	0.941414	640144	140164	139124	163995
0.693939	0.941414	640148	140166	139050	163985
0.743434	0.941414	640152	140169	138974	163975
0.792929	0.941414	640156	140171	138895	163965
0.842424	0.941414	640160	140174	138813	163955
0.891919	0.941414	640165	140176	138729	163944
0.941414	0.941414	640169	140179	138642	163932
0.990909	0.941414	640174	140181	138552	163921
1.0404	0.941414	640179	140184	138460	163909
1.0899	0.941414	640184	140186	138365	163896
1.13939	0.941414	640190	140189	138267	163884
1.18889	0.941414	640195	140192	138167	163871
1.23838	0.941414	640201	140195	138063	163857
1.28788	0.941414	640207	140197	137957	163843
1.33737	0.941414	640213	140200	137849	163829
1.38687	0.941414	640219	140203	137737	163814
1.43636	0.941414	640225	140206	137623	163800
1.48586	0.941414	640231	140209	137506	163784
1.53535	0.941414	640238	140212	137386	163769
1.58485	0.941414	640245	140215	137263	163753
1.63434	0.941414	640252	140218	137138	163736
1.68384	0.941414	640259	140221	137010	163719
1.73333	0.941414	640266	140224	136879	163702
1.78283	0.941414	640274	140228	136745	163685
1.83232	0.941414	640281	140231	136608	163667
1.88182	0.941414	640289	140234	136469	163649
1.93131	0.941414	640297	140237	136326	163630
1.98081	0.941414	640305	140241	136181	163611
2.0303	0.941414	640313	140244	136033	163592
2.0798	0.941414	640322	140248	135882	163572
2.12929	0.941414	640330	140251	135728	163552
2.17879	0.941414	640339	140255	135571	163531
2.22828	0.941414	640348	140258	135411	163510
2.27778	0.941414	640357	140262	135248	163489
2.32727	0.941414	640366	140266	135082	163467
2.37677	0.941414	640376	140269	134914	163445
2.42626	0.941414	640385	140273	134742	163423
2.47576	0.941414	640395	140277	134567	163400
2.52525	0.941414	640405	140281	134390	163377
2.57475	0.941414	640415	140284	134209	163353
2.62424	0.941414	640425	140288	134025	163329
2.67374	0.941414	640436	140292	133838	163305
2.72323	0.941414	640446	140296	133648	163280
2.77273	0.941414	640457	140300	133455	163255
2.82222	0.941414	640468	140304	133259	163229
2.87172	0.941414	640479	140308	133060	163204
2.92121	0.941414	640490	140313	132857	163177
2.97071	0.941414	640502	140317	132652	163151
3.0202	0.941414	640513	140321	132443	163123
3.0697	0.941414	640525	140325	132231	163096
3.11919	0.941414	640537	140330	132016	163068
3.16869	0.941414	640549	140334	131798	163040
3.21818	0.941414	640561	140338	131576	163011
3.26768	0.941414	640573	140343	131352	162982
3.31717	0.941414	640586	140347	131124	162953
3.36667	0.941414	640598	140352	130892	162923
3.41616	0.941414	640611	140356	130658	162892
3.46566	0.941414	640624	140361	130420	162862
3.51515	0.941414	640637	140366	130178	162831
3.56465	0.941414	640651	140370	129934	162799
3.61414	0.941414	640664	140375	129686	162767
3.66364	0.941414	640678	140380	129434	162735
3.71313	0.941414	640692	140384	129179	162702
3.76263	0.941414	640706	140389	128921	162669
3.81212	0.941414	640720	140394	128659	162635
3.86162	0.941414	640734	140399	128394	162601
3.91111	0.941414	640749	140404	128125	162567
3.96061	0.941414	640763	140409	127853	162532
4.0101	0.941414	640778	140414	127577	162497
4.0596	0.941414	640793	140419	127298	162461
4.10909	0.941414	640808	140424	127015	162425
4.15859	0.941414	640823	140430	126728	162389
4.20808	0.941414	640839	140435	126438	162352
4.25758	0.941414	640854	140440	126144	162314
4.30707	0.941414	640870	140445	125847	162277
4.35657	0.941414	640886	140451	125545	162238
4.40606	0.941414	640902	140456	125240	162200
4.45556	0.941414	640919	140461	124932	162161
4.50505	0.941414	640935	140467	124619	162121
4.55455	0.941414	640952	140472	124303	162081
4.60404	0.941414	640968	140478	123983	162041
4.65354	0.941414	640985	140483	123659	162000
4.70303	0.941414	641002	140489	123331	161959
4.75253	0.941414	641020	140495	122999	161917
4.80202	0.941414	641037	140500	122663	161875
4.85152	0.941414	641055	140506	122323	161832
4.90101	0.941414	641072	140512	121979	161789
4.95051	0.941414	641090	140518	121632	161746
5	0.941414	641108	140524	121280	161702
0.1	0.990909	640112	140144	139710	164069
0.149495	0.990909	640114	140146	139662	164063
0.19899	0.990909	640116	140148	139612	164056
0.248485	0.990909	640119	140150	139559	164050
0.29798	0.990909	640121	140152	139503	164043
0.347475	0.990909	640124	140154	139445	164035
0.39697	0.990909	640127	140156	139384	164027
0.446465	0.990909	640130	140158	139321	164019
0.49596	0.990909	640133	140160	139255	164011
0.545455	0.990909	640136	140162	139186	164002
0.594949	0.990909	640140	140165	139115	163993
0.644444	0.990909	640144	140167	139041	163983
0.693939	0.990909	640148	140169	138964	163973
0.743434	0.990909	640152	140172	138885	163963
0.792929	0.990909	640156	140174	138803	163952
0.842424	0.990909	640160	140177	138718	163941
0.891919	0.990909	640165	140179	138631	163930
0.941414	0.990909	640169	140182	138541	163918
0.990909	0.990909	640174	140184	138448	163906
1.0404	0.990909	640179	140187	138353	163894
1.0899	0.990909	640184	140190	138255	163881
1.13939	0.990909	640190	140192	138154	163868
1.18889	0.990909	640195	140195	138050	163854
1.23838	0.990909	640201	140198	137944	163840
1.28788	0.990909	640207	140201	137835	163826
1.33737	0.990909	640213	140204	137723	163812
1.38687	0.990909	640219	140207	137608	163797
1.43636	0.990909	640225	140210	137491	163781
1.48586	0.990909	640231	140213	137371	163765
1.53535	0.990909	640238	140216	137248	163749
1.58485	0.990909	640245	140219	137122	163733
1.63434	0.990909	640252	140222	136993	163716
1.68384	0.990909	640259	140225	136862	163699
1.73333	0.990909	640266	140228	136728	163681
1.78283	0.990909	640274	140231	136591	163663
1.83232	0.990909	640281	140235	136451	163645
1.88182	0.990909	640289	140238	136308	163626
1.93131	0.990909	640297	140241	136162	163607
1.98081	0.990909	640305	140245	136013	163588
2.0303	0.990909	640313	140248	135862	163568
2.0798	0.990909	640322	140252	135708	163548
2.12929	0.990909	640330	140255	135550	163527
2.17879	0.990909	640339	140259	135390	163506
2.22828	0.990909	640348	140263	135227	163485
2.27778	0.990909	640357	140266	135061	163463
2.32727	0.990909	640366	140270	134892	163441
2.37677	0.990909	640376	140274	134719	163418
2.42626	0.990909	640385	140278	134544	163395
2.47576	0.990909	640395	140281	134366	163372
2.52525	0.990909	640405	140285	134185	163348
2.57475	0.990909	640415	140289	134001	163324
2.62424	0.990909	640425	140293	133813	163300
2.67374	0.990909	640436	140297	133623	163275
2.72323	0.990909	640446	140301	133430	163250
2.77273	0.990909	640457	140305	133233	163224
2.82222	0.990909	640468	140309	133033	163198
2.87172	0.990909	640479	140313	132831	163172
2.92121	0.990909	640490	140318	132625	163145
2.97071	0.990909	640502	140322	132415	163118
3.0202	0.990909	640513	140326	132203	163090
3.0697	0.990909	640525	140330	131988	163062
3.11919	0.990909	640537	140335	131769	163034
3.16869	0.990909	640549	140339	131547	163005
3.21818	0.990909	640561	140344	131322	162976
3.26768	0.990909	640573	140348	131093	162947
3.31717	0.990909	640586	140353	130861	162917
3.36667	0.990909	640598	140357	130626	162886
3.41616	0.990909	640611	140362	130388	162856
3.46566	0.990909	640624	140366	130146	162824
3.51515	0.990909	640637	140371	129901	162793
3.56465	0.990909	640651	140376	129652	162761
3.61414	0.990909	640664	140381	129401	162728
3.66364	0.990909	640678	140385	129145	162695
3.71313	0.990909	640692	140390	128886	162662
3.76263	0.990909	640706	140395	128624	162629
3.81212	0.990909	640720	140400	128358	162595
3.86162	0.990909	640734	140405	128089	162560
3.91111	0.990909	640749	140410	127816	162525
3.96061	0.990909	640763	140415	127540	162490
4.0101	0.990909	640778	140420	127260	162454
4.0596	0.990909	640793	140425	126977	162418
4.10909	0.990909	640808	140431	126690	162381
4.15859	0.990909	640823	140436	126399	162344
4.20808	0.990909	640839	140441	126104	162307
4.25758	0.990909	640854	140446	125806	162269
4.30707	0.990909	640870	140452	125505	162231
4.35657	0.990909	640886	140457	125199	162192
4.40606	0.990909	640902	140462	124890	162153
4.45556	0.990909	640919	140468	124577	162113
4.50505	0.990909	640935	140473	124260	162073
4.55455	0.990909	640952	140479	123939	162033
4.60404	0.990909	640968	140485	123614	161992
4.65354	0.990909	640985	140490	123286	161950
4.70303	0.990909	641002	140496	122953	161909
4.75253	0.990909	641020	140502	122617	161866
4.80202	0.990909	641037	140507	122277	161824
4.85152	0.990909	641055	140513	121932	161781
4.90101	0.990909	641072	140519	121584	161737
4.95051	0.990909	641090	140525	121232	161693
5	0.990909	641108	140531	120875	161648
0.1	1.0404	640112	140146	139656	164061
0.149495	1.0404	640114	140148	139606	164055
0.19899	1.0404	640116	140150	139552	164048
0.248485	1.0404	640119	140152	139496	164041
0.29798	1.0404	640121	140154	139438	164034
0.347475	1.0404	640124	140156	139377	164026
0.39697	1.0404	640127	140158	139313	164018
0.446465	1.0404	640130	140161	139247	164009
0.49596	1.0404	640133	140163	139178	164000
0.545455	1.0404	640136	140165	139106	163991
0.594949	1.0404	640140	140167	139032	163981
0.644444	1.0404	640144	140170	138955	163971
0.693939	1.0404	640148	140172	138875	163961
0.743434	1.0404	640152	140175	138793	163950
0.792929	1.0404	640156	140177	138708	163939
0.842424	1.0404	640160	140180	138620	163928
0.891919	1.0404	640165	140182	138529	163916
0.941414	1.0404	640169	140185	138436	163904
0.990909	1.0404	640174	140187	138341	163891
1.0404	1.0404	640179	140190	138242	163878
1.0899	1.0404	640184	140193	138141	163865
1.13939	1.0404	640190	140196	138037	163852
1.18889	1.0404	640195	140198	137930	163838
1.23838	1.0404	640201	140201	137821	163823
1.28788	1.0404	640207	140204	137708	163809
1.33737	1.0404	640213	140207	137593	163793
1.38687	1.0404	640219	140210	137476	163778
1.43636	1.0404	640225	140213	137355	163762
1.48586	1.0404	640231	140216	137232	163746
1.53535	1.0404	640238	140219	137106	163729
1.58485	1.0404	640245	140222	136977	163713
1.63434	1.0404	640252	140226	136845	163695
1.68384	1.0404	640259	140229	136710	163678
1.73333	1.0404	640266	140232	136573	163660
1.78283	1.0404	640274	140235	136432	163641
1.83232	1.0404	640281	140239	136289	163622
1.88182	1.0404	640289	140242	136143	163603
1.93131	1.0404	640297	140246	135994	163584
1.98081	1.0404	640305	140249	135842	163564
2.0303	1.0404	640313	140253	135687	163543
2.0798	1.0404	640322	140256	135530	163523
2.12929	1.0404	640330	140260	135369	163502
2.17879	1.0404	640339	140263	135205	163480
2.22828	1.0404	640348	140267	135039	163458
2.27778	1.0404	640357	140271	134869	163436
2.32727	1.0404	640366	140274	134697	163414
2.37677	1.0404	640376	140278	134521	163391
2.42626	1.0404	640385	140282	134343	163367
2.47576	1.0404	640395	140286	134161	163344
2.52525	1.0404	640405	140290	133976	163320
2.57475	1.0404	640415	140294	133789	163295
2.62424	1.0404	640425	140298	133598	163270
2.67374	1.0404	640436	140302	133404	163245
2.72323	1.0404	640446	140306	133207	163219
2.77273	1.0404	640457	140310	133007	163193
2.82222	1.0404	640468	140314	132804	163167
2.87172	1.0404	640479	140318	132597	163140
2.92121	1.0404	640490	140323	132388	163113
2.97071	1.0404	640502	140327	132175	163085
3.0202	1.0404	640513	140331	131959	163057
3.0697	1.0404	640525	140336	131740	163028
3.11919	1.0404	640537	140340	131517	163000
3.16869	1.0404	640549	140345	131292	162970
3.21818	1.0404	640561	140349	131063	162941
3.26768	1.0404	640573	140354	130830	162911
3.31717	1.0404	640586	140358	130595	162880
3.36667	1.0404	640598	140363	130356	162849
3.41616	1.0404	640611	140367	130114	162818
3.46566	1.0404	640624	140372	129868	162786
3.51515	1.0404	640637	140377	129619	162754
3.56465	1.0404	640651	140382	129367	162722
3.61414	1.0404	640664	140386	129111	162689
3.66364	1.0404	640678	140391	128852	162656
3.71313	1.0404	640692	140396	128589	162622
3.76263	1.0404	640706	140401	128323	162588
3.81212	1.0404	640720	140406	128053	162553
3.86162	1.0404	640734	140411	127780	162518
3.91111	1.0404	640749	140416	127503	162483
3.96061	1.0404	640763	140421	127222	162447
4.0101	1.0404	640778	140426	126938	162411
4.0596	1.0404	640793	140432	126651	162374
4.10909	1.0404	640808	140437	126359	162337
4.15859	1.0404	640823	140442	126065	162299
4.20808	1.0404	640839	140447	125766	162261
4.25758	1.0404	640854	140453	125464	162223
4.30707	1.0404	640870	140458	125157	162184
4.35657	1.0404	640886	140464	124848	162145
4.40606	1.0404	640902	140469	124534	162105
4.45556	1.0404	640919	140475	124217	162065
4.50505	1.0404	640935	140480	123895	162025
4.55455	1.0404	640952	140486	123570	161984
4.60404	1.0404	640968	140491	123241	161942
4.65354	1.0404	640985	140497	122908	161900
4.70303	1.0404	641002	140503	122571	161858
4.75253	1.0404	641020	140508	122230	161815
4.80202	1.0404	641037	140514	121885	161772
4.85152	1.0404	641055	140520	121536	161728
4.90101	1.0404	641072	140526	121183	161684
4.95051	1.0404	641090	140532	120826	161639
[truncated: 8,001 more rows]
