# Supplementary material for: R&D and pricing strategies in the intelligent vehicle supply chain under cross-organizational cooperative models
Source: PLoS One. 2025 Apr 24;20(4):e0321903. doi: 10.1371/journal.pone.0321903 (PMC12021157; doi:10.1371/journal.pone.0321903)
Supplement: S1 Data — Dataset. (ZIP) [file pone.0321903.s001.zip › S1_Dataset/Original data for the figures/Fig12(a)_data.xlsx]

## Sheet: Sheet1
theta	beta	p_SH	p_SZ	p_ZH	p_LH
0	0	1500	6500	6500	6400
0.204082	0	1500	6499.98	6499.97	6399.96
0.408163	0	1500	6499.96	6499.84	6399.85
0.612245	0	1500	6499.93	6499.63	6399.66
0.816327	0	1500	6499.9	6499.32	6399.4
1.02041	0	1500	6499.87	6498.92	6399.06
1.22449	0	1500	6499.84	6498.44	6398.65
1.42857	0	1500	6499.8	6497.86	6398.16
1.63265	0	1500	6499.75	6497.18	6397.6
1.83673	0	1500	6499.71	6496.42	6396.96
2.04082	0	1500	6499.66	6495.57	6396.25
2.2449	0	1500	6499.6	6494.62	6395.46
2.44898	0	1500	6499.55	6493.58	6394.59
2.65306	0	1500	6499.49	6492.45	6393.65
2.85714	0	1500	6499.42	6491.23	6392.64
3.06122	0	1500	6499.35	6489.91	6391.55
3.26531	0	1500	6499.28	6488.5	6390.38
3.46939	0	1500	6499.21	6487	6389.13
3.67347	0	1500	6499.13	6485.41	6387.81
3.87755	0	1500	6499.05	6483.72	6386.42
4.08163	0	1500	6498.97	6481.94	6384.94
4.28571	0	1500	6498.88	6480.06	6383.39
4.4898	0	1500	6498.79	6478.09	6381.77
4.69388	0	1500	6498.69	6476.03	6380.06
4.89796	0	1500	6498.59	6473.87	6378.28
5.10204	0	1500	6498.49	6471.62	6376.42
5.30612	0	1500	6498.38	6469.27	6374.48
5.5102	0	1500	6498.28	6466.82	6372.46
5.71429	0	1500	6498.16	6464.28	6370.37
5.91837	0	1500	6498.05	6461.64	6368.2
6.12245	0	1500	6497.93	6458.9	6365.94
6.32653	0	1500	6497.81	6456.07	6363.61
6.53061	0	1500	6497.68	6453.14	6361.2
6.73469	0	1500	6497.55	6450.11	6358.71
6.93878	0	1500	6497.42	6446.98	6356.14
7.14286	0	1500	6497.28	6443.75	6353.49
7.34694	0	1500	6497.14	6440.42	6350.76
7.55102	0	1500	6497	6436.99	6347.94
7.7551	0	1500	6496.85	6433.45	6345.05
7.95918	0	1500	6496.7	6429.82	6342.07
8.16327	0	1500	6496.54	6426.08	6339.01
8.36735	0	1500	6496.39	6422.25	6335.87
8.57143	0	1500	6496.22	6418.3	6332.64
8.77551	0	1500	6496.06	6414.26	6329.33
8.97959	0	1500	6495.89	6410.1	6325.94
9.18367	0	1500	6495.72	6405.85	6322.46
9.38776	0	1500	6495.55	6401.48	6318.9
9.59184	0	1500	6495.37	6397.01	6315.25
9.79592	0	1500	6495.19	6392.43	6311.51
10	0	1500	6495	6387.74	6307.69
0	0.204082	1500	6500.04	6500.16	6400.15
0.204082	0.204082	1500	6500.02	6500.12	6400.11
0.408163	0.204082	1500	6500	6500	6400
0.612245	0.204082	1500	6499.97	6499.78	6399.81
0.816327	0.204082	1500	6499.95	6499.48	6399.55
1.02041	0.204082	1500	6499.91	6499.08	6399.21
1.22449	0.204082	1500	6499.88	6498.59	6398.8
1.42857	0.204082	1500	6499.84	6498.01	6398.31
1.63265	0.204082	1500	6499.79	6497.34	6397.75
1.83673	0.204082	1500	6499.75	6496.58	6397.11
2.04082	0.204082	1500	6499.7	6495.72	6396.4
2.2449	0.204082	1500	6499.64	6494.77	6395.61
2.44898	0.204082	1500	6499.59	6493.73	6394.74
2.65306	0.204082	1500	6499.53	6492.6	6393.8
2.85714	0.204082	1500	6499.46	6491.38	6392.78
3.06122	0.204082	1500	6499.4	6490.06	6391.69
3.26531	0.204082	1500	6499.32	6488.65	6390.52
3.46939	0.204082	1500	6499.25	6487.15	6389.28
3.67347	0.204082	1500	6499.17	6485.55	6387.95
3.87755	0.204082	1500	6499.09	6483.86	6386.56
4.08163	0.204082	1500	6499.01	6482.08	6385.08
4.28571	0.204082	1500	6498.92	6480.2	6383.53
4.4898	0.204082	1500	6498.83	6478.23	6381.9
4.69388	0.204082	1500	6498.73	6476.16	6380.19
4.89796	0.204082	1500	6498.63	6473.99	6378.41
5.10204	0.204082	1500	6498.53	6471.74	6376.54
5.30612	0.204082	1500	6498.43	6469.38	6374.6
5.5102	0.204082	1500	6498.32	6466.93	6372.58
5.71429	0.204082	1500	6498.2	6464.38	6370.49
5.91837	0.204082	1500	6498.09	6461.74	6368.31
6.12245	0.204082	1500	6497.97	6458.99	6366.05
6.32653	0.204082	1500	6497.85	6456.15	6363.72
6.53061	0.204082	1500	6497.72	6453.21	6361.3
6.73469	0.204082	1500	6497.59	6450.17	6358.8
6.93878	0.204082	1500	6497.46	6447.04	6356.23
7.14286	0.204082	1500	6497.32	6443.8	6353.57
7.34694	0.204082	1500	6497.18	6440.46	6350.83
7.55102	0.204082	1500	6497.04	6437.02	6348.01
7.7551	0.204082	1500	6496.89	6433.48	6345.11
7.95918	0.204082	1500	6496.74	6429.83	6342.12
8.16327	0.204082	1500	6496.58	6426.08	6339.06
8.36735	0.204082	1500	6496.43	6422.23	6335.9
8.57143	0.204082	1500	6496.27	6418.28	6332.67
8.77551	0.204082	1500	6496.1	6414.21	6329.35
8.97959	0.204082	1500	6495.93	6410.05	6325.95
9.18367	0.204082	1500	6495.76	6405.77	6322.46
9.38776	0.204082	1500	6495.59	6401.39	6318.89
9.59184	0.204082	1500	6495.41	6396.91	6315.23
9.79592	0.204082	1500	6495.23	6392.31	6311.48
10	0.204082	1500	6495.04	6387.6	6307.65
0	0.408163	1500	6500.1	6500.68	6400.6
0.204082	0.408163	1500	6500.08	6500.65	6400.56
0.408163	0.408163	1500	6500.05	6500.52	6400.45
0.612245	0.408163	1500	6500.03	6500.31	6400.26
0.816327	0.408163	1500	6500	6500	6400
1.02041	0.408163	1500	6499.97	6499.6	6399.66
1.22449	0.408163	1500	6499.93	6499.11	6399.25
1.42857	0.408163	1500	6499.89	6498.53	6398.76
1.63265	0.408163	1500	6499.85	6497.86	6398.2
1.83673	0.408163	1500	6499.8	6497.1	6397.56
2.04082	0.408163	1500	6499.75	6496.24	6396.84
2.2449	0.408163	1500	6499.7	6495.29	6396.05
2.44898	0.408163	1500	6499.64	6494.25	6395.19
2.65306	0.408163	1500	6499.58	6493.12	6394.25
2.85714	0.408163	1500	6499.52	6491.89	6393.23
3.06122	0.408163	1500	6499.45	6490.58	6392.14
3.26531	0.408163	1500	6499.38	6489.16	6390.97
3.46939	0.408163	1500	6499.31	6487.66	6389.72
3.67347	0.408163	1500	6499.23	6486.06	6388.4
3.87755	0.408163	1500	6499.15	6484.37	6387
4.08163	0.408163	1500	6499.06	6482.58	6385.52
4.28571	0.408163	1500	6498.97	6480.7	6383.96
4.4898	0.408163	1500	6498.88	6478.72	6382.33
4.69388	0.408163	1500	6498.79	6476.65	6380.62
4.89796	0.408163	1500	6498.69	6474.48	6378.84
5.10204	0.408163	1500	6498.59	6472.22	6376.97
5.30612	0.408163	1500	6498.48	6469.86	6375.03
5.5102	0.408163	1500	6498.37	6467.41	6373
5.71429	0.408163	1500	6498.26	6464.85	6370.9
5.91837	0.408163	1500	6498.14	6462.2	6368.72
6.12245	0.408163	1500	6498.02	6459.45	6366.46
6.32653	0.408163	1500	6497.9	6456.6	6364.12
6.53061	0.408163	1500	6497.77	6453.66	6361.7
6.73469	0.408163	1500	6497.64	6450.61	6359.2
6.93878	0.408163	1500	6497.51	6447.46	6356.62
7.14286	0.408163	1500	6497.37	6444.22	6353.95
7.34694	0.408163	1500	6497.23	6440.87	6351.21
7.55102	0.408163	1500	6497.09	6437.42	6348.38
7.7551	0.408163	1500	6496.94	6433.86	6345.47
7.95918	0.408163	1500	6496.79	6430.21	6342.48
8.16327	0.408163	1500	6496.64	6426.45	6339.4
8.36735	0.408163	1500	6496.48	6422.58	6336.24
8.57143	0.408163	1500	6496.32	6418.62	6333
8.77551	0.408163	1500	6496.16	6414.54	6329.67
8.97959	0.408163	1500	6495.99	6410.36	6326.26
9.18367	0.408163	1500	6495.82	6406.07	6322.76
9.38776	0.408163	1500	6495.64	6401.67	6319.18
9.59184	0.408163	1500	6495.46	6397.17	6315.51
9.79592	0.408163	1500	6495.28	6392.55	6311.75
10	0.408163	1500	6495.1	6387.83	6307.91
0	0.612245	1500	6500.16	6501.56	6401.35
0.204082	0.612245	1500	6500.15	6501.53	6401.31
0.408163	0.612245	1500	6500.12	6501.41	6401.2
0.612245	0.612245	1500	6500.1	6501.19	6401.01
0.816327	0.612245	1500	6500.07	6500.89	6400.75
1.02041	0.612245	1500	6500.04	6500.49	6400.41
1.22449	0.612245	1500	6500	6500	6400
1.42857	0.612245	1500	6499.96	6499.42	6399.51
1.63265	0.612245	1500	6499.92	6498.75	6398.95
1.83673	0.612245	1500	6499.87	6497.98	6398.31
2.04082	0.612245	1500	6499.82	6497.13	6397.59
2.2449	0.612245	1500	6499.77	6496.18	6396.8
2.44898	0.612245	1500	6499.71	6495.14	6395.94
2.65306	0.612245	1500	6499.65	6494	6395
2.85714	0.612245	1500	6499.59	6492.78	6393.98
3.06122	0.612245	1500	6499.52	6491.46	6392.88
3.26531	0.612245	1500	6499.45	6490.04	6391.71
3.46939	0.612245	1500	6499.37	6488.54	6390.46
3.67347	0.612245	1500	6499.3	6486.94	6389.14
3.87755	0.612245	1500	6499.21	6485.24	6387.74
4.08163	0.612245	1500	6499.13	6483.45	6386.26
4.28571	0.612245	1500	6499.04	6481.57	6384.7
4.4898	0.612245	1500	6498.95	6479.59	6383.07
4.69388	0.612245	1500	6498.86	6477.51	6381.36
4.89796	0.612245	1500	6498.76	6475.34	6379.57
5.10204	0.612245	1500	6498.65	6473.07	6377.7
5.30612	0.612245	1500	6498.55	6470.71	6375.75
5.5102	0.612245	1500	6498.44	6468.25	6373.73
5.71429	0.612245	1500	6498.33	6465.69	6371.62
5.91837	0.612245	1500	6498.21	6463.03	6369.44
6.12245	0.612245	1500	6498.09	6460.28	6367.17
6.32653	0.612245	1500	6497.97	6457.42	6364.83
6.53061	0.612245	1500	6497.84	6454.47	6362.4
6.73469	0.612245	1500	6497.71	6451.41	6359.89
6.93878	0.612245	1500	6497.58	6448.26	6357.31
7.14286	0.612245	1500	6497.44	6445	6354.64
7.34694	0.612245	1500	6497.3	6441.64	6351.89
7.55102	0.612245	1500	6497.16	6438.18	6349.05
7.7551	0.612245	1500	6497.01	6434.62	6346.14
7.95918	0.612245	1500	6496.86	6430.95	6343.14
8.16327	0.612245	1500	6496.71	6427.18	6340.05
8.36735	0.612245	1500	6496.55	6423.31	6336.89
8.57143	0.612245	1500	6496.39	6419.32	6333.63
8.77551	0.612245	1500	6496.22	6415.23	6330.3
8.97959	0.612245	1500	6496.06	6411.04	6326.88
9.18367	0.612245	1500	6495.89	6406.73	6323.37
9.38776	0.612245	1500	6495.71	6402.32	6319.77
9.59184	0.612245	1500	6495.53	6397.8	6316.09
9.79592	0.612245	1500	6495.35	6393.16	6312.32
10	0.612245	1500	6495.16	6388.42	6308.47
0	0.816327	1500	6500.25	6502.82	6402.4
0.204082	0.816327	1500	6500.23	6502.78	6402.36
0.408163	0.816327	1500	6500.21	6502.66	6402.25
0.612245	0.816327	1500	6500.18	6502.45	6402.06
0.816327	0.816327	1500	6500.15	6502.14	6401.8
1.02041	0.816327	1500	6500.12	6501.74	6401.46
1.22449	0.816327	1500	6500.08	6501.25	6401.05
1.42857	0.816327	1500	6500.04	6500.67	6400.56
1.63265	0.816327	1500	6500	6500	6400
1.83673	0.816327	1500	6499.95	6499.24	6399.36
2.04082	0.816327	1500	6499.9	6498.38	6398.65
2.2449	0.816327	1500	6499.85	6497.43	6397.86
2.44898	0.816327	1500	6499.79	6496.39	6396.99
2.65306	0.816327	1500	6499.73	6495.25	6396.05
2.85714	0.816327	1500	6499.67	6494.03	6395.03
3.06122	0.816327	1500	6499.6	6492.7	6393.93
3.26531	0.816327	1500	6499.53	6491.29	6392.76
3.46939	0.816327	1500	6499.46	6489.78	6391.51
3.67347	0.816327	1500	6499.38	6488.18	6390.18
3.87755	0.816327	1500	6499.3	6486.48	6388.78
4.08163	0.816327	1500	6499.21	6484.69	6387.3
4.28571	0.816327	1500	6499.12	6482.8	6385.74
4.4898	0.816327	1500	6499.03	6480.82	6384.11
4.69388	0.816327	1500	6498.94	6478.74	6382.39
4.89796	0.816327	1500	6498.84	6476.57	6380.6
5.10204	0.816327	1500	6498.74	6474.3	6378.73
5.30612	0.816327	1500	6498.63	6471.93	6376.78
5.5102	0.816327	1500	6498.52	6469.46	6374.75
5.71429	0.816327	1500	6498.41	6466.9	6372.64
5.91837	0.816327	1500	6498.29	6464.24	6370.45
6.12245	0.816327	1500	6498.18	6461.47	6368.18
6.32653	0.816327	1500	6498.05	6458.61	6365.84
6.53061	0.816327	1500	6497.93	6455.65	6363.41
6.73469	0.816327	1500	6497.8	6452.59	6360.89
6.93878	0.816327	1500	6497.66	6449.43	6358.3
7.14286	0.816327	1500	6497.53	6446.16	6355.63
7.34694	0.816327	1500	6497.39	6442.79	6352.87
7.55102	0.816327	1500	6497.24	6439.32	6350.03
7.7551	0.816327	1500	6497.09	6435.75	6347.11
7.95918	0.816327	1500	6496.94	6432.07	6344.1
8.16327	0.816327	1500	6496.79	6428.29	6341.01
8.36735	0.816327	1500	6496.63	6424.4	6337.83
8.57143	0.816327	1500	6496.47	6420.4	6334.57
8.77551	0.816327	1500	6496.31	6416.3	6331.23
8.97959	0.816327	1500	6496.14	6412.09	6327.8
9.18367	0.816327	1500	6495.97	6407.77	6324.28
9.38776	0.816327	1500	6495.79	6403.34	6320.67
9.59184	0.816327	1500	6495.61	6398.8	6316.98
9.79592	0.816327	1500	6495.43	6394.15	6313.2
10	0.816327	1500	6495.25	6389.39	6309.33
0	1.02041	1500	6500.34	6504.43	6403.75
0.204082	1.02041	1500	6500.32	6504.4	6403.72
0.408163	1.02041	1500	6500.3	6504.28	6403.6
0.612245	1.02041	1500	6500.28	6504.07	6403.42
0.816327	1.02041	1500	6500.25	6503.76	6403.16
1.02041	1.02041	1500	6500.22	6503.36	6402.82
1.22449	1.02041	1500	6500.18	6502.87	6402.41
1.42857	1.02041	1500	6500.14	6502.29	6401.92
1.63265	1.02041	1500	6500.1	6501.62	6401.35
1.83673	1.02041	1500	6500.05	6500.86	6400.71
2.04082	1.02041	1500	6500	6500	6400
2.2449	1.02041	1500	6499.95	6499.05	6399.21
2.44898	1.02041	1500	6499.89	6498.01	6398.34
2.65306	1.02041	1500	6499.83	6496.87	6397.4
2.85714	1.02041	1500	6499.77	6495.65	6396.38
3.06122	1.02041	1500	6499.7	6494.32	6395.28
3.26531	1.02041	1500	6499.63	6492.91	6394.11
3.46939	1.02041	1500	6499.55	6491.4	6392.86
3.67347	1.02041	1500	6499.48	6489.79	6391.53
3.87755	1.02041	1500	6499.39	6488.09	6390.13
4.08163	1.02041	1500	6499.31	6486.3	6388.65
4.28571	1.02041	1500	6499.22	6484.41	6387.09
4.4898	1.02041	1500	6499.13	6482.43	6385.45
4.69388	1.02041	1500	6499.03	6480.34	6383.73
4.89796	1.02041	1500	6498.94	6478.17	6381.94
5.10204	1.02041	1500	6498.83	6475.89	6380.07
5.30612	1.02041	1500	6498.73	6473.52	6378.11
5.5102	1.02041	1500	6498.62	6471.05	6376.08
5.71429	1.02041	1500	6498.51	6468.48	6373.97
5.91837	1.02041	1500	6498.39	6465.81	6371.78
6.12245	1.02041	1500	6498.27	6463.04	6369.5
6.32653	1.02041	1500	6498.15	6460.17	6367.15
6.53061	1.02041	1500	6498.02	6457.21	6364.72
6.73469	1.02041	1500	6497.89	6454.14	6362.2
6.93878	1.02041	1500	6497.76	6450.97	6359.6
7.14286	1.02041	1500	6497.62	6447.69	6356.92
7.34694	1.02041	1500	6497.48	6444.32	6354.16
7.55102	1.02041	1500	6497.34	6440.84	6351.31
7.7551	1.02041	1500	6497.19	6437.25	6348.38
7.95918	1.02041	1500	6497.04	6433.56	6345.37
8.16327	1.02041	1500	6496.89	6429.77	6342.27
8.36735	1.02041	1500	6496.73	6425.86	6339.09
8.57143	1.02041	1500	6496.57	6421.86	6335.82
8.77551	1.02041	1500	6496.4	6417.74	6332.46
8.97959	1.02041	1500	6496.24	6413.51	6329.02
9.18367	1.02041	1500	6496.06	6409.18	6325.5
9.38776	1.02041	1500	6495.89	6404.73	6321.88
9.59184	1.02041	1500	6495.71	6400.18	6318.18
9.79592	1.02041	1500	6495.53	6395.51	6314.39
10	1.02041	1500	6495.34	6390.73	6310.5
0	1.22449	1500	6500.45	6506.42	6405.41
0.204082	1.22449	1500	6500.44	6506.39	6405.37
0.408163	1.22449	1500	6500.41	6506.27	6405.26
0.612245	1.22449	1500	6500.39	6506.05	6405.07
0.816327	1.22449	1500	6500.36	6505.75	6404.81
1.02041	1.22449	1500	6500.33	6505.35	6404.47
1.22449	1.22449	1500	6500.29	6504.86	6404.06
1.42857	1.22449	1500	6500.25	6504.28	6403.57
1.63265	1.22449	1500	6500.21	6503.61	6403.01
1.83673	1.22449	1500	6500.16	6502.85	6402.37
2.04082	1.22449	1500	6500.11	6501.99	6401.66
2.2449	1.22449	1500	6500.06	6501.04	6400.87
2.44898	1.22449	1500	6500	6500	6400
2.65306	1.22449	1500	6499.94	6498.86	6399.06
2.85714	1.22449	1500	6499.88	6497.64	6398.04
3.06122	1.22449	1500	6499.81	6496.31	6396.94
3.26531	1.22449	1500	6499.74	6494.9	6395.77
3.46939	1.22449	1500	6499.66	6493.39	6394.52
3.67347	1.22449	1500	6499.59	6491.78	6393.19
3.87755	1.22449	1500	6499.5	6490.08	6391.78
4.08163	1.22449	1500	6499.42	6488.28	6390.3
4.28571	1.22449	1500	6499.33	6486.39	6388.74
4.4898	1.22449	1500	6499.24	6484.4	6387.1
4.69388	1.22449	1500	6499.14	6482.32	6385.38
4.89796	1.22449	1500	6499.05	6480.14	6383.59
5.10204	1.22449	1500	6498.94	6477.86	6381.71
5.30612	1.22449	1500	6498.84	6475.48	6379.75
5.5102	1.22449	1500	6498.73	6473.01	6377.72
5.71429	1.22449	1500	6498.62	6470.43	6375.6
5.91837	1.22449	1500	6498.5	6467.76	6373.41
6.12245	1.22449	1500	6498.38	6464.99	6371.13
6.32653	1.22449	1500	6498.26	6462.11	6368.77
6.53061	1.22449	1500	6498.13	6459.14	6366.34
6.73469	1.22449	1500	6498	6456.06	6363.81
6.93878	1.22449	1500	6497.87	6452.88	6361.21
7.14286	1.22449	1500	6497.73	6449.6	6358.53
7.34694	1.22449	1500	6497.59	6446.22	6355.76
7.55102	1.22449	1500	6497.45	6442.73	6352.9
7.7551	1.22449	1500	6497.3	6439.13	6349.97
7.95918	1.22449	1500	6497.15	6435.43	6346.95
8.16327	1.22449	1500	6497	6431.62	6343.84
8.36735	1.22449	1500	6496.84	6427.71	6340.65
8.57143	1.22449	1500	6496.68	6423.69	6337.37
8.77551	1.22449	1500	6496.51	6419.56	6334.01
8.97959	1.22449	1500	6496.35	6415.32	6330.56
9.18367	1.22449	1500	6496.17	6410.97	6327.02
9.38776	1.22449	1500	6496	6406.51	6323.4
9.59184	1.22449	1500	6495.82	6401.93	6319.68
9.79592	1.22449	1500	6495.64	6397.25	6315.88
10	1.22449	1500	6495.45	6392.45	6311.99
0	1.42857	1500	6500.58	6508.77	6407.36
0.204082	1.42857	1500	6500.56	6508.74	6407.33
0.408163	1.42857	1500	6500.54	6508.62	6407.22
0.612245	1.42857	1500	6500.51	6508.41	6407.03
0.816327	1.42857	1500	6500.48	6508.11	6406.77
1.02041	1.42857	1500	6500.45	6507.71	6406.43
1.22449	1.42857	1500	6500.41	6507.22	6406.02
1.42857	1.42857	1500	6500.37	6506.65	6405.54
1.63265	1.42857	1500	6500.33	6505.97	6404.97
1.83673	1.42857	1500	6500.28	6505.21	6404.33
2.04082	1.42857	1500	6500.23	6504.35	6403.62
2.2449	1.42857	1500	6500.18	6503.41	6402.83
2.44898	1.42857	1500	6500.12	6502.36	6401.96
2.65306	1.42857	1500	6500.06	6501.23	6401.02
2.85714	1.42857	1500	6500	6500	6400
3.06122	1.42857	1500	6499.93	6498.68	6398.9
3.26531	1.42857	1500	6499.86	6497.26	6397.73
3.46939	1.42857	1500	6499.79	6495.75	6396.48
3.67347	1.42857	1500	6499.71	6494.14	6395.15
3.87755	1.42857	1500	6499.63	6492.44	6393.74
4.08163	1.42857	1500	6499.54	6490.64	6392.26
4.28571	1.42857	1500	6499.46	6488.75	6390.7
4.4898	1.42857	1500	6499.36	6486.76	6389.06
4.69388	1.42857	1500	6499.27	6484.67	6387.34
4.89796	1.42857	1500	6499.17	6482.49	6385.54
5.10204	1.42857	1500	6499.07	6480.21	6383.66
5.30612	1.42857	1500	6498.96	6477.83	6381.7
5.5102	1.42857	1500	6498.85	6475.35	6379.66
5.71429	1.42857	1500	6498.74	6472.77	6377.55
5.91837	1.42857	1500	6498.63	6470.09	6375.35
6.12245	1.42857	1500	6498.51	6467.31	6373.07
6.32653	1.42857	1500	6498.38	6464.43	6370.71
6.53061	1.42857	1500	6498.26	6461.45	6368.26
6.73469	1.42857	1500	6498.13	6458.37	6365.74
6.93878	1.42857	1500	6497.99	6455.18	6363.13
7.14286	1.42857	1500	6497.86	6451.89	6360.44
7.34694	1.42857	1500	6497.72	6448.5	6357.67
7.55102	1.42857	1500	6497.57	6445	6354.81
7.7551	1.42857	1500	6497.43	6441.39	6351.86
7.95918	1.42857	1500	6497.28	6437.68	6348.84
8.16327	1.42857	1500	6497.12	6433.86	6345.72
8.36735	1.42857	1500	6496.96	6429.94	6342.53
8.57143	1.42857	1500	6496.8	6425.9	6339.24
8.77551	1.42857	1500	6496.64	6421.76	6335.87
8.97959	1.42857	1500	6496.47	6417.51	6332.41
9.18367	1.42857	1500	6496.3	6413.14	6328.86
9.38776	1.42857	1500	6496.12	6408.67	6325.23
9.59184	1.42857	1500	6495.95	6404.08	6321.5
9.79592	1.42857	1500	6495.76	6399.37	6317.69
10	1.42857	1500	6495.58	6394.55	6313.78
0	1.63265	1500	6500.72	6511.5	6409.62
0.204082	1.63265	1500	6500.7	6511.47	6409.59
0.408163	1.63265	1500	6500.68	6511.35	6409.48
0.612245	1.63265	1500	6500.65	6511.14	6409.29
0.816327	1.63265	1500	6500.62	6510.84	6409.03
1.02041	1.63265	1500	6500.59	6510.44	6408.7
1.22449	1.63265	1500	6500.55	6509.96	6408.29
1.42857	1.63265	1500	6500.51	6509.38	6407.8
1.63265	1.63265	1500	6500.47	6508.71	6407.24
1.83673	1.63265	1500	6500.42	6507.95	6406.6
2.04082	1.63265	1500	6500.37	6507.09	6405.89
2.2449	1.63265	1500	6500.32	6506.14	6405.1
2.44898	1.63265	1500	6500.26	6505.1	6404.23
2.65306	1.63265	1500	6500.2	6503.97	6403.29
2.85714	1.63265	1500	6500.14	6502.74	6402.27
3.06122	1.63265	1500	6500.07	6501.42	6401.17
3.26531	1.63265	1500	6500	6500	6400
3.46939	1.63265	1500	6499.93	6498.49	6398.75
3.67347	1.63265	1500	6499.85	6496.88	6397.42
3.87755	1.63265	1500	6499.77	6495.18	6396.01
4.08163	1.63265	1500	6499.68	6493.38	6394.53
4.28571	1.63265	1500	6499.59	6491.48	6392.97
4.4898	1.63265	1500	6499.5	6489.49	6391.32
4.69388	1.63265	1500	6499.41	6487.4	6389.6
4.89796	1.63265	1500	6499.31	6485.22	6387.8
5.10204	1.63265	1500	6499.21	6482.93	6385.92
5.30612	1.63265	1500	6499.1	6480.55	6383.96
5.5102	1.63265	1500	6498.99	6478.07	6381.92
5.71429	1.63265	1500	6498.88	6475.48	6379.8
5.91837	1.63265	1500	6498.76	6472.8	6377.6
6.12245	1.63265	1500	6498.64	6470.02	6375.32
6.32653	1.63265	1500	6498.52	6467.13	6372.95
6.53061	1.63265	1500	6498.4	6464.14	6370.5
6.73469	1.63265	1500	6498.27	6461.05	6367.97
6.93878	1.63265	1500	6498.13	6457.86	6365.36
7.14286	1.63265	1500	6498	6454.56	6362.67
7.34694	1.63265	1500	6497.86	6451.16	6359.89
7.55102	1.63265	1500	6497.71	6447.65	6357.02
7.7551	1.63265	1500	6497.56	6444.04	6354.07
7.95918	1.63265	1500	6497.41	6440.32	6351.04
8.16327	1.63265	1500	6497.26	6436.49	6347.92
8.36735	1.63265	1500	6497.1	6432.55	6344.71
8.57143	1.63265	1500	6496.94	6428.51	6341.42
8.77551	1.63265	1500	6496.78	6424.35	6338.04
8.97959	1.63265	1500	6496.61	6420.08	6334.57
9.18367	1.63265	1500	6496.44	6415.7	6331.02
9.38776	1.63265	1500	6496.26	6411.21	6327.37
9.59184	1.63265	1500	6496.08	6406.6	6323.64
9.79592	1.63265	1500	6495.9	6401.88	6319.81
10	1.63265	1500	6495.72	6397.05	6315.9
0	1.83673	1500	6500.87	6514.59	6412.19
0.204082	1.83673	1500	6500.85	6514.57	6412.15
0.408163	1.83673	1500	6500.83	6514.45	6412.05
0.612245	1.83673	1500	6500.8	6514.24	6411.86
0.816327	1.83673	1500	6500.77	6513.94	6411.6
1.02041	1.83673	1500	6500.74	6513.55	6411.27
1.22449	1.83673	1500	6500.7	6513.06	6410.86
1.42857	1.83673	1500	6500.66	6512.49	6410.38
1.63265	1.83673	1500	6500.62	6511.82	6409.82
1.83673	1.83673	1500	6500.57	6511.06	6409.18
2.04082	1.83673	1500	6500.52	6510.21	6408.47
2.2449	1.83673	1500	6500.47	6509.26	6407.68
2.44898	1.83673	1500	6500.41	6508.22	6406.81
2.65306	1.83673	1500	6500.35	6507.09	6405.87
2.85714	1.83673	1500	6500.29	6505.86	6404.85
3.06122	1.83673	1500	6500.22	6504.54	6403.75
3.26531	1.83673	1500	6500.15	6503.12	6402.58
3.46939	1.83673	1500	6500.08	6501.61	6401.33
3.67347	1.83673	1500	6500	6500	6400
3.87755	1.83673	1500	6499.92	6498.3	6398.59
4.08163	1.83673	1500	6499.83	6496.5	6397.11
4.28571	1.83673	1500	6499.75	6494.6	6395.54
4.4898	1.83673	1500	6499.65	6492.61	6393.9
4.69388	1.83673	1500	6499.56	6490.52	6392.18
4.89796	1.83673	1500	6499.46	6488.33	6390.38
5.10204	1.83673	1500	6499.36	6486.04	6388.5
5.30612	1.83673	1500	6499.25	6483.66	6386.53
5.5102	1.83673	1500	6499.14	6481.17	6384.49
5.71429	1.83673	1500	6499.03	6478.58	6382.37
5.91837	1.83673	1500	6498.92	6475.9	6380.16
6.12245	1.83673	1500	6498.8	6473.11	6377.88
6.32653	1.83673	1500	6498.67	6470.22	6375.51
6.53061	1.83673	1500	6498.55	6467.22	6373.06
6.73469	1.83673	1500	6498.42	6464.13	6370.53
6.93878	1.83673	1500	6498.28	6460.93	6367.91
7.14286	1.83673	1500	6498.15	6457.62	6365.21
7.34694	1.83673	1500	6498.01	6454.21	6362.42
7.55102	1.83673	1500	6497.86	6450.7	6359.55
7.7551	1.83673	1500	6497.72	6447.07	6356.6
7.95918	1.83673	1500	6497.57	6443.34	6353.56
8.16327	1.83673	1500	6497.41	6439.51	6350.43
8.36735	1.83673	1500	6497.25	6435.56	6347.22
8.57143	1.83673	1500	6497.09	6431.5	6343.92
8.77551	1.83673	1500	6496.93	6427.33	6340.53
8.97959	1.83673	1500	6496.76	6423.05	6337.06
9.18367	1.83673	1500	6496.59	6418.66	6333.49
9.38776	1.83673	1500	6496.41	6414.15	6329.84
9.59184	1.83673	1500	6496.24	6409.53	6326.09
9.79592	1.83673	1500	6496.05	6404.79	6322.25
10	1.83673	1500	6495.87	6399.93	6318.33
0	2.04082	1500	6501.03	6518.06	6415.06
0.204082	2.04082	1500	6501.02	6518.04	6415.03
0.408163	2.04082	1500	6500.99	6517.92	6414.92
0.612245	2.04082	1500	6500.97	6517.72	6414.74
0.816327	2.04082	1500	6500.94	6517.42	6414.48
1.02041	2.04082	1500	6500.91	6517.03	6414.15
1.22449	2.04082	1500	6500.87	6516.55	6413.74
1.42857	2.04082	1500	6500.83	6515.98	6413.26
1.63265	2.04082	1500	6500.79	6515.31	6412.7
1.83673	2.04082	1500	6500.74	6514.55	6412.06
2.04082	2.04082	1500	6500.69	6513.7	6411.35
2.2449	2.04082	1500	6500.64	6512.75	6410.56
2.44898	2.04082	1500	6500.58	6511.72	6409.7
2.65306	2.04082	1500	6500.52	6510.58	6408.76
2.85714	2.04082	1500	6500.46	6509.36	6407.74
3.06122	2.04082	1500	6500.39	6508.04	6406.64
3.26531	2.04082	1500	6500.32	6506.62	6405.47
3.46939	2.04082	1500	6500.24	6505.11	6404.22
3.67347	2.04082	1500	6500.17	6503.5	6402.89
3.87755	2.04082	1500	6500.08	6501.8	6401.49
4.08163	2.04082	1500	6500	6500	6400
4.28571	2.04082	1500	6499.91	6498.1	6398.44
4.4898	2.04082	1500	6499.82	6496.11	6396.79
4.69388	2.04082	1500	6499.73	6494.02	6395.07
4.89796	2.04082	1500	6499.63	6491.83	6393.27
5.10204	2.04082	1500	6499.52	6489.54	6391.38
5.30612	2.04082	1500	6499.42	6487.15	6389.42
5.5102	2.04082	1500	6499.31	6484.66	6387.38
5.71429	2.04082	1500	6499.2	6482.07	6385.25
5.91837	2.04082	1500	6499.08	6479.38	6383.05
6.12245	2.04082	1500	6498.96	6476.59	6380.76
6.32653	2.04082	1500	6498.84	6473.69	6378.39
6.53061	2.04082	1500	6498.71	6470.7	6375.93
6.73469	2.04082	1500	6498.58	6467.59	6373.4
6.93878	2.04082	1500	6498.45	6464.39	6370.77
7.14286	2.04082	1500	6498.31	6461.08	6368.07
7.34694	2.04082	1500	6498.17	6457.66	6365.28
7.55102	2.04082	1500	6498.03	6454.14	6362.41
7.7551	2.04082	1500	6497.88	6450.5	6359.45
7.95918	2.04082	1500	6497.73	6446.76	6356.4
8.16327	2.04082	1500	6497.58	6442.92	6353.27
8.36735	2.04082	1500	6497.42	6438.96	6350.05
8.57143	2.04082	1500	6497.26	6434.89	6346.74
8.77551	2.04082	1500	6497.09	6430.71	6343.34
8.97959	2.04082	1500	6496.93	6426.41	6339.86
9.18367	2.04082	1500	6496.75	6422	6336.28
9.38776	2.04082	1500	6496.58	6417.48	6332.62
9.59184	2.04082	1500	6496.4	6412.85	6328.87
9.79592	2.04082	1500	6496.22	6408.09	6325.02
10	2.04082	1500	6496.03	6403.22	6321.08
0	2.2449	1500	6501.21	6521.91	6418.23
0.204082	2.2449	1500	6501.2	6521.89	6418.21
0.408163	2.2449	1500	6501.17	6521.77	6418.1
0.612245	2.2449	1500	6501.15	6521.57	6417.92
0.816327	2.2449	1500	6501.12	6521.28	6417.67
1.02041	2.2449	1500	6501.09	6520.89	6417.34
1.22449	2.2449	1500	6501.05	6520.41	6416.93
1.42857	2.2449	1500	6501.01	6519.84	6416.45
1.63265	2.2449	1500	6500.97	6519.18	6415.89
1.83673	2.2449	1500	6500.92	6518.42	6415.26
2.04082	2.2449	1500	6500.87	6517.57	6414.55
2.2449	2.2449	1500	6500.82	6516.63	6413.76
2.44898	2.2449	1500	6500.76	6515.6	6412.9
2.65306	2.2449	1500	6500.7	6514.47	6411.96
2.85714	2.2449	1500	6500.64	6513.24	6410.94
3.06122	2.2449	1500	6500.57	6511.92	6409.85
3.26531	2.2449	1500	6500.5	6510.51	6408.68
3.46939	2.2449	1500	6500.42	6509	6407.43
3.67347	2.2449	1500	6500.35	6507.39	6406.1
3.87755	2.2449	1500	6500.26	6505.69	6404.69
4.08163	2.2449	1500	6500.18	6503.89	6403.21
4.28571	2.2449	1500	6500.09	6501.99	6401.64
4.4898	2.2449	1500	6500	6500	6400
4.69388	2.2449	1500	6499.9	6497.91	6398.28
4.89796	2.2449	1500	6499.81	6495.72	6396.47
5.10204	2.2449	1500	6499.7	6493.43	6394.59
5.30612	2.2449	1500	6499.6	6491.04	6392.63
5.5102	2.2449	1500	6499.49	6488.55	6390.58
5.71429	2.2449	1500	6499.38	6485.95	6388.45
5.91837	2.2449	1500	6499.26	6483.26	6386.25
6.12245	2.2449	1500	6499.14	6480.46	6383.95
6.32653	2.2449	1500	6499.02	6477.57	6381.58
6.53061	2.2449	1500	6498.89	6474.56	6379.12
6.73469	2.2449	1500	6498.76	6471.46	6376.58
6.93878	2.2449	1500	6498.63	6468.24	6373.96
7.14286	2.2449	1500	6498.49	6464.93	6371.25
7.34694	2.2449	1500	6498.35	6461.5	6368.46
7.55102	2.2449	1500	6498.21	6457.97	6365.58
7.7551	2.2449	1500	6498.06	6454.33	6362.61
7.95918	2.2449	1500	6497.91	6450.58	6359.56
8.16327	2.2449	1500	6497.76	6446.73	6356.42
8.36735	2.2449	1500	6497.6	6442.76	6353.2
8.57143	2.2449	1500	6497.44	6438.68	6349.88
8.77551	2.2449	1500	6497.27	6434.48	6346.48
8.97959	2.2449	1500	6497.11	6430.18	6342.99
9.18367	2.2449	1500	6496.93	6425.76	6339.4
9.38776	2.2449	1500	6496.76	6421.22	6335.73
9.59184	2.2449	1500	6496.58	6416.57	6331.97
9.79592	2.2449	1500	6496.4	6411.8	6328.11
10	2.2449	1500	6496.21	6406.91	6324.16
0	2.44898	1500	6501.41	6526.13	6421.72
0.204082	2.44898	1500	6501.39	6526.11	6421.69
0.408163	2.44898	1500	6501.37	6526.01	6421.59
0.612245	2.44898	1500	6501.34	6525.81	6421.42
0.816327	2.44898	1500	6501.31	6525.52	6421.16
1.02041	2.44898	1500	6501.28	6525.13	6420.84
1.22449	2.44898	1500	6501.24	6524.66	6420.43
1.42857	2.44898	1500	6501.2	6524.09	6419.95
1.63265	2.44898	1500	6501.16	6523.43	6419.4
1.83673	2.44898	1500	6501.11	6522.68	6418.77
2.04082	2.44898	1500	6501.06	6521.83	6418.06
2.2449	2.44898	1500	6501.01	6520.89	6417.28
2.44898	2.44898	1500	6500.95	6519.86	6416.41
2.65306	2.44898	1500	6500.89	6518.73	6415.48
2.85714	2.44898	1500	6500.83	6517.51	6414.46
3.06122	2.44898	1500	6500.76	6516.2	6413.37
3.26531	2.44898	1500	6500.69	6514.78	6412.2
3.46939	2.44898	1500	6500.62	6513.28	6410.95
3.67347	2.44898	1500	6500.54	6511.67	6409.62
3.87755	2.44898	1500	6500.46	6509.97	6408.22
4.08163	2.44898	1500	6500.37	6508.17	6406.73
4.28571	2.44898	1500	6500.29	6506.28	6405.17
4.4898	2.44898	1500	6500.19	6504.28	6403.53
4.69388	2.44898	1500	6500.1	6502.19	6401.8
4.89796	2.44898	1500	6500	6500	6400
5.10204	2.44898	1500	6499.9	6497.71	6398.12
5.30612	2.44898	1500	6499.79	6495.32	6396.15
5.5102	2.44898	1500	6499.68	6492.83	6394.11
5.71429	2.44898	1500	6499.57	6490.23	6391.98
5.91837	2.44898	1500	6499.46	6487.54	6389.77
6.12245	2.44898	1500	6499.34	6484.74	6387.47
6.32653	2.44898	1500	6499.21	6481.84	6385.1
6.53061	2.44898	1500	6499.09	6478.83	6382.64
6.73469	2.44898	1500	6498.96	6475.72	6380.1
6.93878	2.44898	1500	6498.82	6472.5	6377.47
7.14286	2.44898	1500	6498.69	6469.18	6374.76
7.34694	2.44898	1500	6498.55	6465.75	6371.96
7.55102	2.44898	1500	6498.4	6462.21	6369.08
7.7551	2.44898	1500	6498.26	6458.56	6366.11
7.95918	2.44898	1500	6498.1	6454.81	6363.05
8.16327	2.44898	1500	6497.95	6450.94	6359.91
8.36735	2.44898	1500	6497.79	6446.96	6356.67
8.57143	2.44898	1500	6497.63	6442.87	6353.35
8.77551	2.44898	1500	6497.47	6438.67	6349.94
8.97959	2.44898	1500	6497.3	6434.35	6346.44
9.18367	2.44898	1500	6497.13	6429.92	6342.85
9.38776	2.44898	1500	6496.95	6425.37	6339.17
9.59184	2.44898	1500	6496.77	6420.7	6335.4
9.79592	2.44898	1500	6496.59	6415.92	6331.53
10	2.44898	1500	6496.41	6411.01	6327.57
0	2.65306	1500	6501.62	6530.73	6425.52
0.204082	2.65306	1500	6501.6	6530.72	6425.5
0.408163	2.65306	1500	6501.57	6530.62	6425.4
0.612245	2.65306	1500	6501.55	6530.42	6425.22
0.816327	2.65306	1500	6501.52	6530.14	6424.97
1.02041	2.65306	1500	6501.49	6529.76	6424.65
1.22449	2.65306	1500	6501.45	6529.29	6424.25
1.42857	2.65306	1500	6501.41	6528.73	6423.77
1.63265	2.65306	1500	6501.37	6528.07	6423.22
1.83673	2.65306	1500	6501.32	6527.32	6422.59
2.04082	2.65306	1500	6501.27	6526.48	6421.89
2.2449	2.65306	1500	6501.22	6525.55	6421.1
2.44898	2.65306	1500	6501.16	6524.52	6420.25
2.65306	2.65306	1500	6501.1	6523.39	6419.31
2.85714	2.65306	1500	6501.04	6522.17	6418.3
3.06122	2.65306	1500	6500.97	6520.86	6417.21
3.26531	2.65306	1500	6500.9	6519.45	6416.04
3.46939	2.65306	1500	6500.82	6517.95	6414.79
3.67347	2.65306	1500	6500.75	6516.34	6413.47
3.87755	2.65306	1500	6500.67	6514.65	6412.06
4.08163	2.65306	1500	6500.58	6512.85	6410.58
4.28571	2.65306	1500	6500.49	6510.96	6409.02
4.4898	2.65306	1500	6500.4	6508.96	6407.37
4.69388	2.65306	1500	6500.31	6506.87	6405.65
4.89796	2.65306	1500	6500.21	6504.68	6403.85
5.10204	2.65306	1500	6500.11	6502.39	6401.96
5.30612	2.65306	1500	6500	6500	6400
5.5102	2.65306	1500	6499.89	6497.51	6397.95
5.71429	2.65306	1500	6499.78	6494.91	6395.82
5.91837	2.65306	1500	6499.66	6492.22	6393.61
6.12245	2.65306	1500	6499.54	6489.41	6391.32
6.32653	2.65306	1500	6499.42	6486.51	6388.94
6.53061	2.65306	1500	6499.29	6483.5	6386.48
6.73469	2.65306	1500	6499.16	6480.39	6383.94
6.93878	2.65306	1500	6499.03	6477.17	6381.31
7.14286	2.65306	1500	6498.89	6473.84	6378.59
7.34694	2.65306	1500	6498.75	6470.4	6375.79
7.55102	2.65306	1500	6498.61	6466.86	6372.9
7.7551	2.65306	1500	6498.46	6463.21	6369.93
7.95918	2.65306	1500	6498.31	6459.44	6366.87
8.16327	2.65306	1500	6498.16	6455.57	6363.72
8.36735	2.65306	1500	6498	6451.58	6360.48
8.57143	2.65306	1500	6497.84	6447.48	6357.15
8.77551	2.65306	1500	6497.68	6443.27	6353.74
8.97959	2.65306	1500	6497.51	6438.94	6350.23
9.18367	2.65306	1500	6497.34	6434.49	6346.63
9.38776	2.65306	1500	6497.16	6429.93	6342.94
9.59184	2.65306	1500	6496.98	6425.25	6339.16
9.79592	2.65306	1500	6496.8	6420.45	6335.29
10	2.65306	1500	6496.62	6415.53	6331.32
0	2.85714	1500	6501.84	6535.72	6429.63
0.204082	2.85714	1500	6501.82	6535.72	6429.61
0.408163	2.85714	1500	6501.8	6535.62	6429.51
0.612245	2.85714	1500	6501.77	6535.43	6429.34
0.816327	2.85714	1500	6501.74	6535.15	6429.1
1.02041	2.85714	1500	6501.71	6534.77	6428.78
1.22449	2.85714	1500	6501.67	6534.31	6428.38
1.42857	2.85714	1500	6501.63	6533.75	6427.91
1.63265	2.85714	1500	6501.59	6533.1	6427.36
1.83673	2.85714	1500	6501.54	6532.36	6426.73
2.04082	2.85714	1500	6501.49	6531.52	6426.03
2.2449	2.85714	1500	6501.44	6530.59	6425.25
2.44898	2.85714	1500	6501.38	6529.57	6424.4
2.65306	2.85714	1500	6501.32	6528.45	6423.46
2.85714	2.85714	1500	6501.26	6527.23	6422.45
3.06122	2.85714	1500	6501.19	6525.92	6421.37
3.26531	2.85714	1500	6501.12	6524.52	6420.2
3.46939	2.85714	1500	6501.05	6523.02	6418.95
3.67347	2.85714	1500	6500.97	6521.42	6417.63
3.87755	2.85714	1500	6500.89	6519.72	6416.23
4.08163	2.85714	1500	6500.8	6517.93	6414.75
4.28571	2.85714	1500	6500.71	6516.04	6413.19
4.4898	2.85714	1500	6500.62	6514.05	6411.55
4.69388	2.85714	1500	6500.53	6511.96	6409.82
4.89796	2.85714	1500	6500.43	6509.77	6408.02
5.10204	2.85714	1500	6500.33	6507.48	6406.14
5.30612	2.85714	1500	6500.22	6505.09	6404.18
5.5102	2.85714	1500	6500.11	6502.59	6402.13
5.71429	2.85714	1500	6500	6500	6400
5.91837	2.85714	1500	6499.88	6497.3	6397.79
6.12245	2.85714	1500	6499.76	6494.5	6395.49
6.32653	2.85714	1500	6499.64	6491.59	6393.12
6.53061	2.85714	1500	6499.52	6488.58	6390.65
6.73469	2.85714	1500	6499.39	6485.47	6388.11
6.93878	2.85714	1500	6499.25	6482.24	6385.47
7.14286	2.85714	1500	6499.12	6478.91	6382.76
7.34694	2.85714	1500	6498.98	6475.47	6379.95
7.55102	2.85714	1500	6498.83	6471.92	6377.06
7.7551	2.85714	1500	6498.68	6468.26	6374.08
7.95918	2.85714	1500	6498.53	6464.49	6371.02
8.16327	2.85714	1500	6498.38	6460.61	6367.87
8.36735	2.85714	1500	6498.22	6456.62	6364.62
8.57143	2.85714	1500	6498.06	6452.51	6361.29
8.77551	2.85714	1500	6497.9	6448.28	6357.87
8.97959	2.85714	1500	6497.73	6443.94	6354.35
9.18367	2.85714	1500	6497.56	6439.49	6350.75
9.38776	2.85714	1500	6497.38	6434.91	6347.05
9.59184	2.85714	1500	6497.2	6430.22	6343.26
9.79592	2.85714	1500	6497.02	6425.41	6339.38
10	2.85714	1500	6496.84	6420.47	6335.4
0	3.06122	1500	6502.07	6541.1	6434.06
0.204082	3.06122	1500	6502.05	6541.1	6434.04
0.408163	3.06122	1500	6502.03	6541.01	6433.95
0.612245	3.06122	1500	6502.01	6540.82	6433.78
0.816327	3.06122	1500	6501.98	6540.55	6433.54
1.02041	3.06122	1500	6501.94	6540.18	6433.22
1.22449	3.06122	1500	6501.91	6539.72	6432.83
1.42857	3.06122	1500	6501.87	6539.17	6432.36
1.63265	3.06122	1500	6501.82	6538.53	6431.82
1.83673	3.06122	1500	6501.78	6537.79	6431.19
2.04082	3.06122	1500	6501.73	6536.96	6430.5
2.2449	3.06122	1500	6501.67	6536.03	6429.72
2.44898	3.06122	1500	6501.62	6535.01	6428.87
2.65306	3.06122	1500	6501.56	6533.9	6427.94
2.85714	3.06122	1500	6501.49	6532.69	6426.93
3.06122	3.06122	1500	6501.43	6531.38	6425.85
3.26531	3.06122	1500	6501.36	6529.98	6424.68
3.46939	3.06122	1500	6501.28	6528.49	6423.44
3.67347	3.06122	1500	6501.2	6526.89	6422.12
3.87755	3.06122	1500	6501.12	6525.2	6420.72
4.08163	3.06122	1500	6501.04	6523.41	6419.24
4.28571	3.06122	1500	6500.95	6521.52	6417.68
4.4898	3.06122	1500	6500.86	6519.54	6416.05
4.69388	3.06122	1500	6500.76	6517.45	6414.33
4.89796	3.06122	1500	6500.66	6515.26	6412.53
5.10204	3.06122	1500	6500.56	6512.97	6410.64
5.30612	3.06122	1500	6500.46	6510.59	6408.68
5.5102	3.06122	1500	6500.35	6508.09	6406.63
5.71429	3.06122	1500	6500.24	6505.5	6404.51
5.91837	3.06122	1500	6500.12	6502.8	6402.29
6.12245	3.06122	1500	6500	6500	6400
6.32653	3.06122	1500	6499.88	6497.09	6397.62
6.53061	3.06122	1500	6499.75	6494.08	6395.16
6.73469	3.06122	1500	6499.62	6490.96	6392.61
6.93878	3.06122	1500	6499.49	6487.74	6389.98
7.14286	3.06122	1500	6499.35	6484.4	6387.26
7.34694	3.06122	1500	6499.21	6480.96	6384.45
7.55102	3.06122	1500	6499.07	6477.4	6381.56
7.7551	3.06122	1500	6498.92	6473.74	6378.58
7.95918	3.06122	1500	6498.77	6469.96	6375.51
8.16327	3.06122	1500	6498.62	6466.08	6372.35
8.36735	3.06122	1500	6498.46	6462.07	6369.1
8.57143	3.06122	1500	6498.3	6457.96	6365.77
8.77551	3.06122	1500	6498.13	6453.73	6362.34
8.97959	3.06122	1500	6497.96	6449.38	6358.82
9.18367	3.06122	1500	6497.79	6444.91	6355.21
9.38776	3.06122	1500	6497.62	6440.32	6351.5
9.59184	3.06122	1500	6497.44	6435.62	6347.7
9.79592	3.06122	1500	6497.26	6430.79	6343.81
10	3.06122	1500	6497.07	6425.84	6339.83
0	3.26531	1500	6502.32	6546.86	6438.8
0.204082	3.26531	1500	6502.3	6546.87	6438.79
0.408163	3.26531	1500	6502.28	6546.79	6438.7
0.612245	3.26531	1500	6502.25	6546.61	6438.54
0.816327	3.26531	1500	6502.23	6546.34	6438.3
1.02041	3.26531	1500	6502.19	6545.98	6437.99
1.22449	3.26531	1500	6502.16	6545.53	6437.6
1.42857	3.26531	1500	6502.12	6544.99	6437.14
1.63265	3.26531	1500	6502.07	6544.35	6436.59
1.83673	3.26531	1500	6502.03	6543.62	6435.98
2.04082	3.26531	1500	6501.98	6542.79	6435.28
2.2449	3.26531	1500	6501.92	6541.88	6434.51
2.44898	3.26531	1500	6501.87	6540.86	6433.66
2.65306	3.26531	1500	6501.81	6539.75	6432.74
2.85714	3.26531	1500	6501.74	6538.55	6431.74
3.06122	3.26531	1500	6501.68	6537.25	6430.66
3.26531	3.26531	1500	6501.6	6535.86	6429.5
3.46939	3.26531	1500	6501.53	6534.36	6428.26
3.67347	3.26531	1500	6501.45	6532.78	6426.94
3.87755	3.26531	1500	6501.37	6531.09	6425.54
4.08163	3.26531	1500	6501.29	6529.3	6424.07
4.28571	3.26531	1500	6501.2	6527.42	6422.51
4.4898	3.26531	1500	6501.11	6525.44	6420.88
4.69388	3.26531	1500	6501.01	6523.35	6419.16
4.89796	3.26531	1500	6500.91	6521.17	6417.36
5.10204	3.26531	1500	6500.81	6518.89	6415.48
5.30612	3.26531	1500	6500.71	6516.5	6413.52
5.5102	3.26531	1500	6500.6	6514.01	6411.47
5.71429	3.26531	1500	6500.48	6511.42	6409.35
5.91837	3.26531	1500	6500.37	6508.72	6407.14
6.12245	3.26531	1500	6500.25	6505.92	6404.84
6.32653	3.26531	1500	6500.13	6503.01	6402.46
6.53061	3.26531	1500	6500	6500	6400
6.73469	3.26531	1500	6499.87	6496.88	6397.45
6.93878	3.26531	1500	6499.74	6493.65	6394.82
7.14286	3.26531	1500	6499.6	6490.32	6392.1
7.34694	3.26531	1500	6499.46	6486.87	6389.29
7.55102	3.26531	1500	6499.32	6483.31	6386.39
7.7551	3.26531	1500	6499.17	6479.65	6383.41
7.95918	3.26531	1500	6499.02	6475.87	6380.34
8.16327	3.26531	1500	6498.86	6471.97	6377.18
8.36735	3.26531	1500	6498.71	6467.96	6373.93
8.57143	3.26531	1500	6498.55	6463.84	6370.58
8.77551	3.26531	1500	6498.38	6459.6	6367.15
8.97959	3.26531	1500	6498.21	6455.24	6363.63
9.18367	3.26531	1500	6498.04	6450.77	6360.01
9.38776	3.26531	1500	6497.87	6446.17	6356.3
9.59184	3.26531	1500	6497.69	6441.45	6352.49
9.79592	3.26531	1500	6497.51	6436.62	6348.59
10	3.26531	1500	6497.32	6431.65	6344.6
0	3.46939	1500	6502.58	6553.02	6443.86
0.204082	3.46939	1500	6502.57	6553.04	6443.85
0.408163	3.46939	1500	6502.54	6552.96	6443.77
0.612245	3.46939	1500	6502.52	6552.8	6443.62
0.816327	3.46939	1500	6502.49	6552.54	6443.38
1.02041	3.46939	1500	6502.46	6552.18	6443.08
1.22449	3.46939	1500	6502.42	6551.74	6442.69
1.42857	3.46939	1500	6502.38	6551.2	6442.23
1.63265	3.46939	1500	6502.34	6550.57	6441.7
1.83673	3.46939	1500	6502.29	6549.85	6441.09
2.04082	3.46939	1500	6502.24	6549.03	6440.4
2.2449	3.46939	1500	6502.19	6548.12	6439.63
2.44898	3.46939	1500	6502.13	6547.12	6438.79
2.65306	3.46939	1500	6502.07	6546.02	6437.87
2.85714	3.46939	1500	6502.01	6544.82	6436.87
3.06122	3.46939	1500	6501.94	6543.53	6435.79
3.26531	3.46939	1500	6501.87	6542.14	6434.64
3.46939	3.46939	1500	6501.79	6540.65	6433.4
3.67347	3.46939	1500	6501.72	6539.07	6432.09
3.87755	3.46939	1500	6501.63	6537.39	6430.7
4.08163	3.46939	1500	6501.55	6535.61	6429.23
4.28571	3.46939	1500	6501.46	6533.73	6427.67
4.4898	3.46939	1500	6501.37	6531.76	6426.04
4.69388	3.46939	1500	6501.28	6529.68	6424.33
4.89796	3.46939	1500	6501.18	6527.5	6422.53
5.10204	3.46939	1500	6501.07	6525.22	6420.65
5.30612	3.46939	1500	6500.97	6522.83	6418.69
5.5102	3.46939	1500	6500.86	6520.35	6416.65
5.71429	3.46939	1500	6500.75	6517.76	6414.53
5.91837	3.46939	1500	6500.63	6515.06	6412.32
6.12245	3.46939	1500	6500.51	6512.26	6410.02
6.32653	3.46939	1500	6500.39	6509.36	6407.65
6.53061	3.46939	1500	6500.26	6506.35	6405.18
6.73469	3.46939	1500	6500.13	6503.23	6402.63
6.93878	3.46939	1500	6500	6500	6400
7.14286	3.46939	1500	6499.86	6496.66	6397.28
7.34694	3.46939	1500	6499.72	6493.22	6394.47
7.55102	3.46939	1500	6499.58	6489.66	6391.57
7.7551	3.46939	1500	6499.43	6485.99	6388.59
7.95918	3.46939	1500	6499.28	6482.2	6385.51
8.16327	3.46939	1500	6499.13	6478.3	6382.35
8.36735	3.46939	1500	6498.97	6474.29	6379.1
8.57143	3.46939	1500	6498.81	6470.16	6375.75
8.77551	3.46939	1500	6498.64	6465.92	6372.31
8.97959	3.46939	1500	6498.48	6461.55	6368.78
9.18367	3.46939	1500	6498.3	6457.07	6365.16
9.38776	3.46939	1500	6498.13	6452.46	6361.45
9.59184	3.46939	1500	6497.95	6447.73	6357.63
9.79592	3.46939	1500	6497.77	6442.88	6353.73
10	3.46939	1500	6497.58	6437.91	6349.73
0	3.67347	1500	6502.86	6559.58	6449.24
0.204082	3.67347	1500	6502.84	6559.61	6449.24
0.408163	3.67347	1500	6502.82	6559.54	6449.17
0.612245	3.67347	1500	6502.79	6559.38	6449.02
0.816327	3.67347	1500	6502.77	6559.13	6448.79
1.02041	3.67347	1500	6502.73	6558.79	6448.49
1.22449	3.67347	1500	6502.7	6558.36	6448.11
1.42857	3.67347	1500	6502.66	6557.83	6447.66
1.63265	3.67347	1500	6502.61	6557.21	6447.13
1.83673	3.67347	1500	6502.57	6556.49	6446.52
2.04082	3.67347	1500	6502.52	6555.68	6445.84
2.2449	3.67347	1500	6502.46	6554.78	6445.08
2.44898	3.67347	1500	6502.41	6553.78	6444.24
2.65306	3.67347	1500	6502.35	6552.69	6443.33
2.85714	3.67347	1500	6502.28	6551.5	6442.33
3.06122	3.67347	1500	6502.22	6550.22	6441.26
3.26531	3.67347	1500	6502.14	6548.84	6440.11
3.46939	3.67347	1500	6502.07	6547.36	6438.88
3.67347	3.67347	1500	6501.99	6545.79	6437.58
3.87755	3.67347	1500	6501.91	6544.11	6436.19
4.08163	3.67347	1500	6501.83	6542.34	6434.72
4.28571	3.67347	1500	6501.74	6540.47	6433.17
4.4898	3.67347	1500	6501.65	6538.5	6431.54
4.69388	3.67347	1500	6501.55	6536.42	6429.83
4.89796	3.67347	1500	6501.45	6534.25	6428.04
5.10204	3.67347	1500	6501.35	6531.97	6426.17
5.30612	3.67347	1500	6501.25	6529.6	6424.21
5.5102	3.67347	1500	6501.14	6527.11	6422.17
5.71429	3.67347	1500	6501.02	6524.53	6420.05
5.91837	3.67347	1500	6500.91	6521.84	6417.84
6.12245	3.67347	1500	6500.79	6519.04	6415.55
6.32653	3.67347	1500	6500.67	6516.14	6413.17
6.53061	3.67347	1500	6500.54	6513.13	6410.71
6.73469	3.67347	1500	6500.41	6510.01	6408.16
6.93878	3.67347	1500	6500.28	6506.78	6405.53
7.14286	3.67347	1500	6500.14	6503.45	6402.81
7.34694	3.67347	1500	6500	6500	6400
7.55102	3.67347	1500	6499.86	6496.44	6397.1
7.7551	3.67347	1500	6499.71	6492.77	6394.12
7.95918	3.67347	1500	6499.56	6488.98	6391.04
8.16327	3.67347	1500	6499.4	6485.08	6387.88
8.36735	3.67347	1500	6499.25	6481.06	6384.62
8.57143	3.67347	1500	6499.09	6476.93	6381.27
8.77551	3.67347	1500	6498.92	6472.68	6377.83
8.97959	3.67347	1500	6498.75	6468.31	6374.3
9.18367	3.67347	1500	6498.58	6463.82	6370.67
9.38776	3.67347	1500	6498.41	6459.2	6366.95
9.59184	3.67347	1500	6498.23	6454.47	6363.13
9.79592	3.67347	1500	6498.05	6449.61	6359.22
10	3.67347	1500	6497.86	6444.62	6355.21
0	3.87755	1500	6503.15	6566.55	6454.95
0.204082	3.87755	1500	6503.13	6566.58	6454.96
0.408163	3.87755	1500	6503.11	6566.52	6454.89
0.612245	3.87755	1500	6503.09	6566.38	6454.75
0.816327	3.87755	1500	6503.06	6566.14	6454.53
1.02041	3.87755	1500	6503.02	6565.8	6454.23
1.22449	3.87755	1500	6502.99	6565.38	6453.86
1.42857	3.87755	1500	6502.95	6564.86	6453.42
1.63265	3.87755	1500	6502.91	6564.25	6452.89
1.83673	3.87755	1500	6502.86	6563.55	6452.29
2.04082	3.87755	1500	6502.81	6562.75	6451.62
2.2449	3.87755	1500	6502.76	6561.86	6450.86
2.44898	3.87755	1500	6502.7	6560.87	6450.03
2.65306	3.87755	1500	6502.64	6559.79	6449.12
2.85714	3.87755	1500	6502.57	6558.61	6448.14
3.06122	3.87755	1500	6502.51	6557.33	6447.07
3.26531	3.87755	1500	6502.44	6555.96	6445.93
3.46939	3.87755	1500	6502.36	6554.49	6444.7
3.67347	3.87755	1500	6502.28	6552.93	6443.4
3.87755	3.87755	1500	6502.2	6551.26	6442.02
4.08163	3.87755	1500	6502.12	6549.5	6440.55
4.28571	3.87755	1500	6502.03	6547.63	6439.01
4.4898	3.87755	1500	6501.94	6545.67	6437.39
4.69388	3.87755	1500	6501.84	6543.6	6435.68
4.89796	3.87755	1500	6501.74	6541.44	6433.89
5.10204	3.87755	1500	6501.64	6539.17	6432.02
5.30612	3.87755	1500	6501.54	6536.79	6430.07
5.5102	3.87755	1500	6501.43	6534.32	6428.03
5.71429	3.87755	1500	6501.32	6531.74	6425.92
5.91837	3.87755	1500	6501.2	6529.05	6423.71
6.12245	3.87755	1500	6501.08	6526.26	6421.42
6.32653	3.87755	1500	6500.96	6523.36	6419.05
6.53061	3.87755	1500	6500.83	6520.35	6416.59
6.73469	3.87755	1500	6500.7	6517.24	6414.04
6.93878	3.87755	1500	6500.57	6514.01	6411.41
7.14286	3.87755	1500	6500.43	6510.68	6408.69
7.34694	3.87755	1500	6500.29	6507.23	6405.88
7.55102	3.87755	1500	6500.15	6503.67	6402.99
7.7551	3.87755	1500	6500	6500	6400
7.95918	3.87755	1500	6499.85	6496.21	6396.92
8.16327	3.87755	1500	6499.7	6492.31	6393.76
8.36735	3.87755	1500	6499.54	6488.29	6390.5
8.57143	3.87755	1500	6499.38	6484.15	6387.15
8.77551	3.87755	1500	6499.21	6479.9	6383.71
8.97959	3.87755	1500	6499.04	6475.52	6380.17
9.18367	3.87755	1500	6498.87	6471.02	6376.54
9.38776	3.87755	1500	6498.7	6466.4	6372.81
9.59184	3.87755	1500	6498.52	6461.66	6368.99
9.79592	3.87755	1500	6498.34	6456.79	6365.07
10	3.87755	1500	6498.15	6451.8	6361.06
0	4.08163	1500	6503.46	6573.92	6460.99
0.204082	4.08163	1500	6503.44	6573.96	6461.01
0.408163	4.08163	1500	6503.42	6573.92	6460.94
0.612245	4.08163	1500	6503.39	6573.78	6460.81
0.816327	4.08163	1500	6503.36	6573.55	6460.6
1.02041	4.08163	1500	6503.33	6573.23	6460.31
1.22449	4.08163	1500	6503.29	6572.82	6459.95
1.42857	4.08163	1500	6503.25	6572.31	6459.51
1.63265	4.08163	1500	6503.21	6571.71	6458.99
1.83673	4.08163	1500	6503.16	6571.02	6458.4
2.04082	4.08163	1500	6503.11	6570.23	6457.73
2.2449	4.08163	1500	6503.06	6569.35	6456.98
2.44898	4.08163	1500	6503	6568.38	6456.16
2.65306	4.08163	1500	6502.94	6567.3	6455.26
2.85714	4.08163	1500	6502.88	6566.14	6454.28
3.06122	4.08163	1500	6502.81	6564.87	6453.22
3.26531	4.08163	1500	6502.74	6563.51	6452.08
3.46939	4.08163	1500	6502.67	6562.05	6450.86
3.67347	4.08163	1500	6502.59	6560.49	6449.57
3.87755	4.08163	1500	6502.51	6558.84	6448.19
4.08163	4.08163	1500	6502.42	6557.08	6446.73
4.28571	4.08163	1500	6502.33	6555.23	6445.2
4.4898	4.08163	1500	6502.24	6553.27	6443.58
4.69388	4.08163	1500	6502.15	6551.22	6441.88
4.89796	4.08163	1500	6502.05	6549.06	6440.09
5.10204	4.08163	1500	6501.95	6546.8	6438.23
5.30612	4.08163	1500	6501.84	6544.43	6436.28
5.5102	4.08163	1500	6501.73	6541.96	6434.25
5.71429	4.08163	1500	6501.62	6539.39	6432.13
5.91837	4.08163	1500	6501.5	6536.71	6429.93
6.12245	4.08163	1500	6501.38	6533.92	6427.65
6.32653	4.08163	1500	6501.26	6531.03	6425.28
6.53061	4.08163	1500	6501.14	6528.03	6422.82
6.73469	4.08163	1500	6501.01	6524.92	6420.28
6.93878	4.08163	1500	6500.87	6521.7	6417.65
7.14286	4.08163	1500	6500.74	6518.36	6414.93
7.34694	4.08163	1500	6500.6	6514.92	6412.12
7.55102	4.08163	1500	6500.45	6511.36	6409.23
7.7551	4.08163	1500	6500.3	6507.69	6406.24
7.95918	4.08163	1500	6500.15	6503.9	6403.17
8.16327	4.08163	1500	6500	6500	6400
8.36735	4.08163	1500	6499.84	6495.98	6396.74
8.57143	4.08163	1500	6499.68	6491.84	6393.39
8.77551	4.08163	1500	6499.52	6487.58	6389.95
8.97959	4.08163	1500	6499.35	6483.2	6386.41
9.18367	4.08163	1500	6499.18	6478.7	6382.77
9.38776	4.08163	1500	6499	6474.08	6379.04
9.59184	4.08163	1500	6498.82	6469.33	6375.22
9.79592	4.08163	1500	6498.64	6464.45	6371.3
10	4.08163	1500	6498.46	6459.45	6367.28
0	4.28571	1500	6503.78	6581.7	6467.36
0.204082	4.28571	1500	6503.76	6581.76	6467.38
0.408163	4.28571	1500	6503.73	6581.72	6467.33
0.612245	4.28571	1500	6503.71	6581.6	6467.2
0.816327	4.28571	1500	6503.68	6581.38	6467
1.02041	4.28571	1500	6503.65	6581.08	6466.72
1.22449	4.28571	1500	6503.61	6580.68	6466.37
1.42857	4.28571	1500	6503.57	6580.18	6465.93
1.63265	4.28571	1500	6503.53	6579.6	6465.43
1.83673	4.28571	1500	6503.48	6578.92	6464.84
2.04082	4.28571	1500	6503.43	6578.14	6464.18
2.2449	4.28571	1500	6503.38	6577.27	6463.44
2.44898	4.28571	1500	6503.32	6576.31	6462.63
2.65306	4.28571	1500	6503.26	6575.25	6461.73
2.85714	4.28571	1500	6503.2	6574.1	6460.76
3.06122	4.28571	1500	6503.13	6572.84	6459.71
3.26531	4.28571	1500	6503.06	6571.49	6458.58
3.46939	4.28571	1500	6502.98	6570.05	6457.37
3.67347	4.28571	1500	6502.91	6568.5	6456.08
3.87755	4.28571	1500	6502.83	6566.86	6454.71
4.08163	4.28571	1500	6502.74	6565.11	6453.26
4.28571	4.28571	1500	6502.65	6563.27	6451.73
4.4898	4.28571	1500	6502.56	6561.32	6450.12
4.69388	4.28571	1500	6502.47	6559.28	6448.42
4.89796	4.28571	1500	6502.37	6557.13	6446.65
5.10204	4.28571	1500	6502.27	6554.88	6444.79
5.30612	4.28571	1500	6502.16	6552.52	6442.85
5.5102	4.28571	1500	6502.05	6550.06	6440.82
5.71429	4.28571	1500	6501.94	6547.49	6438.71
5.91837	4.28571	1500	6501.82	6544.82	6436.51
6.12245	4.28571	1500	6501.7	6542.04	6434.23
6.32653	4.28571	1500	6501.58	6539.16	6431.87
6.53061	4.28571	1500	6501.45	6536.16	6429.42
6.73469	4.28571	1500	6501.32	6533.05	6426.88
6.93878	4.28571	1500	6501.19	6529.84	6424.25
7.14286	4.28571	1500	6501.05	6526.51	6421.53
7.34694	4.28571	1500	6500.91	6523.07	6418.73
7.55102	4.28571	1500	6500.77	6519.52	6415.84
7.7551	4.28571	1500	6500.62	6515.85	6412.85
7.95918	4.28571	1500	6500.47	6512.06	6409.78
8.16327	4.28571	1500	6500.32	6508.16	6406.61
8.36735	4.28571	1500	6500.16	6504.14	6403.35
8.57143	4.28571	1500	6500	6500	6400
8.77551	4.28571	1500	6499.84	6495.74	6396.55
8.97959	4.28571	1500	6499.67	6491.36	6393.01
9.18367	4.28571	1500	6499.5	6486.85	6389.38
9.38776	4.28571	1500	6499.32	6482.22	6385.65
9.59184	4.28571	1500	6499.14	6477.47	6381.82
9.79592	4.28571	1500	6498.96	6472.59	6377.89
10	4.28571	1500	6498.78	6467.58	6373.87
0	4.4898	1500	6504.11	6589.9	6474.06
0.204082	4.4898	1500	6504.09	6589.97	6474.09
0.408163	4.4898	1500	6504.07	6589.95	6474.05
0.612245	4.4898	1500	6504.04	6589.84	6473.93
0.816327	4.4898	1500	6504.01	6589.64	6473.74
1.02041	4.4898	1500	6503.98	6589.35	6473.47
1.22449	4.4898	1500	6503.94	6588.96	6473.12
1.42857	4.4898	1500	6503.9	6588.48	6472.7
1.63265	4.4898	1500	6503.86	6587.91	6472.2
1.83673	4.4898	1500	6503.81	6587.25	6471.63
2.04082	4.4898	1500	6503.76	6586.49	6470.98
2.2449	4.4898	1500	6503.71	6585.63	6470.25
2.44898	4.4898	1500	6503.65	6584.68	6469.44
2.65306	4.4898	1500	6503.59	6583.64	6468.55
2.85714	4.4898	1500	6503.53	6582.49	6467.59
3.06122	4.4898	1500	6503.46	6581.25	6466.55
3.26531	4.4898	1500	6503.39	6579.92	6465.43
3.46939	4.4898	1500	6503.32	6578.48	6464.23
3.67347	4.4898	1500	6503.24	6576.95	6462.94
3.87755	4.4898	1500	6503.16	6575.32	6461.58
4.08163	4.4898	1500	6503.07	6573.59	6460.14
4.28571	4.4898	1500	6502.99	6571.76	6458.62
4.4898	4.4898	1500	6502.89	6569.82	6457.01
4.69388	4.4898	1500	6502.8	6567.79	6455.33
4.89796	4.4898	1500	6502.7	6565.65	6453.56
5.10204	4.4898	1500	6502.6	6563.41	6451.71
5.30612	4.4898	1500	6502.49	6561.06	6449.77
5.5102	4.4898	1500	6502.38	6558.61	6447.75
5.71429	4.4898	1500	6502.27	6556.06	6445.65
5.91837	4.4898	1500	6502.16	6553.39	6443.46
6.12245	4.4898	1500	6502.04	6550.62	6441.18
6.32653	4.4898	1500	6501.91	6547.74	6438.82
6.53061	4.4898	1500	6501.79	6544.76	6436.37
6.73469	4.4898	1500	6501.66	6541.66	6433.84
6.93878	4.4898	1500	6501.52	6538.45	6431.22
7.14286	4.4898	1500	6501.39	6535.13	6428.5
7.34694	4.4898	1500	6501.25	6531.69	6425.7
7.55102	4.4898	1500	6501.1	6528.14	6422.81
7.7551	4.4898	1500	6500.96	6524.48	6419.83
7.95918	4.4898	1500	6500.81	6520.7	6416.76
8.16327	4.4898	1500	6500.65	6516.8	6413.59
8.36735	4.4898	1500	6500.49	6512.78	6410.34
8.57143	4.4898	1500	6500.33	6508.64	6406.99
8.77551	4.4898	1500	6500.17	6504.38	6403.54
8.97959	4.4898	1500	6500	6500	6400
9.18367	4.4898	1500	6499.83	6495.49	6396.36
9.38776	4.4898	1500	6499.65	6490.86	6392.63
9.59184	4.4898	1500	6499.48	6486.1	6388.8
9.79592	4.4898	1500	6499.29	6481.22	6384.87
10	4.4898	1500	6499.11	6476.2	6380.84
0	4.69388	1500	6504.45	6598.52	6481.1
0.204082	4.69388	1500	6504.44	6598.61	6481.15
0.408163	4.69388	1500	6504.41	6598.61	6481.11
0.612245	4.69388	1500	6504.39	6598.51	6481
0.816327	4.69388	1500	6504.36	6598.33	6480.82
1.02041	4.69388	1500	6504.33	6598.05	6480.56
1.22449	4.69388	1500	6504.29	6597.68	6480.23
1.42857	4.69388	1500	6504.25	6597.22	6479.81
1.63265	4.69388	1500	6504.21	6596.66	6479.33
1.83673	4.69388	1500	6504.16	6596.01	6478.76
2.04082	4.69388	1500	6504.11	6595.27	6478.12
2.2449	4.69388	1500	6504.06	6594.43	6477.4
2.44898	4.69388	1500	6504	6593.49	6476.6
2.65306	4.69388	1500	6503.94	6592.46	6475.73
2.85714	4.69388	1500	6503.88	6591.33	6474.77
3.06122	4.69388	1500	6503.81	6590.11	6473.74
3.26531	4.69388	1500	6503.74	6588.79	6472.63
3.46939	4.69388	1500	6503.66	6587.37	6471.44
3.67347	4.69388	1500	6503.59	6585.85	6470.16
3.87755	4.69388	1500	6503.5	6584.23	6468.81
4.08163	4.69388	1500	6503.42	6582.52	6467.38
4.28571	4.69388	1500	6503.33	6580.7	6465.86
4.4898	4.69388	1500	6503.24	6578.78	6464.27
4.69388	4.69388	1500	6503.15	6576.76	6462.59
4.89796	4.69388	1500	6503.05	6574.63	6460.83
5.10204	4.69388	1500	6502.94	6572.4	6458.99
5.30612	4.69388	1500	6502.84	6570.07	6457.06
5.5102	4.69388	1500	6502.73	6567.63	6455.05
5.71429	4.69388	1500	6502.62	6565.09	6452.95
5.91837	4.69388	1500	6502.5	6562.44	6450.77
6.12245	4.69388	1500	6502.38	6559.68	6448.5
6.32653	4.69388	1500	6502.26	6556.81	6446.14
6.53061	4.69388	1500	6502.13	6553.83	6443.7
6.73469	4.69388	1500	6502	6550.74	6441.17
6.93878	4.69388	1500	6501.87	6547.54	6438.55
7.14286	4.69388	1500	6501.73	6544.22	6435.85
7.34694	4.69388	1500	6501.59	6540.8	6433.05
7.55102	4.69388	1500	6501.45	6537.25	6430.16
7.7551	4.69388	1500	6501.3	6533.6	6427.19
7.95918	4.69388	1500	6501.15	6529.82	6424.12
8.16327	4.69388	1500	6501	6525.92	6420.96
8.36735	4.69388	1500	6500.84	6521.91	6417.7
8.57143	4.69388	1500	6500.68	6517.78	6414.35
8.77551	4.69388	1500	6500.51	6513.52	6410.91
8.97959	4.69388	1500	6500.35	6509.14	6407.37
9.18367	4.69388	1500	6500.17	6504.63	6403.73
9.38776	4.69388	1500	6500	6500	6400
9.59184	4.69388	1500	6499.82	6495.24	6396.17
9.79592	4.69388	1500	6499.64	6490.35	6392.24
10	4.69388	1500	6499.45	6485.33	6388.21
0	4.89796	1500	6504.81	6607.57	6488.49
0.204082	4.89796	1500	6504.8	6607.68	6488.54
0.408163	4.89796	1500	6504.77	6607.69	6488.52
0.612245	4.89796	1500	6504.75	6607.62	6488.42
0.816327	4.89796	1500	6504.72	6607.45	6488.25
1.02041	4.89796	1500	6504.69	6607.19	6488
1.22449	4.89796	1500	6504.65	6606.84	6487.68
1.42857	4.89796	1500	6504.61	6606.39	6487.28
1.63265	4.89796	1500	6504.57	6605.85	6486.8
1.83673	4.89796	1500	6504.52	6605.22	6486.25
2.04082	4.89796	1500	6504.47	6604.49	6485.61
2.2449	4.89796	1500	6504.42	6603.67	6484.91
2.44898	4.89796	1500	6504.36	6602.75	6484.12
2.65306	4.89796	1500	6504.3	6601.74	6483.25
2.85714	4.89796	1500	6504.24	6600.63	6482.31
3.06122	4.89796	1500	6504.17	6599.42	6481.29
3.26531	4.89796	1500	6504.1	6598.12	6480.19
3.46939	4.89796	1500	6504.02	6596.71	6479.01
3.67347	4.89796	1500	6503.95	6595.21	6477.75
3.87755	4.89796	1500	6503.87	6593.61	6476.4
4.08163	4.89796	1500	6503.78	6591.91	6474.98
4.28571	4.89796	1500	6503.69	6590.11	6473.48
4.4898	4.89796	1500	6503.6	6588.2	6471.89
4.69388	4.89796	1500	6503.51	6586.19	6470.22
4.89796	4.89796	1500	6503.41	6584.08	6468.47
5.10204	4.89796	1500	6503.3	6581.87	6466.63
5.30612	4.89796	1500	6503.2	6579.55	6464.71
5.5102	4.89796	1500	6503.09	6577.13	6462.71
5.71429	4.89796	1500	6502.98	6574.59	6460.62
5.91837	4.89796	1500	6502.86	6571.96	6458.45
6.12245	4.89796	1500	6502.74	6569.21	6456.19
6.32653	4.89796	1500	6502.62	6566.35	6453.84
6.53061	4.89796	1500	6502.49	6563.38	6451.41
6.73469	4.89796	1500	6502.36	6560.31	6448.88
6.93878	4.89796	1500	6502.23	6557.12	6446.27
7.14286	4.89796	1500	6502.09	6553.81	6443.57
7.34694	4.89796	1500	6501.95	6550.39	6440.78
7.55102	4.89796	1500	6501.81	6546.86	6437.9
7.7551	4.89796	1500	6501.66	6543.21	6434.93
7.95918	4.89796	1500	6501.51	6539.44	6431.86
8.16327	4.89796	1500	6501.36	6535.55	6428.7
8.36735	4.89796	1500	6501.2	6531.54	6425.45
8.57143	4.89796	1500	6501.04	6527.41	6422.11
8.77551	4.89796	1500	6500.87	6523.16	6418.66
8.97959	4.89796	1500	6500.71	6518.78	6415.13
9.18367	4.89796	1500	6500.54	6514.28	6411.49
9.38776	4.89796	1500	6500.36	6509.65	6407.76
9.59184	4.89796	1500	6500.18	6504.89	6403.93
9.79592	4.89796	1500	6500	6500	6400
10	4.89796	1500	6499.81	6494.98	6395.97
0	5.10204	1500	6505.19	6617.06	6496.22
0.204082	5.10204	1500	6505.17	6617.18	6496.28
0.408163	5.10204	1500	6505.15	6617.22	6496.27
0.612245	5.10204	1500	6505.12	6617.16	6496.19
0.816327	5.10204	1500	6505.09	6617.01	6496.03
1.02041	5.10204	1500	6505.06	6616.77	6495.79
1.22449	5.10204	1500	6505.02	6616.44	6495.48
1.42857	5.10204	1500	6504.98	6616.01	6495.09
1.63265	5.10204	1500	6504.94	6615.49	6494.63
1.83673	5.10204	1500	6504.9	6614.88	6494.08
2.04082	5.10204	1500	6504.85	6614.17	6493.47
2.2449	5.10204	1500	6504.79	6613.37	6492.77
2.44898	5.10204	1500	6504.73	6612.47	6492
2.65306	5.10204	1500	6504.67	6611.47	6491.14
2.85714	5.10204	1500	6504.61	6610.38	6490.21
3.06122	5.10204	1500	6504.54	6609.19	6489.2
3.26531	5.10204	1500	6504.47	6607.91	6488.11
3.46939	5.10204	1500	6504.4	6606.52	6486.94
3.67347	5.10204	1500	6504.32	6605.04	6485.69
3.87755	5.10204	1500	6504.24	6603.46	6484.36
4.08163	5.10204	1500	6504.15	6601.77	6482.95
4.28571	5.10204	1500	6504.07	6599.99	6481.46
4.4898	5.10204	1500	6503.97	6598.1	6479.88
4.69388	5.10204	1500	6503.88	6596.11	6478.22
4.89796	5.10204	1500	6503.78	6594.01	6476.48
5.10204	5.10204	1500	6503.68	6591.82	6474.66
5.30612	5.10204	1500	6503.57	6589.51	6472.75
5.5102	5.10204	1500	6503.46	6587.1	6470.75
5.71429	5.10204	1500	6503.35	6584.59	6468.67
5.91837	5.10204	1500	6503.24	6581.96	6466.51
6.12245	5.10204	1500	6503.12	6579.23	6464.26
6.32653	5.10204	1500	6502.99	6576.39	6461.92
6.53061	5.10204	1500	6502.87	6573.43	6459.49
6.73469	5.10204	1500	6502.74	6570.37	6456.98
6.93878	5.10204	1500	6502.6	6567.19	6454.37
7.14286	5.10204	1500	6502.47	6563.9	6451.68
7.34694	5.10204	1500	6502.33	6560.49	6448.9
7.55102	5.10204	1500	6502.18	6556.97	6446.02
7.7551	5.10204	1500	6502.04	6553.33	6443.06
7.95918	5.10204	1500	6501.89	6549.57	6440
8.16327	5.10204	1500	6501.73	6545.69	6436.84
8.36735	5.10204	1500	6501.57	6541.69	6433.6
8.57143	5.10204	1500	6501.41	6537.56	6430.25
8.77551	5.10204	1500	6501.25	6533.32	6426.82
8.97959	5.10204	1500	6501.08	6528.94	6423.28
9.18367	5.10204	1500	6500.91	6524.45	6419.65
9.38776	5.10204	1500	6500.73	6519.82	6415.92
9.59184	5.10204	1500	6500.56	6515.06	6412.09
9.79592	5.10204	1500	6500.37	6510.17	6408.16
10	5.10204	1500	6500.19	6505.15	6404.13
0	5.30612	1500	6505.58	6626.98	6504.29
0.204082	5.30612	1500	6505.56	6627.13	6504.37
0.408163	5.30612	1500	6505.54	6627.18	6504.38
0.612245	5.30612	1500	6505.51	6627.15	6504.31
0.816327	5.30612	1500	6505.48	6627.02	6504.16
1.02041	5.30612	1500	6505.45	6626.8	6503.94
1.22449	5.30612	1500	6505.41	6626.49	6503.64
1.42857	5.30612	1500	6505.37	6626.08	6503.26
1.63265	5.30612	1500	6505.33	6625.59	6502.81
1.83673	5.30612	1500	6505.28	6624.99	6502.28
2.04082	5.30612	1500	6505.23	6624.31	6501.68
2.2449	5.30612	1500	6505.18	6623.52	6501
2.44898	5.30612	1500	6505.12	6622.65	6500.23
2.65306	5.30612	1500	6505.06	6621.67	6499.4
2.85714	5.30612	1500	6505	6620.6	6498.48
3.06122	5.30612	1500	6504.93	6619.43	6497.48
3.26531	5.30612	1500	6504.86	6618.17	6496.4
3.46939	5.30612	1500	6504.79	6616.8	6495.25
3.67347	5.30612	1500	6504.71	6615.34	6494.01
3.87755	5.30612	1500	6504.63	6613.78	6492.69
4.08163	5.30612	1500	6504.54	6612.11	6491.29
4.28571	5.30612	1500	6504.45	6610.35	6489.81
4.4898	5.30612	1500	6504.36	6608.48	6488.25
4.69388	5.30612	1500	6504.27	6606.51	6486.6
4.89796	5.30612	1500	6504.17	6604.43	6484.87
5.10204	5.30612	1500	6504.07	6602.25	6483.06
5.30612	5.30612	1500	6503.96	6599.97	6481.16
5.5102	5.30612	1500	6503.85	6597.58	6479.18
5.71429	5.30612	1500	6503.74	6595.08	6477.11
5.91837	5.30612	1500	6503.62	6592.47	6474.95
6.12245	5.30612	1500	6503.5	6589.75	6472.71
6.32653	5.30612	1500	6503.38	6586.93	6470.38
6.53061	5.30612	1500	6503.26	6583.99	6467.97
6.73469	5.30612	1500	6503.13	6580.94	6465.46
6.93878	5.30612	1500	6502.99	6577.77	6462.87
7.14286	5.30612	1500	6502.86	6574.5	6460.18
7.34694	5.30612	1500	6502.72	6571.1	6457.41
7.55102	5.30612	1500	6502.57	6567.59	6454.54
7.7551	5.30612	1500	6502.42	6563.96	6451.58
7.95918	5.30612	1500	6502.27	6560.21	6448.53
8.16327	5.30612	1500	6502.12	6556.35	6445.38
8.36735	5.30612	1500	6501.96	6552.35	6442.14
8.57143	5.30612	1500	6501.8	6548.24	6438.81
8.77551	5.30612	1500	6501.64	6544	6435.37
8.97959	5.30612	1500	6501.47	6539.64	6431.84
9.18367	5.30612	1500	6501.3	6535.15	6428.22
9.38776	5.30612	1500	6501.12	6530.52	6424.49
9.59184	5.30612	1500	6500.94	6525.77	6420.66
9.79592	5.30612	1500	6500.76	6520.89	6416.74
10	5.30612	1500	6500.58	6515.87	6412.71
0	5.5102	1500	6505.98	6637.36	6512.73
0.204082	5.5102	1500	6505.96	6637.53	6512.82
0.408163	5.5102	1500	6505.94	6637.61	6512.84
0.612245	5.5102	1500	6505.91	6637.59	6512.78
0.816327	5.5102	1500	6505.88	6637.49	6512.65
1.02041	5.5102	1500	6505.85	6637.29	6512.44
1.22449	5.5102	1500	6505.81	6637	6512.16
1.42857	5.5102	1500	6505.77	6636.62	6511.8
1.63265	5.5102	1500	6505.73	6636.14	6511.36
1.83673	5.5102	1500	6505.69	6635.57	6510.85
2.04082	5.5102	1500	6505.64	6634.91	6510.26
2.2449	5.5102	1500	6505.58	6634.15	6509.59
2.44898	5.5102	1500	6505.52	6633.3	6508.84
2.65306	5.5102	1500	6505.46	6632.35	6508.02
2.85714	5.5102	1500	6505.4	6631.3	6507.11
3.06122	5.5102	1500	6505.33	6630.15	6506.13
3.26531	5.5102	1500	6505.26	6628.91	6505.07
3.46939	5.5102	1500	6505.19	6627.57	6503.93
3.67347	5.5102	1500	6505.11	6626.13	6502.7
3.87755	5.5102	1500	6505.03	6624.58	6501.4
4.08163	5.5102	1500	6504.94	6622.94	6500.01
4.28571	5.5102	1500	6504.86	6621.2	6498.55
4.4898	5.5102	1500	6504.76	6619.35	6497
4.69388	5.5102	1500	6504.67	6617.4	6495.36
4.89796	5.5102	1500	6504.57	6615.35	6493.65
5.10204	5.5102	1500	6504.47	6613.19	6491.85
5.30612	5.5102	1500	6504.36	6610.92	6489.96
5.5102	5.5102	1500	6504.25	6608.55	6487.99
5.71429	5.5102	1500	6504.14	6606.07	6485.93
5.91837	5.5102	1500	6504.03	6603.48	6483.79
6.12245	5.5102	1500	6503.91	6600.79	6481.56
6.32653	5.5102	1500	6503.78	6597.98	6479.24
6.53061	5.5102	1500	6503.66	6595.06	6476.84
6.73469	5.5102	1500	6503.53	6592.02	6474.34
6.93878	5.5102	1500	6503.39	6588.88	6471.76
7.14286	5.5102	1500	6503.26	6585.62	6469.08
7.34694	5.5102	1500	6503.12	6582.24	6466.32
7.55102	5.5102	1500	6502.97	6578.74	6463.46
7.7551	5.5102	1500	6502.83	6575.13	6460.51
7.95918	5.5102	1500	6502.68	6571.39	6457.47
8.16327	5.5102	1500	6502.52	6567.54	6454.33
8.36735	5.5102	1500	6502.36	6563.56	6451.09
8.57143	5.5102	1500	6502.2	6559.46	6447.77
8.77551	5.5102	1500	6502.04	6555.23	6444.34
8.97959	5.5102	1500	6501.87	6550.87	6440.82
9.18367	5.5102	1500	6501.7	6546.39	6437.19
9.38776	5.5102	1500	6501.52	6541.78	6433.47
9.59184	5.5102	1500	6501.35	6537.03	6429.65
9.79592	5.5102	1500	6501.16	6532.16	6425.73
10	5.5102	1500	6500.98	6527.14	6421.7
0	5.71429	1500	6506.39	6648.19	6521.52
0.204082	5.71429	1500	6506.38	6648.38	6521.63
0.408163	5.71429	1500	6506.35	6648.49	6521.66
0.612245	5.71429	1500	6506.33	6648.5	6521.62
0.816327	5.71429	1500	6506.3	6648.42	6521.51
1.02041	5.71429	1500	6506.27	6648.25	6521.31
1.22449	5.71429	1500	6506.23	6647.98	6521.05
1.42857	5.71429	1500	6506.19	6647.63	6520.7
1.63265	5.71429	1500	6506.15	6647.18	6520.28
1.83673	5.71429	1500	6506.1	6646.63	6519.78
2.04082	5.71429	1500	6506.05	6645.99	6519.21
2.2449	5.71429	1500	6506	6645.26	6518.56
2.44898	5.71429	1500	6505.94	6644.43	6517.83
2.65306	5.71429	1500	6505.88	6643.5	6517.02
2.85714	5.71429	1500	6505.82	6642.48	6516.13
3.06122	5.71429	1500	6505.75	6641.36	6515.16
3.26531	5.71429	1500	6505.68	6640.14	6514.11
3.46939	5.71429	1500	6505.6	6638.82	6512.99
3.67347	5.71429	1500	6505.53	6637.41	6511.78
3.87755	5.71429	1500	6505.44	6635.89	6510.49
4.08163	5.71429	1500	6505.36	6634.27	6509.12
4.28571	5.71429	1500	6505.27	6632.55	6507.67
4.4898	5.71429	1500	6505.18	6630.73	6506.13
4.69388	5.71429	1500	6505.09	6628.8	6504.51
4.89796	5.71429	1500	6504.99	6626.77	6502.81
5.10204	5.71429	1500	6504.88	6624.63	6501.02
5.30612	5.71429	1500	6504.78	6622.39	6499.15
5.5102	5.71429	1500	6504.67	6620.04	6497.2
5.71429	5.71429	1500	6504.56	6617.58	6495.15
5.91837	5.71429	1500	6504.44	6615.02	6493.02
6.12245	5.71429	1500	6504.32	6612.34	6490.81
6.32653	5.71429	1500	6504.2	6609.55	6488.5
6.53061	5.71429	1500	6504.07	6606.65	6486.11
6.73469	5.71429	1500	6503.94	6603.64	6483.63
6.93878	5.71429	1500	6503.81	6600.51	6481.06
7.14286	5.71429	1500	6503.67	6597.27	6478.39
7.34694	5.71429	1500	6503.53	6593.91	6475.64
7.55102	5.71429	1500	6503.39	6590.43	6472.79
7.7551	5.71429	1500	6503.24	6586.83	6469.85
7.95918	5.71429	1500	6503.09	6583.12	6466.82
8.16327	5.71429	1500	6502.94	6579.28	6463.69
8.36735	5.71429	1500	6502.78	6575.31	6460.46
8.57143	5.71429	1500	6502.62	6571.22	6457.14
8.77551	5.71429	1500	6502.45	6567.01	6453.73
8.97959	5.71429	1500	6502.29	6562.67	6450.21
9.18367	5.71429	1500	6502.12	6558.2	6446.59
9.38776	5.71429	1500	6501.94	6553.59	6442.88
9.59184	5.71429	1500	6501.76	6548.86	6439.06
9.79592	5.71429	1500	6501.58	6543.99	6435.15
10	5.71429	1500	6501.39	6538.99	6431.12
0	5.91837	1500	6506.82	6659.49	6530.67
0.204082	5.91837	1500	6506.81	6659.71	6530.8
0.408163	5.91837	1500	6506.78	6659.84	6530.85
0.612245	5.91837	1500	6506.76	6659.87	6530.83
0.816327	5.91837	1500	6506.73	6659.82	6530.73
1.02041	5.91837	1500	6506.7	6659.68	6530.56
1.22449	5.91837	1500	6506.66	6659.44	6530.31
1.42857	5.91837	1500	6506.62	6659.11	6529.98
1.63265	5.91837	1500	6506.58	6658.69	6529.58
1.83673	5.91837	1500	6506.53	6658.17	6529.1
2.04082	5.91837	1500	6506.48	6657.56	6528.54
2.2449	5.91837	1500	6506.43	6656.85	6527.9
2.44898	5.91837	1500	6506.37	6656.05	6527.19
2.65306	5.91837	1500	6506.31	6655.15	6526.4
2.85714	5.91837	1500	6506.25	6654.15	6525.53
3.06122	5.91837	1500	6506.18	6653.06	6524.58
3.26531	5.91837	1500	6506.11	6651.87	6523.55
3.46939	5.91837	1500	6506.03	6650.58	6522.44
3.67347	5.91837	1500	6505.96	6649.19	6521.24
3.87755	5.91837	1500	6505.87	6647.7	6519.97
4.08163	5.91837	1500	6505.79	6646.11	6518.62
4.28571	5.91837	1500	6505.7	6644.41	6517.18
4.4898	5.91837	1500	6505.61	6642.62	6515.66
4.69388	5.91837	1500	6505.52	6640.72	6514.06
4.89796	5.91837	1500	6505.42	6638.71	6512.37
5.10204	5.91837	1500	6505.31	6636.6	6510.6
5.30612	5.91837	1500	6505.21	6634.38	6508.75
5.5102	5.91837	1500	6505.1	6632.06	6506.81
5.71429	5.91837	1500	6504.99	6629.62	6504.78
5.91837	5.91837	1500	6504.87	6627.08	6502.66
6.12245	5.91837	1500	6504.75	6624.43	6500.46
6.32653	5.91837	1500	6504.63	6621.66	6498.17
6.53061	5.91837	1500	6504.5	6618.79	6495.79
6.73469	5.91837	1500	6504.37	6615.8	6493.32
6.93878	5.91837	1500	6504.24	6612.69	6490.76
7.14286	5.91837	1500	6504.1	6609.47	6488.11
7.34694	5.91837	1500	6503.96	6606.13	6485.37
7.55102	5.91837	1500	6503.82	6602.67	6482.54
7.7551	5.91837	1500	6503.67	6599.09	6479.61
7.95918	5.91837	1500	6503.52	6595.4	6476.59
8.16327	5.91837	1500	6503.37	6591.57	6473.47
8.36735	5.91837	1500	6503.21	6587.63	6470.26
8.57143	5.91837	1500	6503.05	6583.56	6466.95
8.77551	5.91837	1500	6502.88	6579.36	6463.54
8.97959	5.91837	1500	6502.72	6575.03	6460.03
9.18367	5.91837	1500	6502.54	6570.58	6456.42
9.38776	5.91837	1500	6502.37	6565.99	6452.72
9.59184	5.91837	1500	6502.19	6561.27	6448.91
9.79592	5.91837	1500	6502.01	6556.41	6445
10	5.91837	1500	6501.82	6551.42	6440.98
0	6.12245	1500	6507.27	6671.25	6540.2
0.204082	6.12245	1500	6507.25	6671.5	6540.34
0.408163	6.12245	1500	6507.23	6671.66	6540.41
0.612245	6.12245	1500	6507.2	6671.73	6540.41
0.816327	6.12245	1500	6507.17	6671.7	6540.33
1.02041	6.12245	1500	6507.14	6671.59	6540.17
1.22449	6.12245	1500	6507.1	6671.38	6539.94
1.42857	6.12245	1500	6507.06	6671.08	6539.63
1.63265	6.12245	1500	6507.02	6670.69	6539.25
1.83673	6.12245	1500	6506.97	6670.2	6538.79
2.04082	6.12245	1500	6506.92	6669.62	6538.25
2.2449	6.12245	1500	6506.87	6668.94	6537.63
2.44898	6.12245	1500	6506.81	6668.17	6536.94
2.65306	6.12245	1500	6506.75	6667.3	6536.16
2.85714	6.12245	1500	6506.69	6666.33	6535.31
3.06122	6.12245	1500	6506.62	6665.27	6534.38
3.26531	6.12245	1500	6506.55	6664.11	6533.37
3.46939	6.12245	1500	6506.48	6662.85	6532.28
3.67347	6.12245	1500	6506.4	6661.49	6531.1
3.87755	6.12245	1500	6506.32	6660.02	6529.85
4.08163	6.12245	1500	6506.23	6658.46	6528.51
4.28571	6.12245	1500	6506.15	6656.8	6527.1
4.4898	6.12245	1500	6506.05	6655.03	6525.59
4.69388	6.12245	1500	6505.96	6653.16	6524.01
4.89796	6.12245	1500	6505.86	6651.18	6522.34
5.10204	6.12245	1500	6505.76	6649.1	6520.59
5.30612	6.12245	1500	6505.65	6646.91	6518.75
5.5102	6.12245	1500	6505.54	6644.61	6516.82
5.71429	6.12245	1500	6505.43	6642.2	6514.81
5.91837	6.12245	1500	6505.32	6639.69	6512.72
6.12245	6.12245	1500	6505.2	6637.06	6510.53
6.32653	6.12245	1500	6505.07	6634.32	6508.26
6.53061	6.12245	1500	6504.95	6631.47	6505.89
6.73469	6.12245	1500	6504.82	6628.51	6503.44
6.93878	6.12245	1500	6504.68	6625.43	6500.89
7.14286	6.12245	1500	6504.55	6622.23	6498.26
7.34694	6.12245	1500	6504.41	6618.91	6495.53
7.55102	6.12245	1500	6504.26	6615.48	6492.71
7.7551	6.12245	1500	6504.12	6611.92	6489.8
7.95918	6.12245	1500	6503.97	6608.25	6486.79
8.16327	6.12245	1500	6503.81	6604.45	6483.68
8.36735	6.12245	1500	6503.65	6600.52	6480.48
8.57143	6.12245	1500	6503.49	6596.47	6477.18
8.77551	6.12245	1500	6503.33	6592.29	6473.79
8.97959	6.12245	1500	6503.16	6587.98	6470.29
9.18367	6.12245	1500	6502.99	6583.54	6466.69
9.38776	6.12245	1500	6502.81	6578.97	6463
9.59184	6.12245	1500	6502.64	6574.27	6459.2
9.79592	6.12245	1500	6502.45	6569.42	6455.3
10	6.12245	1500	6502.27	6564.44	6451.29
0	6.32653	1500	6507.73	6683.5	6550.1
0.204082	6.32653	1500	6507.71	6683.78	6550.26
0.408163	6.32653	1500	6507.68	6683.97	6550.35
0.612245	6.32653	1500	6507.66	6684.07	6550.37
0.816327	6.32653	1500	6507.63	6684.08	6550.31
1.02041	6.32653	1500	6507.6	6683.99	6550.17
1.22449	6.32653	1500	6507.56	6683.82	6549.96
1.42857	6.32653	1500	6507.52	6683.55	6549.67
1.63265	6.32653	1500	6507.48	6683.19	6549.31
1.83673	6.32653	1500	6507.43	6682.73	6548.87
2.04082	6.32653	1500	6507.38	6682.18	6548.35
2.2449	6.32653	1500	6507.33	6681.54	6547.75
2.44898	6.32653	1500	6507.27	6680.8	6547.08
2.65306	6.32653	1500	6507.21	6679.96	6546.33
2.85714	6.32653	1500	6507.15	6679.03	6545.49
3.06122	6.32653	1500	6507.08	6678	6544.58
3.26531	6.32653	1500	6507.01	6676.87	6543.59
3.46939	6.32653	1500	6506.93	6675.64	6542.52
3.67347	6.32653	1500	6506.86	6674.31	6541.37
3.87755	6.32653	1500	6506.78	6672.88	6540.13
4.08163	6.32653	1500	6506.69	6671.35	6538.81
4.28571	6.32653	1500	6506.6	6669.71	6537.42
4.4898	6.32653	1500	6506.51	6667.98	6535.93
4.69388	6.32653	1500	6506.42	6666.14	6534.37
4.89796	6.32653	1500	6506.32	6664.19	6532.72
5.10204	6.32653	1500	6506.22	6662.14	6530.99
5.30612	6.32653	1500	6506.11	6659.98	6529.17
5.5102	6.32653	1500	6506	6657.71	6527.26
5.71429	6.32653	1500	6505.89	6655.34	6525.27
5.91837	6.32653	1500	6505.77	6652.85	6523.19
6.12245	6.32653	1500	6505.65	6650.26	6521.02
6.32653	6.32653	1500	6505.53	6647.55	6518.76
6.53061	6.32653	1500	6505.4	6644.72	6516.42
6.73469	6.32653	1500	6505.27	6641.79	6513.98
6.93878	6.32653	1500	6505.14	6638.73	6511.45
7.14286	6.32653	1500	6505	6635.56	6508.83
7.34694	6.32653	1500	6504.86	6632.27	6506.12
7.55102	6.32653	1500	6504.72	6628.87	6503.32
7.7551	6.32653	1500	6504.57	6625.34	6500.42
7.95918	6.32653	1500	6504.42	6621.68	6497.42
8.16327	6.32653	1500	6504.27	6617.91	6494.33
8.36735	6.32653	1500	6504.11	6614.01	6491.15
8.57143	6.32653	1500	6503.95	6609.98	6487.86
8.77551	6.32653	1500	6503.79	6605.82	6484.48
8.97959	6.32653	1500	6503.62	6601.54	6481
9.18367	6.32653	1500	6503.45	6597.12	6477.41
9.38776	6.32653	1500	6503.27	6592.57	6473.73
9.59184	6.32653	1500	6503.09	6587.88	6469.94
9.79592	6.32653	1500	6502.91	6583.05	6466.05
10	6.32653	1500	6502.73	6578.09	6462.05
0	6.53061	1500	6508.2	6696.23	6560.38
0.204082	6.53061	1500	6508.18	6696.55	6560.56
0.408163	6.53061	1500	6508.16	6696.77	6560.67
0.612245	6.53061	1500	6508.13	6696.91	6560.71
0.816327	6.53061	1500	6508.1	6696.95	6560.67
1.02041	6.53061	1500	6508.07	6696.9	6560.56
1.22449	6.53061	1500	6508.03	6696.76	6560.37
1.42857	6.53061	1500	6507.99	6696.52	6560.1
1.63265	6.53061	1500	6507.95	6696.2	6559.76
1.83673	6.53061	1500	6507.9	6695.78	6559.34
2.04082	6.53061	1500	6507.85	6695.26	6558.84
2.2449	6.53061	1500	6507.8	6694.65	6558.27
2.44898	6.53061	1500	6507.74	6693.95	6557.62
2.65306	6.53061	1500	6507.68	6693.14	6556.89
2.85714	6.53061	1500	6507.62	6692.25	6556.08
3.06122	6.53061	1500	6507.55	6691.25	6555.19
3.26531	6.53061	1500	6507.48	6690.15	6554.22
3.46939	6.53061	1500	6507.41	6688.96	6553.17
3.67347	6.53061	1500	6507.33	6687.67	6552.04
3.87755	6.53061	1500	6507.25	6686.27	6550.82
4.08163	6.53061	1500	6507.16	6684.78	6549.53
4.28571	6.53061	1500	6507.07	6683.18	6548.15
4.4898	6.53061	1500	6506.98	6681.47	6546.69
4.69388	6.53061	1500	6506.89	6679.67	6545.15
4.89796	6.53061	1500	6506.79	6677.76	6543.52
5.10204	6.53061	1500	6506.69	6675.74	6541.8
5.30612	6.53061	1500	6506.58	6673.61	6540
5.5102	6.53061	1500	6506.47	6671.38	6538.12
5.71429	6.53061	1500	6506.36	6669.04	6536.15
5.91837	6.53061	1500	6506.24	6666.58	6534.09
6.12245	6.53061	1500	6506.12	6664.02	6531.94
6.32653	6.53061	1500	6506	6661.34	6529.7
6.53061	6.53061	1500	6505.88	6658.55	6527.37
6.73469	6.53061	1500	6505.75	6655.65	6524.96
6.93878	6.53061	1500	6505.61	6652.62	6522.45
7.14286	6.53061	1500	6505.48	6649.48	6519.85
7.34694	6.53061	1500	6505.34	6646.23	6517.15
7.55102	6.53061	1500	6505.19	6642.85	6514.37
7.7551	6.53061	1500	6505.04	6639.35	6511.49
7.95918	6.53061	1500	6504.89	6635.72	6508.51
8.16327	6.53061	1500	6504.74	6631.98	6505.44
8.36735	6.53061	1500	6504.58	6628.1	6502.26
8.57143	6.53061	1500	6504.42	6624.1	6499
8.77551	6.53061	1500	6504.26	6619.97	6495.63
8.97959	6.53061	1500	6504.09	6615.71	6492.16
9.18367	6.53061	1500	6503.92	6611.31	6488.59
9.38776	6.53061	1500	6503.74	6606.78	6484.92
9.59184	6.53061	1500	6503.56	6602.12	6481.14
9.79592	6.53061	1500	6503.38	6597.32	6477.26
10	6.53061	1500	6503.2	6592.37	6473.28
0	6.73469	1500	6508.68	6709.47	6571.04
0.204082	6.73469	1500	6508.66	6709.82	6571.25
0.408163	6.73469	1500	6508.64	6710.08	6571.38
0.612245	6.73469	1500	6508.62	6710.25	6571.44
0.816327	6.73469	1500	6508.59	6710.33	6571.43
1.02041	6.73469	1500	6508.55	6710.31	6571.34
1.22449	6.73469	1500	6508.52	6710.21	6571.17
1.42857	6.73469	1500	6508.48	6710.01	6570.93
1.63265	6.73469	1500	6508.43	6709.73	6570.61
1.83673	6.73469	1500	6508.39	6709.34	6570.22
2.04082	6.73469	1500	6508.34	6708.87	6569.74
2.2449	6.73469	1500	6508.28	6708.29	6569.19
2.44898	6.73469	1500	6508.23	6707.63	6568.56
2.65306	6.73469	1500	6508.17	6706.86	6567.85
2.85714	6.73469	1500	6508.1	6706	6567.07
3.06122	6.73469	1500	6508.04	6705.04	6566.2
3.26531	6.73469	1500	6507.97	6703.99	6565.26
3.46939	6.73469	1500	6507.89	6702.83	6564.23
3.67347	6.73469	1500	6507.81	6701.57	6563.12
3.87755	6.73469	1500	6507.73	6700.22	6561.93
4.08163	6.73469	1500	6507.65	6698.76	6560.66
4.28571	6.73469	1500	6507.56	6697.2	6559.31
4.4898	6.73469	1500	6507.47	6695.53	6557.87
4.69388	6.73469	1500	6507.37	6693.76	6556.35
4.89796	6.73469	1500	6507.27	6691.89	6554.74
5.10204	6.73469	1500	6507.17	6689.91	6553.05
5.30612	6.73469	1500	6507.07	6687.82	6551.27
5.5102	6.73469	1500	6506.96	6685.62	6549.41
5.71429	6.73469	1500	6506.85	6683.32	6547.46
5.91837	6.73469	1500	6506.73	6680.9	6545.42
6.12245	6.73469	1500	6506.61	6678.37	6543.3
6.32653	6.73469	1500	6506.49	6675.73	6541.08
6.53061	6.73469	1500	6506.36	6672.97	6538.78
6.73469	6.73469	1500	6506.23	6670.1	6536.38
6.93878	6.73469	1500	6506.1	6667.12	6533.89
7.14286	6.73469	1500	6505.96	6664.01	6531.31
7.34694	6.73469	1500	6505.82	6660.78	6528.64
7.55102	6.73469	1500	6505.68	6657.44	6525.87
7.7551	6.73469	1500	6505.53	6653.97	6523.01
7.95918	6.73469	1500	6505.38	6650.38	6520.05
8.16327	6.73469	1500	6505.22	6646.66	6516.99
8.36735	6.73469	1500	6505.07	6642.82	6513.84
8.57143	6.73469	1500	6504.91	6638.85	6510.59
8.77551	6.73469	1500	6504.74	6634.75	6507.24
8.97959	6.73469	1500	6504.57	6630.51	6503.79
9.18367	6.73469	1500	6504.4	6626.15	6500.24
9.38776	6.73469	1500	6504.23	6621.65	6496.58
9.59184	6.73469	1500	6504.05	6617.01	6492.82
9.79592	6.73469	1500	6503.87	6612.23	6488.96
10	6.73469	1500	6503.68	6607.31	6484.98
0	6.93878	1500	6509.18	6723.21	6582.1
0.204082	6.93878	1500	6509.16	6723.6	6582.33
0.408163	6.93878	1500	6509.14	6723.9	6582.49
0.612245	6.93878	1500	6509.11	6724.11	6582.57
0.816327	6.93878	1500	6509.09	6724.23	6582.58
1.02041	6.93878	1500	6509.05	6724.25	6582.52
1.22449	6.93878	1500	6509.02	6724.19	6582.38
1.42857	6.93878	1500	6508.98	6724.03	6582.16
1.63265	6.93878	1500	6508.93	6723.78	6581.87
1.83673	6.93878	1500	6508.89	6723.44	6581.5
2.04082	6.93878	1500	6508.84	6723.01	6581.05
2.2449	6.93878	1500	6508.78	6722.47	6580.52
2.44898	6.93878	1500	6508.73	6721.85	6579.92
2.65306	6.93878	1500	6508.67	6721.12	6579.24
2.85714	6.93878	1500	6508.6	6720.3	6578.48
3.06122	6.93878	1500	6508.54	6719.39	6577.64
3.26531	6.93878	1500	6508.46	6718.37	6576.71
3.46939	6.93878	1500	6508.39	6717.26	6575.71
3.67347	6.93878	1500	6508.31	6716.04	6574.63
3.87755	6.93878	1500	6508.23	6714.72	6573.47
4.08163	6.93878	1500	6508.15	6713.31	6572.22
4.28571	6.93878	1500	6508.06	6711.79	6570.89
4.4898	6.93878	1500	6507.97	6710.16	6569.48
4.69388	6.93878	1500	6507.87	6708.43	6567.98
4.89796	6.93878	1500	6507.77	6706.6	6566.4
5.10204	6.93878	1500	6507.67	6704.66	6564.74
5.30612	6.93878	1500	6507.57	6702.61	6562.98
5.5102	6.93878	1500	6507.46	6700.46	6561.14
5.71429	6.93878	1500	6507.34	6698.19	6559.22
5.91837	6.93878	1500	6507.23	6695.81	6557.2
6.12245	6.93878	1500	6507.11	6693.32	6555.1
6.32653	6.93878	1500	6506.99	6690.72	6552.91
6.53061	6.93878	1500	6506.86	6688	6550.63
6.73469	6.93878	1500	6506.73	6685.17	6548.25
6.93878	6.93878	1500	6506.6	6682.22	6545.79
7.14286	6.93878	1500	6506.46	6679.15	6543.23
7.34694	6.93878	1500	6506.32	6675.97	6540.58
7.55102	6.93878	1500	6506.18	6672.66	6537.83
7.7551	6.93878	1500	6506.03	6669.23	6534.99
7.95918	6.93878	1500	6505.88	6665.67	6532.06
8.16327	6.93878	1500	6505.72	6661.99	6529.02
8.36735	6.93878	1500	6505.57	6658.18	6525.89
8.57143	6.93878	1500	6505.41	6654.24	6522.66
8.77551	6.93878	1500	6505.24	6650.18	6519.33
8.97959	6.93878	1500	6505.07	6645.98	6515.9
9.18367	6.93878	1500	6504.9	6641.64	6512.36
9.38776	6.93878	1500	6504.73	6637.17	6508.72
9.59184	6.93878	1500	6504.55	6632.56	6504.98
9.79592	6.93878	1500	6504.37	6627.81	6501.13
10	6.93878	1500	6504.18	6622.93	6497.18
0	7.14286	1500	6509.69	6737.47	6593.55
0.204082	7.14286	1500	6509.68	6737.9	6593.81
0.408163	7.14286	1500	6509.65	6738.24	6593.99
0.612245	7.14286	1500	6509.63	6738.49	6594.11
0.816327	7.14286	1500	6509.6	6738.65	6594.14
1.02041	7.14286	1500	6509.57	6738.72	6594.1
1.22449	7.14286	1500	6509.53	6738.7	6593.99
1.42857	7.14286	1500	6509.49	6738.59	6593.8
1.63265	7.14286	1500	6509.45	6738.38	6593.53
1.83673	7.14286	1500	6509.4	6738.09	6593.19
2.04082	7.14286	1500	6509.35	6737.69	6592.77
2.2449	7.14286	1500	6509.3	6737.21	6592.27
2.44898	7.14286	1500	6509.24	6736.62	6591.7
2.65306	7.14286	1500	6509.18	6735.94	6591.04
2.85714	7.14286	1500	6509.12	6735.17	6590.31
3.06122	7.14286	1500	6509.05	6734.3	6589.5
3.26531	7.14286	1500	6508.98	6733.32	6588.6
3.46939	7.14286	1500	6508.9	6732.25	6587.63
3.67347	7.14286	1500	6508.83	6731.08	6586.57
3.87755	7.14286	1500	6508.74	6729.81	6585.44
4.08163	7.14286	1500	6508.66	6728.44	6584.22
4.28571	7.14286	1500	6508.57	6726.96	6582.91
4.4898	7.14286	1500	6508.48	6725.38	6581.53
4.69388	7.14286	1500	6508.38	6723.7	6580.06
4.89796	7.14286	1500	6508.29	6721.91	6578.51
5.10204	7.14286	1500	6508.18	6720.01	6576.87
5.30612	7.14286	1500	6508.08	6718.01	6575.14
5.5102	7.14286	1500	6507.97	6715.9	6573.33
5.71429	7.14286	1500	6507.86	6713.67	6571.43
5.91837	7.14286	1500	6507.74	6711.34	6569.44
6.12245	7.14286	1500	6507.62	6708.89	6567.36
6.32653	7.14286	1500	6507.5	6706.33	6565.2
6.53061	7.14286	1500	6507.37	6703.66	6562.94
6.73469	7.14286	1500	6507.24	6700.87	6560.59
6.93878	7.14286	1500	6507.11	6697.96	6558.15
7.14286	7.14286	1500	6506.97	6694.94	6555.62
7.34694	7.14286	1500	6506.83	6691.79	6552.99
7.55102	7.14286	1500	6506.69	6688.52	6550.27
7.7551	7.14286	1500	6506.54	6685.13	6547.45
7.95918	7.14286	1500	6506.39	6681.62	6544.54
8.16327	7.14286	1500	6506.24	6677.97	6541.53
8.36735	7.14286	1500	6506.08	6674.2	6538.42
8.57143	7.14286	1500	6505.92	6670.3	6535.21
8.77551	7.14286	1500	6505.75	6666.27	6531.9
8.97959	7.14286	1500	6505.59	6662.11	6528.49
9.18367	7.14286	1500	6505.41	6657.81	6524.98
9.38776	7.14286	1500	6505.24	6653.38	6521.36
9.59184	7.14286	1500	6505.06	6648.8	6517.64
9.79592	7.14286	1500	6504.88	6644.09	6513.81
10	7.14286	1500	6504.69	6639.23	6509.87
0	7.34694	1500	6510.22	6752.25	6605.41
0.204082	7.34694	1500	6510.2	6752.73	6605.7
0.408163	7.34694	1500	6510.18	6753.12	6605.91
0.612245	7.34694	1500	6510.15	6753.41	6606.05
0.816327	7.34694	1500	6510.12	6753.62	6606.12
1.02041	7.34694	1500	6510.09	6753.74	6606.11
1.22449	7.34694	1500	6510.06	6753.76	6606.02
1.42857	7.34694	1500	6510.02	6753.7	6605.86
1.63265	7.34694	1500	6509.97	6753.54	6605.62
1.83673	7.34694	1500	6509.93	6753.29	6605.31
2.04082	7.34694	1500	6509.88	6752.94	6604.92
2.2449	7.34694	1500	6509.82	6752.5	6604.45
2.44898	7.34694	1500	6509.77	6751.97	6603.9
2.65306	7.34694	1500	6509.71	6751.34	6603.28
2.85714	7.34694	1500	6509.64	6750.61	6602.57
3.06122	7.34694	1500	6509.58	6749.78	6601.79
3.26531	7.34694	1500	6509.5	6748.86	6600.92
3.46939	7.34694	1500	6509.43	6747.84	6599.98
3.67347	7.34694	1500	6509.35	6746.71	6598.95
3.87755	7.34694	1500	6509.27	6745.49	6597.85
4.08163	7.34694	1500	6509.19	6744.16	6596.66
4.28571	7.34694	1500	6509.1	6742.74	6595.38
4.4898	7.34694	1500	6509.01	6741.21	6594.03
4.69388	7.34694	1500	6508.91	6739.57	6592.59
4.89796	7.34694	1500	6508.81	6737.83	6591.06
5.10204	7.34694	1500	6508.71	6735.98	6589.45
5.30612	7.34694	1500	6508.61	6734.02	6587.76
5.5102	7.34694	1500	6508.5	6731.96	6585.97
5.71429	7.34694	1500	6508.38	6729.78	6584.1
5.91837	7.34694	1500	6508.27	6727.5	6582.14
6.12245	7.34694	1500	6508.15	6725.1	6580.09
6.32653	7.34694	1500	6508.03	6722.59	6577.95
6.53061	7.34694	1500	6507.9	6719.96	6575.73
6.73469	7.34694	1500	6507.77	6717.22	6573.4
6.93878	7.34694	1500	6507.64	6714.35	6570.99
7.14286	7.34694	1500	6507.5	6711.37	6568.49
7.34694	7.34694	1500	6507.36	6708.27	6565.89
7.55102	7.34694	1500	6507.22	6705.05	6563.19
7.7551	7.34694	1500	6507.07	6701.7	6560.4
7.95918	7.34694	1500	6506.92	6698.23	6557.51
8.16327	7.34694	1500	6506.76	6694.63	6554.53
8.36735	7.34694	1500	6506.61	6690.91	6551.44
8.57143	7.34694	1500	6506.45	6687.05	6548.26
8.77551	7.34694	1500	6506.28	6683.06	6544.97
8.97959	7.34694	1500	6506.11	6678.94	6541.59
9.18367	7.34694	1500	6505.94	6674.68	6538.1
9.38776	7.34694	1500	6505.77	6670.29	6534.5
9.59184	7.34694	1500	6505.59	6665.75	6530.8
9.79592	7.34694	1500	6505.41	6661.08	6527
10	7.34694	1500	6505.22	6656.26	6523.08
0	7.55102	1500	6510.76	6767.58	6617.68
0.204082	7.55102	1500	6510.74	6768.11	6617.99
0.408163	7.55102	1500	6510.72	6768.54	6618.24
0.612245	7.55102	1500	6510.69	6768.89	6618.41
0.816327	7.55102	1500	6510.67	6769.14	6618.51
1.02041	7.55102	1500	6510.63	6769.31	6618.53
1.22449	7.55102	1500	6510.6	6769.39	6618.47
1.42857	7.55102	1500	6510.56	6769.37	6618.34
1.63265	7.55102	1500	6510.51	6769.26	6618.14
1.83673	7.55102	1500	6510.47	6769.06	6617.86
2.04082	7.55102	1500	6510.42	6768.76	6617.5
2.2449	7.55102	1500	6510.36	6768.37	6617.06
2.44898	7.55102	1500	6510.31	6767.89	6616.54
2.65306	7.55102	1500	6510.25	6767.31	6615.95
2.85714	7.55102	1500	6510.18	6766.63	6615.28
3.06122	7.55102	1500	6510.12	6765.86	6614.52
3.26531	7.55102	1500	6510.05	6764.99	6613.69
3.46939	7.55102	1500	6509.97	6764.02	6612.78
3.67347	7.55102	1500	6509.89	6762.95	6611.78
3.87755	7.55102	1500	6509.81	6761.77	6610.71
4.08163	7.55102	1500	6509.73	6760.5	6609.55
4.28571	7.55102	1500	6509.64	6759.13	6608.31
4.4898	7.55102	1500	6509.55	6757.65	6606.98
4.69388	7.55102	1500	6509.45	6756.06	6605.58
4.89796	7.55102	1500	6509.35	6754.37	6604.08
5.10204	7.55102	1500	6509.25	6752.58	6602.5
5.30612	7.55102	1500	6509.15	6750.67	6600.84
5.5102	7.55102	1500	6509.04	6748.66	6599.08
5.71429	7.55102	1500	6508.92	6746.54	6597.24
5.91837	7.55102	1500	6508.81	6744.3	6595.32
6.12245	7.55102	1500	6508.69	6741.95	6593.3
6.32653	7.55102	1500	6508.57	6739.49	6591.19
6.53061	7.55102	1500	6508.44	6736.92	6588.99
6.73469	7.55102	1500	6508.31	6734.22	6586.7
6.93878	7.55102	1500	6508.18	6731.41	6584.32
7.14286	7.55102	1500	6508.04	6728.48	6581.84
7.34694	7.55102	1500	6507.9	6725.43	6579.27
7.55102	7.55102	1500	6507.76	6722.26	6576.61
7.7551	7.55102	1500	6507.61	6718.96	6573.84
7.95918	7.55102	1500	6507.46	6715.54	6570.98
8.16327	7.55102	1500	6507.3	6711.99	6568.03
8.36735	7.55102	1500	6507.15	6708.31	6564.97
8.57143	7.55102	1500	6506.99	6704.5	6561.81
8.77551	7.55102	1500	6506.82	6700.56	6558.56
8.97959	7.55102	1500	6506.65	6696.49	6555.2
9.18367	7.55102	1500	6506.48	6692.28	6551.73
9.38776	7.55102	1500	6506.31	6687.93	6548.16
9.59184	7.55102	1500	6506.13	6683.44	6544.49
9.79592	7.55102	1500	6505.95	6678.8	6540.71
10	7.55102	1500	6505.76	6674.03	6536.82
0	7.7551	1500	6511.32	6783.46	6630.36
0.204082	7.7551	1500	6511.3	6784.04	6630.72
0.408163	7.7551	1500	6511.28	6784.52	6630.99
0.612245	7.7551	1500	6511.25	6784.92	6631.2
0.816327	7.7551	1500	6511.22	6785.23	6631.33
1.02041	7.7551	1500	6511.19	6785.45	6631.38
1.22449	7.7551	1500	6511.15	6785.58	6631.36
1.42857	7.7551	1500	6511.11	6785.62	6631.26
1.63265	7.7551	1500	6511.07	6785.56	6631.09
1.83673	7.7551	1500	6511.02	6785.41	6630.84
2.04082	7.7551	1500	6510.97	6785.17	6630.51
2.2449	7.7551	1500	6510.92	6784.84	6630.11
2.44898	7.7551	1500	6510.86	6784.41	6629.63
2.65306	7.7551	1500	6510.8	6783.88	6629.07
2.85714	7.7551	1500	6510.74	6783.26	6628.43
3.06122	7.7551	1500	6510.67	6782.54	6627.71
3.26531	7.7551	1500	6510.6	6781.73	6626.91
3.46939	7.7551	1500	6510.53	6780.81	6626.03
3.67347	7.7551	1500	6510.45	6779.8	6625.07
3.87755	7.7551	1500	6510.37	6778.68	6624.03
4.08163	7.7551	1500	6510.28	6777.47	6622.91
4.28571	7.7551	1500	6510.19	6776.15	6621.7
4.4898	7.7551	1500	6510.1	6774.72	6620.41
4.69388	7.7551	1500	6510.01	6773.2	6619.03
4.89796	7.7551	1500	6509.91	6771.56	6617.57
5.10204	7.7551	1500	6509.81	6769.82	6616.03
5.30612	7.7551	1500	6509.7	6767.97	6614.4
5.5102	7.7551	1500	6509.59	6766.02	6612.68
5.71429	7.7551	1500	6509.48	6763.95	6610.87
5.91837	7.7551	1500	6509.36	6761.77	6608.97
6.12245	7.7551	1500	6509.24	6759.48	6606.99
6.32653	7.7551	1500	6509.12	6757.08	6604.92
6.53061	7.7551	1500	6508.99	6754.56	6602.75
6.73469	7.7551	1500	6508.87	6751.92	6600.49
6.93878	7.7551	1500	6508.73	6749.16	6598.14
7.14286	7.7551	1500	6508.6	6746.29	6595.7
7.34694	7.7551	1500	6508.45	6743.29	6593.16
7.55102	7.7551	1500	6508.31	6740.17	6590.52
7.7551	7.7551	1500	6508.16	6736.93	6587.79
7.95918	7.7551	1500	6508.01	6733.56	6584.97
8.16327	7.7551	1500	6507.86	6730.07	6582.04
8.36735	7.7551	1500	6507.7	6726.44	6579.01
8.57143	7.7551	1500	6507.54	6722.69	6575.89
8.77551	7.7551	1500	6507.38	6718.8	6572.66
8.97959	7.7551	1500	6507.21	6714.77	6569.33
9.18367	7.7551	1500	6507.04	6710.61	6565.89
9.38776	7.7551	1500	6506.86	6706.31	6562.35
9.59184	7.7551	1500	6506.68	6701.87	6558.71
9.79592	7.7551	1500	6506.5	6697.29	6554.95
10	7.7551	1500	6506.32	6692.56	6551.09
0	7.95918	1500	6511.88	6799.9	6643.48
0.204082	7.95918	1500	6511.87	6800.53	6643.86
0.408163	7.95918	1500	6511.84	6801.08	6644.18
0.612245	7.95918	1500	6511.82	6801.53	6644.41
0.816327	7.95918	1500	6511.79	6801.9	6644.58
1.02041	7.95918	1500	6511.76	6802.17	6644.67
1.22449	7.95918	1500	6511.72	6802.36	6644.68
1.42857	7.95918	1500	6511.68	6802.45	6644.62
1.63265	7.95918	1500	6511.64	6802.46	6644.48
1.83673	7.95918	1500	6511.59	6802.37	6644.27
2.04082	7.95918	1500	6511.54	6802.19	6643.98
2.2449	7.95918	1500	6511.49	6801.91	6643.61
2.44898	7.95918	1500	6511.43	6801.54	6643.17
2.65306	7.95918	1500	6511.37	6801.07	6642.64
2.85714	7.95918	1500	6511.31	6800.51	6642.04
3.06122	7.95918	1500	6511.24	6799.85	6641.36
3.26531	7.95918	1500	6511.17	6799.09	6640.59
3.46939	7.95918	1500	6511.09	6798.24	6639.75
3.67347	7.95918	1500	6511.02	6797.28	6638.83
3.87755	7.95918	1500	6510.94	6796.23	6637.82
4.08163	7.95918	1500	6510.85	6795.07	6636.73
4.28571	7.95918	1500	6510.76	6793.81	6635.56
4.4898	7.95918	1500	6510.67	6792.45	6634.31
4.69388	7.95918	1500	6510.58	6790.98	6632.97
4.89796	7.95918	1500	6510.48	6789.41	6631.55
5.10204	7.95918	1500	6510.37	6787.73	6630.04
5.30612	7.95918	1500	6510.27	6785.95	6628.44
5.5102	7.95918	1500	6510.16	6784.05	6626.76
5.71429	7.95918	1500	6510.05	6782.04	6624.99
5.91837	7.95918	1500	6509.93	6779.93	6623.13
6.12245	7.95918	1500	6509.81	6777.7	6621.18
6.32653	7.95918	1500	6509.69	6775.35	6619.14
6.53061	7.95918	1500	6509.56	6772.89	6617.01
6.73469	7.95918	1500	6509.43	6770.32	6614.79
6.93878	7.95918	1500	6509.3	6767.62	6612.47
7.14286	7.95918	1500	6509.16	6764.81	6610.07
7.34694	7.95918	1500	6509.02	6761.87	6607.56
7.55102	7.95918	1500	6508.88	6758.81	6604.96
7.7551	7.95918	1500	6508.73	6755.63	6602.27
7.95918	7.95918	1500	6508.58	6752.32	6599.47
8.16327	7.95918	1500	6508.43	6748.88	6596.58
8.36735	7.95918	1500	6508.27	6745.32	6593.59
8.57143	7.95918	1500	6508.11	6741.62	6590.49
8.77551	7.95918	1500	6507.94	6737.79	6587.3
8.97959	7.95918	1500	6507.78	6733.82	6584
9.18367	7.95918	1500	6507.61	6729.72	6580.6
9.38776	7.95918	1500	6507.43	6725.47	6577.09
9.59184	7.95918	1500	6507.25	6721.09	6573.48
9.79592	7.95918	1500	6507.07	6716.56	6569.75
[truncated: 501 more rows]
