# Supplementary material for: R&D and pricing strategies in the intelligent vehicle supply chain under cross-organizational cooperative models
Source: PLoS One. 2025 Apr 24;20(4):e0321903. doi: 10.1371/journal.pone.0321903 (PMC12021157; doi:10.1371/journal.pone.0321903)
Supplement: S1 Data — Dataset. (ZIP) [file pone.0321903.s001.zip › S1_Dataset/Original data for the figures/Fig4_data.xlsx]

## Sheet: Sheet1
Tau	e_SH_tau	e_SZ_tau	e_ZH_tau	e_LH_tau
0.1	3	2.96	1.16132	1.34148
0.109091	2.75	2.71333	1.1732	1.34148
0.118182	2.53846	2.50462	1.18531	1.34148
0.127273	2.35714	2.32571	1.19768	1.34148
0.136364	2.2	2.17067	1.21031	1.34148
0.145455	2.0625	2.035	1.22321	1.34148
0.154545	1.94118	1.91529	1.23639	1.34148
0.163636	1.83333	1.80889	1.24986	1.34148
0.172727	1.73684	1.71368	1.26362	1.34148
0.181818	1.65	1.628	1.27768	1.34148
0.190909	1.57143	1.55048	1.29207	1.34148
0.2	1.5	1.48	1.30678	1.34148
0.209091	1.43478	1.41565	1.32183	1.34148
0.218182	1.375	1.35667	1.33723	1.34148
0.227273	1.32	1.3024	1.353	1.34148
0.236364	1.26923	1.25231	1.36914	1.34148
0.245455	1.22222	1.20593	1.38567	1.34148
0.254545	1.17857	1.16286	1.40261	1.34148
0.263636	1.13793	1.12276	1.41996	1.34148
0.272727	1.1	1.08533	1.43775	1.34148
0.281818	1.06452	1.05032	1.45599	1.34148
0.290909	1.03125	1.0175	1.4747	1.34148
0.3	1	0.986667	1.49389	1.34148
0.309091	0.970588	0.957647	1.51359	1.34148
0.318182	0.942857	0.930286	1.53382	1.34148
0.327273	0.916667	0.904444	1.5546	1.34148
0.336364	0.891892	0.88	1.57595	1.34148
0.345455	0.868421	0.856842	1.59789	1.34148
0.354545	0.846154	0.834872	1.62045	1.34148
0.363636	0.825	0.814	1.64366	1.34148
0.372727	0.804878	0.794146	1.66754	1.34148
0.381818	0.785714	0.775238	1.69213	1.34148
0.390909	0.767442	0.757209	1.71745	1.34148
0.4	0.75	0.74	1.74354	1.34148
0.409091	0.733333	0.723556	1.77044	1.34148
0.418182	0.717391	0.707826	1.79818	1.34148
0.427273	0.702128	0.692766	1.8268	1.34148
0.436364	0.6875	0.678333	1.85635	1.34148
0.445455	0.673469	0.66449	1.88687	1.34148
0.454545	0.66	0.6512	1.91841	1.34148
0.463636	0.647059	0.638431	1.95102	1.34148
0.472727	0.634615	0.626154	1.98476	1.34148
0.481818	0.622642	0.61434	2.01969	1.34148
0.490909	0.611111	0.602963	2.05587	1.34148
0.5	0.6	0.592	2.09337	1.34148
0.509091	0.589286	0.581429	2.13226	1.34148
0.518182	0.578947	0.571228	2.17263	1.34148
0.527273	0.568966	0.561379	2.21455	1.34148
0.536364	0.559322	0.551864	2.25812	1.34148
0.545455	0.55	0.542667	2.30344	1.34148
0.554545	0.540984	0.53377	2.35062	1.34148
0.563636	0.532258	0.525161	2.39978	1.34148
0.572727	0.52381	0.516825	2.45103	1.34148
0.581818	0.515625	0.50875	2.50451	1.34148
0.590909	0.507692	0.500923	2.56039	1.34148
0.6	0.5	0.493333	2.61881	1.34148
0.609091	0.492537	0.48597	2.67997	1.34148
0.618182	0.485294	0.478824	2.74404	1.34148
0.627273	0.478261	0.471884	2.81126	1.34148
0.636364	0.471429	0.465143	2.88185	1.34148
0.645455	0.464789	0.458592	2.95608	1.34148
0.654545	0.458333	0.452222	3.03423	1.34148
0.663636	0.452055	0.446027	3.11663	1.34148
0.672727	0.445946	0.44	3.20363	1.34148
0.681818	0.44	0.434133	3.29563	1.34148
0.690909	0.434211	0.428421	3.39306	1.34148
0.7	0.428571	0.422857	3.49643	1.34148
0.709091	0.423077	0.417436	3.6063	1.34148
0.718182	0.417722	0.412152	3.7233	1.34148
0.727273	0.4125	0.407	3.84814	1.34148
0.736364	0.407407	0.401975	3.98165	1.34148
0.745455	0.402439	0.397073	4.12475	1.34148
0.754545	0.39759	0.392289	4.27852	1.34148
0.763636	0.392857	0.387619	4.4442	1.34148
0.772727	0.388235	0.383059	4.62323	1.34148
0.781818	0.383721	0.378605	4.81729	1.34148
0.790909	0.37931	0.374253	5.02835	1.34148
0.8	0.375	0.37	5.25875	1.34148
0.809091	0.370787	0.365843	5.51129	1.34148
0.818182	0.366667	0.361778	5.7893	1.34148
0.827273	0.362637	0.357802	6.09685	1.34148
0.836364	0.358696	0.353913	6.43891	1.34148
0.845455	0.354839	0.350108	6.82163	1.34148
0.854545	0.351064	0.346383	7.25273	1.34148
0.863636	0.347368	0.342737	7.74199	1.34148
0.872727	0.34375	0.339167	8.30203	1.34148
0.881818	0.340206	0.33567	8.94942	1.34148
0.890909	0.336735	0.332245	9.70631	1.34148
0.9	0.333333	0.328889	10.6031	1.34148
0.909091	0.33	0.3256	11.6824	1.34148
0.918182	0.326733	0.322376	13.0063	1.34148
0.927273	0.323529	0.319216	14.6687	1.34148
0.936364	0.320388	0.316117	16.8183	1.34148
0.945455	0.317308	0.313077	19.7061	1.34148
0.954545	0.314286	0.310095	23.7911	1.34148
0.963636	0.311321	0.30717	30.0128	1.34148
0.972727	0.308411	0.304299	40.6408	1.34148
0.981818	0.305556	0.301481	62.9229	1.34148
0.990909	0.302752	0.298716	139.292	1.34148
1	0.3	0.296		1.34148
