# Supplementary material for: R&D and pricing strategies in the intelligent vehicle supply chain under cross-organizational cooperative models
Source: PLoS One. 2025 Apr 24;20(4):e0321903. doi: 10.1371/journal.pone.0321903 (PMC12021157; doi:10.1371/journal.pone.0321903)
Supplement: S1 Data — Dataset. (ZIP) [file pone.0321903.s001.zip › S1_Dataset/Original data for the figures/Fig11(b)_data.xlsx]

## Sheet: Sheet1
theta	beta	e_SH	e_SZ	e_ZH	e_LH
0	0	0.166667	0.166667	-0.25	0
0.204082	0	0.166667	0.217687	-0.122459	0.0816352
0.408163	0	0.166667	0.268707	0.00510364	0.163286
0.612245	0	0.166667	0.319728	0.132746	0.244967
0.816327	0	0.166667	0.370748	0.26053	0.326694
1.02041	0	0.166667	0.421769	0.388514	0.408482
1.22449	0	0.166667	0.472789	0.516759	0.490347
1.42857	0	0.166667	0.52381	0.645327	0.572305
1.63265	0	0.166667	0.57483	0.774278	0.654369
1.83673	0	0.166667	0.62585	0.903675	0.736558
2.04082	0	0.166667	0.676871	1.03358	0.818884
2.2449	0	0.166667	0.727891	1.16406	0.901366
2.44898	0	0.166667	0.778912	1.29518	0.984018
2.65306	0	0.166667	0.829932	1.427	1.06686
2.85714	0	0.166667	0.880952	1.55959	1.1499
3.06122	0	0.166667	0.931973	1.69301	1.23316
3.26531	0	0.166667	0.982993	1.82735	1.31665
3.46939	0	0.166667	1.03401	1.96266	1.4004
3.67347	0	0.166667	1.08503	2.09903	1.48441
3.87755	0	0.166667	1.13605	2.23652	1.56871
4.08163	0	0.166667	1.18707	2.37521	1.65331
4.28571	0	0.166667	1.2381	2.51519	1.73823
4.4898	0	0.166667	1.28912	2.65653	1.82349
4.69388	0	0.166667	1.34014	2.79932	1.9091
4.89796	0	0.166667	1.39116	2.94363	1.99508
5.10204	0	0.166667	1.44218	3.08957	2.08145
5.30612	0	0.166667	1.4932	3.23722	2.16823
5.5102	0	0.166667	1.54422	3.38668	2.25544
5.71429	0	0.166667	1.59524	3.53804	2.3431
5.91837	0	0.166667	1.64626	3.69142	2.43122
6.12245	0	0.166667	1.69728	3.8469	2.51982
6.32653	0	0.166667	1.7483	4.00462	2.60893
6.53061	0	0.166667	1.79932	4.16467	2.69856
6.73469	0	0.166667	1.85034	4.32718	2.78874
6.93878	0	0.166667	1.90136	4.49227	2.87949
7.14286	0	0.166667	1.95238	4.66008	2.97082
7.34694	0	0.166667	2.0034	4.83075	3.06277
7.55102	0	0.166667	2.05442	5.0044	3.15534
7.7551	0	0.166667	2.10544	5.1812	3.24857
7.95918	0	0.166667	2.15646	5.3613	3.34248
8.16327	0	0.166667	2.20748	5.54486	3.43709
8.36735	0	0.166667	2.2585	5.73206	3.53242
8.57143	0	0.166667	2.30952	5.92308	3.62851
8.77551	0	0.166667	2.36054	6.11811	3.72537
8.97959	0	0.166667	2.41156	6.31735	3.82303
9.18367	0	0.166667	2.46259	6.52101	3.92153
9.38776	0	0.166667	2.51361	6.72933	4.02087
9.59184	0	0.166667	2.56463	6.94253	4.1211
9.79592	0	0.166667	2.61565	7.16087	4.22224
10	0	0.166667	2.66667	7.38462	4.32432
0	0.204082	0.234694	0.20068	-0.164972	0.0544225
0.204082	0.204082	0.234694	0.251701	-0.0374231	0.136066
0.408163	0.204082	0.234694	0.302721	0.0901861	0.217735
0.612245	0.204082	0.234694	0.353741	0.217916	0.299445
0.816327	0.204082	0.234694	0.404762	0.345826	0.381212
1.02041	0.204082	0.234694	0.455782	0.473978	0.463049
1.22449	0.204082	0.234694	0.506803	0.602431	0.544974
1.42857	0.204082	0.234694	0.557823	0.731248	0.627002
1.63265	0.204082	0.234694	0.608844	0.860489	0.709147
1.83673	0.204082	0.234694	0.659864	0.990219	0.791426
2.04082	0.204082	0.234694	0.710884	1.1205	0.873854
2.2449	0.204082	0.234694	0.761905	1.2514	0.956447
2.44898	0.204082	0.234694	0.812925	1.38297	1.03922
2.65306	0.204082	0.234694	0.863946	1.5153	1.12219
2.85714	0.204082	0.234694	0.914966	1.64844	1.20538
3.06122	0.204082	0.234694	0.965986	1.78246	1.28879
3.26531	0.204082	0.234694	1.01701	1.91744	1.37245
3.46939	0.204082	0.234694	1.06803	2.05345	1.45638
3.67347	0.204082	0.234694	1.11905	2.19056	1.54058
3.87755	0.204082	0.234694	1.17007	2.32884	1.62508
4.08163	0.204082	0.234694	1.22109	2.46839	1.70989
4.28571	0.204082	0.234694	1.27211	2.60926	1.79503
4.4898	0.204082	0.234694	1.32313	2.75155	1.88052
4.69388	0.204082	0.234694	1.37415	2.89535	1.96638
4.89796	0.204082	0.234694	1.42517	3.04074	2.05262
5.10204	0.204082	0.234694	1.47619	3.18781	2.13926
5.30612	0.204082	0.234694	1.52721	3.33665	2.22632
5.5102	0.204082	0.234694	1.57823	3.48737	2.31383
5.71429	0.204082	0.234694	1.62925	3.64006	2.40179
5.91837	0.204082	0.234694	1.68027	3.79483	2.49023
6.12245	0.204082	0.234694	1.73129	3.95179	2.57917
6.32653	0.204082	0.234694	1.78231	4.11105	2.66863
6.53061	0.204082	0.234694	1.83333	4.27273	2.75862
6.73469	0.204082	0.234694	1.88435	4.43695	2.84918
6.93878	0.204082	0.234694	1.93537	4.60384	2.94031
7.14286	0.204082	0.234694	1.98639	4.77353	3.03205
7.34694	0.204082	0.234694	2.03741	4.94617	3.12441
7.55102	0.204082	0.234694	2.08844	5.12191	3.21742
7.7551	0.204082	0.234694	2.13946	5.30089	3.3111
7.95918	0.204082	0.234694	2.19048	5.48328	3.40547
8.16327	0.204082	0.234694	2.2415	5.66924	3.50056
8.36735	0.204082	0.234694	2.29252	5.85897	3.5964
8.57143	0.204082	0.234694	2.34354	6.05264	3.693
8.77551	0.204082	0.234694	2.39456	6.25045	3.79039
8.97959	0.204082	0.234694	2.44558	6.45262	3.8886
9.18367	0.204082	0.234694	2.4966	6.65936	3.98766
9.38776	0.204082	0.234694	2.54762	6.8709	4.08759
9.59184	0.204082	0.234694	2.59864	7.0875	4.18843
9.79592	0.204082	0.234694	2.64966	7.30942	4.29019
10	0.204082	0.234694	2.70068	7.53692	4.39292
0	0.408163	0.302721	0.234694	-0.0799431	0.10885
0.204082	0.408163	0.302721	0.285714	0.0476393	0.190509
0.408163	0.408163	0.302721	0.336735	0.175322	0.272203
0.612245	0.408163	0.302721	0.387755	0.303166	0.353949
0.816327	0.408163	0.302721	0.438776	0.43123	0.435761
1.02041	0.408163	0.302721	0.489796	0.559576	0.517655
1.22449	0.408163	0.302721	0.540816	0.688265	0.599647
1.42857	0.408163	0.302721	0.591837	0.817358	0.681751
1.63265	0.408163	0.302721	0.642857	0.946918	0.763984
1.83673	0.408163	0.302721	0.693878	1.07701	0.84636
2.04082	0.408163	0.302721	0.744898	1.20769	0.928897
2.2449	0.408163	0.302721	0.795918	1.33904	1.01161
2.44898	0.408163	0.302721	0.846939	1.4711	1.09451
2.65306	0.408163	0.302721	0.897959	1.60396	1.17763
2.85714	0.408163	0.302721	0.94898	1.73769	1.26096
3.06122	0.408163	0.302721	1	1.87234	1.34454
3.26531	0.408163	0.302721	1.05102	2.008	1.42837
3.46939	0.408163	0.302721	1.10204	2.14473	1.51248
3.67347	0.408163	0.302721	1.15306	2.28261	1.59688
3.87755	0.408163	0.302721	1.20408	2.42173	1.68158
4.08163	0.408163	0.302721	1.2551	2.56215	1.76661
4.28571	0.408163	0.302721	1.30612	2.70396	1.85198
4.4898	0.408163	0.302721	1.35714	2.84725	1.93772
4.69388	0.408163	0.302721	1.40816	2.99209	2.02383
4.89796	0.408163	0.302721	1.45918	3.13859	2.11033
5.10204	0.408163	0.302721	1.5102	3.28683	2.19725
5.30612	0.408163	0.302721	1.56122	3.43692	2.28461
5.5102	0.408163	0.302721	1.61224	3.58894	2.37242
5.71429	0.408163	0.302721	1.66327	3.743	2.4607
5.91837	0.408163	0.302721	1.71429	3.89922	2.54947
6.12245	0.408163	0.302721	1.76531	4.0577	2.63875
6.32653	0.408163	0.302721	1.81633	4.21856	2.72856
6.53061	0.408163	0.302721	1.86735	4.38192	2.81893
6.73469	0.408163	0.302721	1.91837	4.5479	2.90987
6.93878	0.408163	0.302721	1.96939	4.71665	3.0014
7.14286	0.408163	0.302721	2.02041	4.88829	3.09355
7.34694	0.408163	0.302721	2.07143	5.06298	3.18634
7.55102	0.408163	0.302721	2.12245	5.24086	3.2798
7.7551	0.408163	0.302721	2.17347	5.42209	3.37394
7.95918	0.408163	0.302721	2.22449	5.60685	3.46879
8.16327	0.408163	0.302721	2.27551	5.7953	3.56437
8.36735	0.408163	0.302721	2.32653	5.98763	3.66071
8.57143	0.408163	0.302721	2.37755	6.18404	3.75783
8.77551	0.408163	0.302721	2.42857	6.38473	3.85577
8.97959	0.408163	0.302721	2.47959	6.58992	3.95454
9.18367	0.408163	0.302721	2.53061	6.79984	4.05418
9.38776	0.408163	0.302721	2.58163	7.01472	4.15471
9.59184	0.408163	0.302721	2.63265	7.23484	4.25616
9.79592	0.408163	0.302721	2.68367	7.46045	4.35857
10	0.408163	0.302721	2.73469	7.69185	4.46195
0	0.612245	0.370748	0.268707	0.00510364	0.163286
0.204082	0.612245	0.370748	0.319728	0.132746	0.244967
0.408163	0.612245	0.370748	0.370748	0.26053	0.326694
0.612245	0.612245	0.370748	0.421769	0.388514	0.408482
0.816327	0.612245	0.370748	0.472789	0.516759	0.490347
1.02041	0.612245	0.370748	0.52381	0.645327	0.572305
1.22449	0.612245	0.370748	0.57483	0.774278	0.654369
1.42857	0.612245	0.370748	0.62585	0.903675	0.736558
1.63265	0.612245	0.370748	0.676871	1.03358	0.818884
1.83673	0.612245	0.370748	0.727891	1.16406	0.901366
2.04082	0.612245	0.370748	0.778912	1.29518	0.984018
2.2449	0.612245	0.370748	0.829932	1.427	1.06686
2.44898	0.612245	0.370748	0.880952	1.55959	1.1499
2.65306	0.612245	0.370748	0.931973	1.69301	1.23316
2.85714	0.612245	0.370748	0.982993	1.82735	1.31665
3.06122	0.612245	0.370748	1.03401	1.96266	1.4004
3.26531	0.612245	0.370748	1.08503	2.09903	1.48441
3.46939	0.612245	0.370748	1.13605	2.23652	1.56871
3.67347	0.612245	0.370748	1.18707	2.37521	1.65331
3.87755	0.612245	0.370748	1.2381	2.51519	1.73823
4.08163	0.612245	0.370748	1.28912	2.65653	1.82349
4.28571	0.612245	0.370748	1.34014	2.79932	1.9091
4.4898	0.612245	0.370748	1.39116	2.94363	1.99508
4.69388	0.612245	0.370748	1.44218	3.08957	2.08145
4.89796	0.612245	0.370748	1.4932	3.23722	2.16823
5.10204	0.612245	0.370748	1.54422	3.38668	2.25544
5.30612	0.612245	0.370748	1.59524	3.53804	2.3431
5.5102	0.612245	0.370748	1.64626	3.69142	2.43122
5.71429	0.612245	0.370748	1.69728	3.8469	2.51982
5.91837	0.612245	0.370748	1.7483	4.00462	2.60893
6.12245	0.612245	0.370748	1.79932	4.16467	2.69856
6.32653	0.612245	0.370748	1.85034	4.32718	2.78874
6.53061	0.612245	0.370748	1.90136	4.49227	2.87949
6.73469	0.612245	0.370748	1.95238	4.66008	2.97082
6.93878	0.612245	0.370748	2.0034	4.83075	3.06277
7.14286	0.612245	0.370748	2.05442	5.0044	3.15534
7.34694	0.612245	0.370748	2.10544	5.1812	3.24857
7.55102	0.612245	0.370748	2.15646	5.3613	3.34248
7.7551	0.612245	0.370748	2.20748	5.54486	3.43709
7.95918	0.612245	0.370748	2.2585	5.73206	3.53242
8.16327	0.612245	0.370748	2.30952	5.92308	3.62851
8.36735	0.612245	0.370748	2.36054	6.11811	3.72537
8.57143	0.612245	0.370748	2.41156	6.31735	3.82303
8.77551	0.612245	0.370748	2.46259	6.52101	3.92153
8.97959	0.612245	0.370748	2.51361	6.72933	4.02087
9.18367	0.612245	0.370748	2.56463	6.94253	4.1211
9.38776	0.612245	0.370748	2.61565	7.16087	4.22224
9.59184	0.612245	0.370748	2.66667	7.38462	4.32432
9.79592	0.612245	0.370748	2.71769	7.61405	4.42738
10	0.612245	0.370748	2.76871	7.84948	4.53143
0	0.816327	0.438776	0.302721	0.0901861	0.217735
0.204082	0.816327	0.438776	0.353741	0.217916	0.299445
0.408163	0.816327	0.438776	0.404762	0.345826	0.381212
0.612245	0.816327	0.438776	0.455782	0.473978	0.463049
0.816327	0.816327	0.438776	0.506803	0.602431	0.544974
1.02041	0.816327	0.438776	0.557823	0.731248	0.627002
1.22449	0.816327	0.438776	0.608844	0.860489	0.709147
1.42857	0.816327	0.438776	0.659864	0.990219	0.791426
1.63265	0.816327	0.438776	0.710884	1.1205	0.873854
1.83673	0.816327	0.438776	0.761905	1.2514	0.956447
2.04082	0.816327	0.438776	0.812925	1.38297	1.03922
2.2449	0.816327	0.438776	0.863946	1.5153	1.12219
2.44898	0.816327	0.438776	0.914966	1.64844	1.20538
2.65306	0.816327	0.438776	0.965986	1.78246	1.28879
2.85714	0.816327	0.438776	1.01701	1.91744	1.37245
3.06122	0.816327	0.438776	1.06803	2.05345	1.45638
3.26531	0.816327	0.438776	1.11905	2.19056	1.54058
3.46939	0.816327	0.438776	1.17007	2.32884	1.62508
3.67347	0.816327	0.438776	1.22109	2.46839	1.70989
3.87755	0.816327	0.438776	1.27211	2.60926	1.79503
4.08163	0.816327	0.438776	1.32313	2.75155	1.88052
4.28571	0.816327	0.438776	1.37415	2.89535	1.96638
4.4898	0.816327	0.438776	1.42517	3.04074	2.05262
4.69388	0.816327	0.438776	1.47619	3.18781	2.13926
4.89796	0.816327	0.438776	1.52721	3.33665	2.22632
5.10204	0.816327	0.438776	1.57823	3.48737	2.31383
5.30612	0.816327	0.438776	1.62925	3.64006	2.40179
5.5102	0.816327	0.438776	1.68027	3.79483	2.49023
5.71429	0.816327	0.438776	1.73129	3.95179	2.57917
5.91837	0.816327	0.438776	1.78231	4.11105	2.66863
6.12245	0.816327	0.438776	1.83333	4.27273	2.75862
6.32653	0.816327	0.438776	1.88435	4.43695	2.84918
6.53061	0.816327	0.438776	1.93537	4.60384	2.94031
6.73469	0.816327	0.438776	1.98639	4.77353	3.03205
6.93878	0.816327	0.438776	2.03741	4.94617	3.12441
7.14286	0.816327	0.438776	2.08844	5.12191	3.21742
7.34694	0.816327	0.438776	2.13946	5.30089	3.3111
7.55102	0.816327	0.438776	2.19048	5.48328	3.40547
7.7551	0.816327	0.438776	2.2415	5.66924	3.50056
7.95918	0.816327	0.438776	2.29252	5.85897	3.5964
8.16327	0.816327	0.438776	2.34354	6.05264	3.693
8.36735	0.816327	0.438776	2.39456	6.25045	3.79039
8.57143	0.816327	0.438776	2.44558	6.45262	3.8886
8.77551	0.816327	0.438776	2.4966	6.65936	3.98766
8.97959	0.816327	0.438776	2.54762	6.8709	4.08759
9.18367	0.816327	0.438776	2.59864	7.0875	4.18843
9.38776	0.816327	0.438776	2.64966	7.30942	4.29019
9.59184	0.816327	0.438776	2.70068	7.53692	4.39292
9.79592	0.816327	0.438776	2.7517	7.77032	4.49663
10	0.816327	0.438776	2.80272	8.00991	4.60137
0	1.02041	0.506803	0.336735	0.175322	0.272203
0.204082	1.02041	0.506803	0.387755	0.303166	0.353949
0.408163	1.02041	0.506803	0.438776	0.43123	0.435761
0.612245	1.02041	0.506803	0.489796	0.559576	0.517655
0.816327	1.02041	0.506803	0.540816	0.688265	0.599647
1.02041	1.02041	0.506803	0.591837	0.817358	0.681751
1.22449	1.02041	0.506803	0.642857	0.946918	0.763984
1.42857	1.02041	0.506803	0.693878	1.07701	0.84636
1.63265	1.02041	0.506803	0.744898	1.20769	0.928897
1.83673	1.02041	0.506803	0.795918	1.33904	1.01161
2.04082	1.02041	0.506803	0.846939	1.4711	1.09451
2.2449	1.02041	0.506803	0.897959	1.60396	1.17763
2.44898	1.02041	0.506803	0.94898	1.73769	1.26096
2.65306	1.02041	0.506803	1	1.87234	1.34454
2.85714	1.02041	0.506803	1.05102	2.008	1.42837
3.06122	1.02041	0.506803	1.10204	2.14473	1.51248
3.26531	1.02041	0.506803	1.15306	2.28261	1.59688
3.46939	1.02041	0.506803	1.20408	2.42173	1.68158
3.67347	1.02041	0.506803	1.2551	2.56215	1.76661
3.87755	1.02041	0.506803	1.30612	2.70396	1.85198
4.08163	1.02041	0.506803	1.35714	2.84725	1.93772
4.28571	1.02041	0.506803	1.40816	2.99209	2.02383
4.4898	1.02041	0.506803	1.45918	3.13859	2.11033
4.69388	1.02041	0.506803	1.5102	3.28683	2.19725
4.89796	1.02041	0.506803	1.56122	3.43692	2.28461
5.10204	1.02041	0.506803	1.61224	3.58894	2.37242
5.30612	1.02041	0.506803	1.66327	3.743	2.4607
5.5102	1.02041	0.506803	1.71429	3.89922	2.54947
5.71429	1.02041	0.506803	1.76531	4.0577	2.63875
5.91837	1.02041	0.506803	1.81633	4.21856	2.72856
6.12245	1.02041	0.506803	1.86735	4.38192	2.81893
6.32653	1.02041	0.506803	1.91837	4.5479	2.90987
6.53061	1.02041	0.506803	1.96939	4.71665	3.0014
6.73469	1.02041	0.506803	2.02041	4.88829	3.09355
6.93878	1.02041	0.506803	2.07143	5.06298	3.18634
7.14286	1.02041	0.506803	2.12245	5.24086	3.2798
7.34694	1.02041	0.506803	2.17347	5.42209	3.37394
7.55102	1.02041	0.506803	2.22449	5.60685	3.46879
7.7551	1.02041	0.506803	2.27551	5.7953	3.56437
7.95918	1.02041	0.506803	2.32653	5.98763	3.66071
8.16327	1.02041	0.506803	2.37755	6.18404	3.75783
8.36735	1.02041	0.506803	2.42857	6.38473	3.85577
8.57143	1.02041	0.506803	2.47959	6.58992	3.95454
8.77551	1.02041	0.506803	2.53061	6.79984	4.05418
8.97959	1.02041	0.506803	2.58163	7.01472	4.15471
9.18367	1.02041	0.506803	2.63265	7.23484	4.25616
9.38776	1.02041	0.506803	2.68367	7.46045	4.35857
9.59184	1.02041	0.506803	2.73469	7.69185	4.46195
9.79592	1.02041	0.506803	2.78571	7.92934	4.56635
10	1.02041	0.506803	2.83673	8.17325	4.67179
0	1.22449	0.57483	0.370748	0.26053	0.326694
0.204082	1.22449	0.57483	0.421769	0.388514	0.408482
0.408163	1.22449	0.57483	0.472789	0.516759	0.490347
0.612245	1.22449	0.57483	0.52381	0.645327	0.572305
0.816327	1.22449	0.57483	0.57483	0.774278	0.654369
1.02041	1.22449	0.57483	0.62585	0.903675	0.736558
1.22449	1.22449	0.57483	0.676871	1.03358	0.818884
1.42857	1.22449	0.57483	0.727891	1.16406	0.901366
1.63265	1.22449	0.57483	0.778912	1.29518	0.984018
1.83673	1.22449	0.57483	0.829932	1.427	1.06686
2.04082	1.22449	0.57483	0.880952	1.55959	1.1499
2.2449	1.22449	0.57483	0.931973	1.69301	1.23316
2.44898	1.22449	0.57483	0.982993	1.82735	1.31665
2.65306	1.22449	0.57483	1.03401	1.96266	1.4004
2.85714	1.22449	0.57483	1.08503	2.09903	1.48441
3.06122	1.22449	0.57483	1.13605	2.23652	1.56871
3.26531	1.22449	0.57483	1.18707	2.37521	1.65331
3.46939	1.22449	0.57483	1.2381	2.51519	1.73823
3.67347	1.22449	0.57483	1.28912	2.65653	1.82349
3.87755	1.22449	0.57483	1.34014	2.79932	1.9091
4.08163	1.22449	0.57483	1.39116	2.94363	1.99508
4.28571	1.22449	0.57483	1.44218	3.08957	2.08145
4.4898	1.22449	0.57483	1.4932	3.23722	2.16823
4.69388	1.22449	0.57483	1.54422	3.38668	2.25544
4.89796	1.22449	0.57483	1.59524	3.53804	2.3431
5.10204	1.22449	0.57483	1.64626	3.69142	2.43122
5.30612	1.22449	0.57483	1.69728	3.8469	2.51982
5.5102	1.22449	0.57483	1.7483	4.00462	2.60893
5.71429	1.22449	0.57483	1.79932	4.16467	2.69856
5.91837	1.22449	0.57483	1.85034	4.32718	2.78874
6.12245	1.22449	0.57483	1.90136	4.49227	2.87949
6.32653	1.22449	0.57483	1.95238	4.66008	2.97082
6.53061	1.22449	0.57483	2.0034	4.83075	3.06277
6.73469	1.22449	0.57483	2.05442	5.0044	3.15534
6.93878	1.22449	0.57483	2.10544	5.1812	3.24857
7.14286	1.22449	0.57483	2.15646	5.3613	3.34248
7.34694	1.22449	0.57483	2.20748	5.54486	3.43709
7.55102	1.22449	0.57483	2.2585	5.73206	3.53242
7.7551	1.22449	0.57483	2.30952	5.92308	3.62851
7.95918	1.22449	0.57483	2.36054	6.11811	3.72537
8.16327	1.22449	0.57483	2.41156	6.31735	3.82303
8.36735	1.22449	0.57483	2.46259	6.52101	3.92153
8.57143	1.22449	0.57483	2.51361	6.72933	4.02087
8.77551	1.22449	0.57483	2.56463	6.94253	4.1211
8.97959	1.22449	0.57483	2.61565	7.16087	4.22224
9.18367	1.22449	0.57483	2.66667	7.38462	4.32432
9.38776	1.22449	0.57483	2.71769	7.61405	4.42738
9.59184	1.22449	0.57483	2.76871	7.84948	4.53143
9.79592	1.22449	0.57483	2.81973	8.09121	4.63652
10	1.22449	0.57483	2.87075	8.33959	4.74268
0	1.42857	0.642857	0.404762	0.345826	0.381212
0.204082	1.42857	0.642857	0.455782	0.473978	0.463049
0.408163	1.42857	0.642857	0.506803	0.602431	0.544974
0.612245	1.42857	0.642857	0.557823	0.731248	0.627002
0.816327	1.42857	0.642857	0.608844	0.860489	0.709147
1.02041	1.42857	0.642857	0.659864	0.990219	0.791426
1.22449	1.42857	0.642857	0.710884	1.1205	0.873854
1.42857	1.42857	0.642857	0.761905	1.2514	0.956447
1.63265	1.42857	0.642857	0.812925	1.38297	1.03922
1.83673	1.42857	0.642857	0.863946	1.5153	1.12219
2.04082	1.42857	0.642857	0.914966	1.64844	1.20538
2.2449	1.42857	0.642857	0.965986	1.78246	1.28879
2.44898	1.42857	0.642857	1.01701	1.91744	1.37245
2.65306	1.42857	0.642857	1.06803	2.05345	1.45638
2.85714	1.42857	0.642857	1.11905	2.19056	1.54058
3.06122	1.42857	0.642857	1.17007	2.32884	1.62508
3.26531	1.42857	0.642857	1.22109	2.46839	1.70989
3.46939	1.42857	0.642857	1.27211	2.60926	1.79503
3.67347	1.42857	0.642857	1.32313	2.75155	1.88052
3.87755	1.42857	0.642857	1.37415	2.89535	1.96638
4.08163	1.42857	0.642857	1.42517	3.04074	2.05262
4.28571	1.42857	0.642857	1.47619	3.18781	2.13926
4.4898	1.42857	0.642857	1.52721	3.33665	2.22632
4.69388	1.42857	0.642857	1.57823	3.48737	2.31383
4.89796	1.42857	0.642857	1.62925	3.64006	2.40179
5.10204	1.42857	0.642857	1.68027	3.79483	2.49023
5.30612	1.42857	0.642857	1.73129	3.95179	2.57917
5.5102	1.42857	0.642857	1.78231	4.11105	2.66863
5.71429	1.42857	0.642857	1.83333	4.27273	2.75862
5.91837	1.42857	0.642857	1.88435	4.43695	2.84918
6.12245	1.42857	0.642857	1.93537	4.60384	2.94031
6.32653	1.42857	0.642857	1.98639	4.77353	3.03205
6.53061	1.42857	0.642857	2.03741	4.94617	3.12441
6.73469	1.42857	0.642857	2.08844	5.12191	3.21742
6.93878	1.42857	0.642857	2.13946	5.30089	3.3111
7.14286	1.42857	0.642857	2.19048	5.48328	3.40547
7.34694	1.42857	0.642857	2.2415	5.66924	3.50056
7.55102	1.42857	0.642857	2.29252	5.85897	3.5964
7.7551	1.42857	0.642857	2.34354	6.05264	3.693
7.95918	1.42857	0.642857	2.39456	6.25045	3.79039
8.16327	1.42857	0.642857	2.44558	6.45262	3.8886
8.36735	1.42857	0.642857	2.4966	6.65936	3.98766
8.57143	1.42857	0.642857	2.54762	6.8709	4.08759
8.77551	1.42857	0.642857	2.59864	7.0875	4.18843
8.97959	1.42857	0.642857	2.64966	7.30942	4.29019
9.18367	1.42857	0.642857	2.70068	7.53692	4.39292
9.38776	1.42857	0.642857	2.7517	7.77032	4.49663
9.59184	1.42857	0.642857	2.80272	8.00991	4.60137
9.79592	1.42857	0.642857	2.85374	8.25604	4.70717
10	1.42857	0.642857	2.90476	8.50905	4.81405
0	1.63265	0.710884	0.438776	0.43123	0.435761
0.204082	1.63265	0.710884	0.489796	0.559576	0.517655
0.408163	1.63265	0.710884	0.540816	0.688265	0.599647
0.612245	1.63265	0.710884	0.591837	0.817358	0.681751
0.816327	1.63265	0.710884	0.642857	0.946918	0.763984
1.02041	1.63265	0.710884	0.693878	1.07701	0.84636
1.22449	1.63265	0.710884	0.744898	1.20769	0.928897
1.42857	1.63265	0.710884	0.795918	1.33904	1.01161
1.63265	1.63265	0.710884	0.846939	1.4711	1.09451
1.83673	1.63265	0.710884	0.897959	1.60396	1.17763
2.04082	1.63265	0.710884	0.94898	1.73769	1.26096
2.2449	1.63265	0.710884	1	1.87234	1.34454
2.44898	1.63265	0.710884	1.05102	2.008	1.42837
2.65306	1.63265	0.710884	1.10204	2.14473	1.51248
2.85714	1.63265	0.710884	1.15306	2.28261	1.59688
3.06122	1.63265	0.710884	1.20408	2.42173	1.68158
3.26531	1.63265	0.710884	1.2551	2.56215	1.76661
3.46939	1.63265	0.710884	1.30612	2.70396	1.85198
3.67347	1.63265	0.710884	1.35714	2.84725	1.93772
3.87755	1.63265	0.710884	1.40816	2.99209	2.02383
4.08163	1.63265	0.710884	1.45918	3.13859	2.11033
4.28571	1.63265	0.710884	1.5102	3.28683	2.19725
4.4898	1.63265	0.710884	1.56122	3.43692	2.28461
4.69388	1.63265	0.710884	1.61224	3.58894	2.37242
4.89796	1.63265	0.710884	1.66327	3.743	2.4607
5.10204	1.63265	0.710884	1.71429	3.89922	2.54947
5.30612	1.63265	0.710884	1.76531	4.0577	2.63875
5.5102	1.63265	0.710884	1.81633	4.21856	2.72856
5.71429	1.63265	0.710884	1.86735	4.38192	2.81893
5.91837	1.63265	0.710884	1.91837	4.5479	2.90987
6.12245	1.63265	0.710884	1.96939	4.71665	3.0014
6.32653	1.63265	0.710884	2.02041	4.88829	3.09355
6.53061	1.63265	0.710884	2.07143	5.06298	3.18634
6.73469	1.63265	0.710884	2.12245	5.24086	3.2798
6.93878	1.63265	0.710884	2.17347	5.42209	3.37394
7.14286	1.63265	0.710884	2.22449	5.60685	3.46879
7.34694	1.63265	0.710884	2.27551	5.7953	3.56437
7.55102	1.63265	0.710884	2.32653	5.98763	3.66071
7.7551	1.63265	0.710884	2.37755	6.18404	3.75783
7.95918	1.63265	0.710884	2.42857	6.38473	3.85577
8.16327	1.63265	0.710884	2.47959	6.58992	3.95454
8.36735	1.63265	0.710884	2.53061	6.79984	4.05418
8.57143	1.63265	0.710884	2.58163	7.01472	4.15471
8.77551	1.63265	0.710884	2.63265	7.23484	4.25616
8.97959	1.63265	0.710884	2.68367	7.46045	4.35857
9.18367	1.63265	0.710884	2.73469	7.69185	4.46195
9.38776	1.63265	0.710884	2.78571	7.92934	4.56635
9.59184	1.63265	0.710884	2.83673	8.17325	4.67179
9.79592	1.63265	0.710884	2.88776	8.42392	4.7783
10	1.63265	0.710884	2.93878	8.68174	4.88593
0	1.83673	0.778912	0.472789	0.516759	0.490347
0.204082	1.83673	0.778912	0.52381	0.645327	0.572305
0.408163	1.83673	0.778912	0.57483	0.774278	0.654369
0.612245	1.83673	0.778912	0.62585	0.903675	0.736558
0.816327	1.83673	0.778912	0.676871	1.03358	0.818884
1.02041	1.83673	0.778912	0.727891	1.16406	0.901366
1.22449	1.83673	0.778912	0.778912	1.29518	0.984018
1.42857	1.83673	0.778912	0.829932	1.427	1.06686
1.63265	1.83673	0.778912	0.880952	1.55959	1.1499
1.83673	1.83673	0.778912	0.931973	1.69301	1.23316
2.04082	1.83673	0.778912	0.982993	1.82735	1.31665
2.2449	1.83673	0.778912	1.03401	1.96266	1.4004
2.44898	1.83673	0.778912	1.08503	2.09903	1.48441
2.65306	1.83673	0.778912	1.13605	2.23652	1.56871
2.85714	1.83673	0.778912	1.18707	2.37521	1.65331
3.06122	1.83673	0.778912	1.2381	2.51519	1.73823
3.26531	1.83673	0.778912	1.28912	2.65653	1.82349
3.46939	1.83673	0.778912	1.34014	2.79932	1.9091
3.67347	1.83673	0.778912	1.39116	2.94363	1.99508
3.87755	1.83673	0.778912	1.44218	3.08957	2.08145
4.08163	1.83673	0.778912	1.4932	3.23722	2.16823
4.28571	1.83673	0.778912	1.54422	3.38668	2.25544
4.4898	1.83673	0.778912	1.59524	3.53804	2.3431
4.69388	1.83673	0.778912	1.64626	3.69142	2.43122
4.89796	1.83673	0.778912	1.69728	3.8469	2.51982
5.10204	1.83673	0.778912	1.7483	4.00462	2.60893
5.30612	1.83673	0.778912	1.79932	4.16467	2.69856
5.5102	1.83673	0.778912	1.85034	4.32718	2.78874
5.71429	1.83673	0.778912	1.90136	4.49227	2.87949
5.91837	1.83673	0.778912	1.95238	4.66008	2.97082
6.12245	1.83673	0.778912	2.0034	4.83075	3.06277
6.32653	1.83673	0.778912	2.05442	5.0044	3.15534
6.53061	1.83673	0.778912	2.10544	5.1812	3.24857
6.73469	1.83673	0.778912	2.15646	5.3613	3.34248
6.93878	1.83673	0.778912	2.20748	5.54486	3.43709
7.14286	1.83673	0.778912	2.2585	5.73206	3.53242
7.34694	1.83673	0.778912	2.30952	5.92308	3.62851
7.55102	1.83673	0.778912	2.36054	6.11811	3.72537
7.7551	1.83673	0.778912	2.41156	6.31735	3.82303
7.95918	1.83673	0.778912	2.46259	6.52101	3.92153
8.16327	1.83673	0.778912	2.51361	6.72933	4.02087
8.36735	1.83673	0.778912	2.56463	6.94253	4.1211
8.57143	1.83673	0.778912	2.61565	7.16087	4.22224
8.77551	1.83673	0.778912	2.66667	7.38462	4.32432
8.97959	1.83673	0.778912	2.71769	7.61405	4.42738
9.18367	1.83673	0.778912	2.76871	7.84948	4.53143
9.38776	1.83673	0.778912	2.81973	8.09121	4.63652
9.59184	1.83673	0.778912	2.87075	8.33959	4.74268
9.79592	1.83673	0.778912	2.92177	8.59498	4.84993
10	1.83673	0.778912	2.97279	8.85778	4.95832
0	2.04082	0.846939	0.506803	0.602431	0.544974
0.204082	2.04082	0.846939	0.557823	0.731248	0.627002
0.408163	2.04082	0.846939	0.608844	0.860489	0.709147
0.612245	2.04082	0.846939	0.659864	0.990219	0.791426
0.816327	2.04082	0.846939	0.710884	1.1205	0.873854
1.02041	2.04082	0.846939	0.761905	1.2514	0.956447
1.22449	2.04082	0.846939	0.812925	1.38297	1.03922
1.42857	2.04082	0.846939	0.863946	1.5153	1.12219
1.63265	2.04082	0.846939	0.914966	1.64844	1.20538
1.83673	2.04082	0.846939	0.965986	1.78246	1.28879
2.04082	2.04082	0.846939	1.01701	1.91744	1.37245
2.2449	2.04082	0.846939	1.06803	2.05345	1.45638
2.44898	2.04082	0.846939	1.11905	2.19056	1.54058
2.65306	2.04082	0.846939	1.17007	2.32884	1.62508
2.85714	2.04082	0.846939	1.22109	2.46839	1.70989
3.06122	2.04082	0.846939	1.27211	2.60926	1.79503
3.26531	2.04082	0.846939	1.32313	2.75155	1.88052
3.46939	2.04082	0.846939	1.37415	2.89535	1.96638
3.67347	2.04082	0.846939	1.42517	3.04074	2.05262
3.87755	2.04082	0.846939	1.47619	3.18781	2.13926
4.08163	2.04082	0.846939	1.52721	3.33665	2.22632
4.28571	2.04082	0.846939	1.57823	3.48737	2.31383
4.4898	2.04082	0.846939	1.62925	3.64006	2.40179
4.69388	2.04082	0.846939	1.68027	3.79483	2.49023
4.89796	2.04082	0.846939	1.73129	3.95179	2.57917
5.10204	2.04082	0.846939	1.78231	4.11105	2.66863
5.30612	2.04082	0.846939	1.83333	4.27273	2.75862
5.5102	2.04082	0.846939	1.88435	4.43695	2.84918
5.71429	2.04082	0.846939	1.93537	4.60384	2.94031
5.91837	2.04082	0.846939	1.98639	4.77353	3.03205
6.12245	2.04082	0.846939	2.03741	4.94617	3.12441
6.32653	2.04082	0.846939	2.08844	5.12191	3.21742
6.53061	2.04082	0.846939	2.13946	5.30089	3.3111
6.73469	2.04082	0.846939	2.19048	5.48328	3.40547
6.93878	2.04082	0.846939	2.2415	5.66924	3.50056
7.14286	2.04082	0.846939	2.29252	5.85897	3.5964
7.34694	2.04082	0.846939	2.34354	6.05264	3.693
7.55102	2.04082	0.846939	2.39456	6.25045	3.79039
7.7551	2.04082	0.846939	2.44558	6.45262	3.8886
7.95918	2.04082	0.846939	2.4966	6.65936	3.98766
8.16327	2.04082	0.846939	2.54762	6.8709	4.08759
8.36735	2.04082	0.846939	2.59864	7.0875	4.18843
8.57143	2.04082	0.846939	2.64966	7.30942	4.29019
8.77551	2.04082	0.846939	2.70068	7.53692	4.39292
8.97959	2.04082	0.846939	2.7517	7.77032	4.49663
9.18367	2.04082	0.846939	2.80272	8.00991	4.60137
9.38776	2.04082	0.846939	2.85374	8.25604	4.70717
9.59184	2.04082	0.846939	2.90476	8.50905	4.81405
9.79592	2.04082	0.846939	2.95578	8.76933	4.92206
10	2.04082	0.846939	3.0068	9.03728	5.03122
0	2.2449	0.914966	0.540816	0.688265	0.599647
0.204082	2.2449	0.914966	0.591837	0.817358	0.681751
0.408163	2.2449	0.914966	0.642857	0.946918	0.763984
0.612245	2.2449	0.914966	0.693878	1.07701	0.84636
0.816327	2.2449	0.914966	0.744898	1.20769	0.928897
1.02041	2.2449	0.914966	0.795918	1.33904	1.01161
1.22449	2.2449	0.914966	0.846939	1.4711	1.09451
1.42857	2.2449	0.914966	0.897959	1.60396	1.17763
1.63265	2.2449	0.914966	0.94898	1.73769	1.26096
1.83673	2.2449	0.914966	1	1.87234	1.34454
2.04082	2.2449	0.914966	1.05102	2.008	1.42837
2.2449	2.2449	0.914966	1.10204	2.14473	1.51248
2.44898	2.2449	0.914966	1.15306	2.28261	1.59688
2.65306	2.2449	0.914966	1.20408	2.42173	1.68158
2.85714	2.2449	0.914966	1.2551	2.56215	1.76661
3.06122	2.2449	0.914966	1.30612	2.70396	1.85198
3.26531	2.2449	0.914966	1.35714	2.84725	1.93772
3.46939	2.2449	0.914966	1.40816	2.99209	2.02383
3.67347	2.2449	0.914966	1.45918	3.13859	2.11033
3.87755	2.2449	0.914966	1.5102	3.28683	2.19725
4.08163	2.2449	0.914966	1.56122	3.43692	2.28461
4.28571	2.2449	0.914966	1.61224	3.58894	2.37242
4.4898	2.2449	0.914966	1.66327	3.743	2.4607
4.69388	2.2449	0.914966	1.71429	3.89922	2.54947
4.89796	2.2449	0.914966	1.76531	4.0577	2.63875
5.10204	2.2449	0.914966	1.81633	4.21856	2.72856
5.30612	2.2449	0.914966	1.86735	4.38192	2.81893
5.5102	2.2449	0.914966	1.91837	4.5479	2.90987
5.71429	2.2449	0.914966	1.96939	4.71665	3.0014
5.91837	2.2449	0.914966	2.02041	4.88829	3.09355
6.12245	2.2449	0.914966	2.07143	5.06298	3.18634
6.32653	2.2449	0.914966	2.12245	5.24086	3.2798
6.53061	2.2449	0.914966	2.17347	5.42209	3.37394
6.73469	2.2449	0.914966	2.22449	5.60685	3.46879
6.93878	2.2449	0.914966	2.27551	5.7953	3.56437
7.14286	2.2449	0.914966	2.32653	5.98763	3.66071
7.34694	2.2449	0.914966	2.37755	6.18404	3.75783
7.55102	2.2449	0.914966	2.42857	6.38473	3.85577
7.7551	2.2449	0.914966	2.47959	6.58992	3.95454
7.95918	2.2449	0.914966	2.53061	6.79984	4.05418
8.16327	2.2449	0.914966	2.58163	7.01472	4.15471
8.36735	2.2449	0.914966	2.63265	7.23484	4.25616
8.57143	2.2449	0.914966	2.68367	7.46045	4.35857
8.77551	2.2449	0.914966	2.73469	7.69185	4.46195
8.97959	2.2449	0.914966	2.78571	7.92934	4.56635
9.18367	2.2449	0.914966	2.83673	8.17325	4.67179
9.38776	2.2449	0.914966	2.88776	8.42392	4.7783
9.59184	2.2449	0.914966	2.93878	8.68174	4.88593
9.79592	2.2449	0.914966	2.9898	8.94709	4.9947
10	2.2449	0.914966	3.04082	9.22039	5.10466
0	2.44898	0.982993	0.57483	0.774278	0.654369
0.204082	2.44898	0.982993	0.62585	0.903675	0.736558
0.408163	2.44898	0.982993	0.676871	1.03358	0.818884
0.612245	2.44898	0.982993	0.727891	1.16406	0.901366
0.816327	2.44898	0.982993	0.778912	1.29518	0.984018
1.02041	2.44898	0.982993	0.829932	1.427	1.06686
1.22449	2.44898	0.982993	0.880952	1.55959	1.1499
1.42857	2.44898	0.982993	0.931973	1.69301	1.23316
1.63265	2.44898	0.982993	0.982993	1.82735	1.31665
1.83673	2.44898	0.982993	1.03401	1.96266	1.4004
2.04082	2.44898	0.982993	1.08503	2.09903	1.48441
2.2449	2.44898	0.982993	1.13605	2.23652	1.56871
2.44898	2.44898	0.982993	1.18707	2.37521	1.65331
2.65306	2.44898	0.982993	1.2381	2.51519	1.73823
2.85714	2.44898	0.982993	1.28912	2.65653	1.82349
3.06122	2.44898	0.982993	1.34014	2.79932	1.9091
3.26531	2.44898	0.982993	1.39116	2.94363	1.99508
3.46939	2.44898	0.982993	1.44218	3.08957	2.08145
3.67347	2.44898	0.982993	1.4932	3.23722	2.16823
3.87755	2.44898	0.982993	1.54422	3.38668	2.25544
4.08163	2.44898	0.982993	1.59524	3.53804	2.3431
4.28571	2.44898	0.982993	1.64626	3.69142	2.43122
4.4898	2.44898	0.982993	1.69728	3.8469	2.51982
4.69388	2.44898	0.982993	1.7483	4.00462	2.60893
4.89796	2.44898	0.982993	1.79932	4.16467	2.69856
5.10204	2.44898	0.982993	1.85034	4.32718	2.78874
5.30612	2.44898	0.982993	1.90136	4.49227	2.87949
5.5102	2.44898	0.982993	1.95238	4.66008	2.97082
5.71429	2.44898	0.982993	2.0034	4.83075	3.06277
5.91837	2.44898	0.982993	2.05442	5.0044	3.15534
6.12245	2.44898	0.982993	2.10544	5.1812	3.24857
6.32653	2.44898	0.982993	2.15646	5.3613	3.34248
6.53061	2.44898	0.982993	2.20748	5.54486	3.43709
6.73469	2.44898	0.982993	2.2585	5.73206	3.53242
6.93878	2.44898	0.982993	2.30952	5.92308	3.62851
7.14286	2.44898	0.982993	2.36054	6.11811	3.72537
7.34694	2.44898	0.982993	2.41156	6.31735	3.82303
7.55102	2.44898	0.982993	2.46259	6.52101	3.92153
7.7551	2.44898	0.982993	2.51361	6.72933	4.02087
7.95918	2.44898	0.982993	2.56463	6.94253	4.1211
8.16327	2.44898	0.982993	2.61565	7.16087	4.22224
8.36735	2.44898	0.982993	2.66667	7.38462	4.32432
8.57143	2.44898	0.982993	2.71769	7.61405	4.42738
8.77551	2.44898	0.982993	2.76871	7.84948	4.53143
8.97959	2.44898	0.982993	2.81973	8.09121	4.63652
9.18367	2.44898	0.982993	2.87075	8.33959	4.74268
9.38776	2.44898	0.982993	2.92177	8.59498	4.84993
9.59184	2.44898	0.982993	2.97279	8.85778	4.95832
9.79592	2.44898	0.982993	3.02381	9.12838	5.06787
10	2.44898	0.982993	3.07483	9.40723	5.17864
0	2.65306	1.05102	0.608844	0.860489	0.709147
0.204082	2.65306	1.05102	0.659864	0.990219	0.791426
0.408163	2.65306	1.05102	0.710884	1.1205	0.873854
0.612245	2.65306	1.05102	0.761905	1.2514	0.956447
0.816327	2.65306	1.05102	0.812925	1.38297	1.03922
1.02041	2.65306	1.05102	0.863946	1.5153	1.12219
1.22449	2.65306	1.05102	0.914966	1.64844	1.20538
1.42857	2.65306	1.05102	0.965986	1.78246	1.28879
1.63265	2.65306	1.05102	1.01701	1.91744	1.37245
1.83673	2.65306	1.05102	1.06803	2.05345	1.45638
2.04082	2.65306	1.05102	1.11905	2.19056	1.54058
2.2449	2.65306	1.05102	1.17007	2.32884	1.62508
2.44898	2.65306	1.05102	1.22109	2.46839	1.70989
2.65306	2.65306	1.05102	1.27211	2.60926	1.79503
2.85714	2.65306	1.05102	1.32313	2.75155	1.88052
3.06122	2.65306	1.05102	1.37415	2.89535	1.96638
3.26531	2.65306	1.05102	1.42517	3.04074	2.05262
3.46939	2.65306	1.05102	1.47619	3.18781	2.13926
3.67347	2.65306	1.05102	1.52721	3.33665	2.22632
3.87755	2.65306	1.05102	1.57823	3.48737	2.31383
4.08163	2.65306	1.05102	1.62925	3.64006	2.40179
4.28571	2.65306	1.05102	1.68027	3.79483	2.49023
4.4898	2.65306	1.05102	1.73129	3.95179	2.57917
4.69388	2.65306	1.05102	1.78231	4.11105	2.66863
4.89796	2.65306	1.05102	1.83333	4.27273	2.75862
5.10204	2.65306	1.05102	1.88435	4.43695	2.84918
5.30612	2.65306	1.05102	1.93537	4.60384	2.94031
5.5102	2.65306	1.05102	1.98639	4.77353	3.03205
5.71429	2.65306	1.05102	2.03741	4.94617	3.12441
5.91837	2.65306	1.05102	2.08844	5.12191	3.21742
6.12245	2.65306	1.05102	2.13946	5.30089	3.3111
6.32653	2.65306	1.05102	2.19048	5.48328	3.40547
6.53061	2.65306	1.05102	2.2415	5.66924	3.50056
6.73469	2.65306	1.05102	2.29252	5.85897	3.5964
6.93878	2.65306	1.05102	2.34354	6.05264	3.693
7.14286	2.65306	1.05102	2.39456	6.25045	3.79039
7.34694	2.65306	1.05102	2.44558	6.45262	3.8886
7.55102	2.65306	1.05102	2.4966	6.65936	3.98766
7.7551	2.65306	1.05102	2.54762	6.8709	4.08759
7.95918	2.65306	1.05102	2.59864	7.0875	4.18843
8.16327	2.65306	1.05102	2.64966	7.30942	4.29019
8.36735	2.65306	1.05102	2.70068	7.53692	4.39292
8.57143	2.65306	1.05102	2.7517	7.77032	4.49663
8.77551	2.65306	1.05102	2.80272	8.00991	4.60137
8.97959	2.65306	1.05102	2.85374	8.25604	4.70717
9.18367	2.65306	1.05102	2.90476	8.50905	4.81405
9.38776	2.65306	1.05102	2.95578	8.76933	4.92206
9.59184	2.65306	1.05102	3.0068	9.03728	5.03122
9.79592	2.65306	1.05102	3.05782	9.31334	5.14158
10	2.65306	1.05102	3.10884	9.59796	5.25317
0	2.85714	1.11905	0.642857	0.946918	0.763984
0.204082	2.85714	1.11905	0.693878	1.07701	0.84636
0.408163	2.85714	1.11905	0.744898	1.20769	0.928897
0.612245	2.85714	1.11905	0.795918	1.33904	1.01161
0.816327	2.85714	1.11905	0.846939	1.4711	1.09451
1.02041	2.85714	1.11905	0.897959	1.60396	1.17763
1.22449	2.85714	1.11905	0.94898	1.73769	1.26096
1.42857	2.85714	1.11905	1	1.87234	1.34454
1.63265	2.85714	1.11905	1.05102	2.008	1.42837
1.83673	2.85714	1.11905	1.10204	2.14473	1.51248
2.04082	2.85714	1.11905	1.15306	2.28261	1.59688
2.2449	2.85714	1.11905	1.20408	2.42173	1.68158
2.44898	2.85714	1.11905	1.2551	2.56215	1.76661
2.65306	2.85714	1.11905	1.30612	2.70396	1.85198
2.85714	2.85714	1.11905	1.35714	2.84725	1.93772
3.06122	2.85714	1.11905	1.40816	2.99209	2.02383
3.26531	2.85714	1.11905	1.45918	3.13859	2.11033
3.46939	2.85714	1.11905	1.5102	3.28683	2.19725
3.67347	2.85714	1.11905	1.56122	3.43692	2.28461
3.87755	2.85714	1.11905	1.61224	3.58894	2.37242
4.08163	2.85714	1.11905	1.66327	3.743	2.4607
4.28571	2.85714	1.11905	1.71429	3.89922	2.54947
4.4898	2.85714	1.11905	1.76531	4.0577	2.63875
4.69388	2.85714	1.11905	1.81633	4.21856	2.72856
4.89796	2.85714	1.11905	1.86735	4.38192	2.81893
5.10204	2.85714	1.11905	1.91837	4.5479	2.90987
5.30612	2.85714	1.11905	1.96939	4.71665	3.0014
5.5102	2.85714	1.11905	2.02041	4.88829	3.09355
5.71429	2.85714	1.11905	2.07143	5.06298	3.18634
5.91837	2.85714	1.11905	2.12245	5.24086	3.2798
6.12245	2.85714	1.11905	2.17347	5.42209	3.37394
6.32653	2.85714	1.11905	2.22449	5.60685	3.46879
6.53061	2.85714	1.11905	2.27551	5.7953	3.56437
6.73469	2.85714	1.11905	2.32653	5.98763	3.66071
6.93878	2.85714	1.11905	2.37755	6.18404	3.75783
7.14286	2.85714	1.11905	2.42857	6.38473	3.85577
7.34694	2.85714	1.11905	2.47959	6.58992	3.95454
7.55102	2.85714	1.11905	2.53061	6.79984	4.05418
7.7551	2.85714	1.11905	2.58163	7.01472	4.15471
7.95918	2.85714	1.11905	2.63265	7.23484	4.25616
8.16327	2.85714	1.11905	2.68367	7.46045	4.35857
8.36735	2.85714	1.11905	2.73469	7.69185	4.46195
8.57143	2.85714	1.11905	2.78571	7.92934	4.56635
8.77551	2.85714	1.11905	2.83673	8.17325	4.67179
8.97959	2.85714	1.11905	2.88776	8.42392	4.7783
9.18367	2.85714	1.11905	2.93878	8.68174	4.88593
9.38776	2.85714	1.11905	2.9898	8.94709	4.9947
9.59184	2.85714	1.11905	3.04082	9.22039	5.10466
9.79592	2.85714	1.11905	3.09184	9.5021	5.21583
10	2.85714	1.11905	3.14286	9.7927	5.32826
0	3.06122	1.18707	0.676871	1.03358	0.818884
0.204082	3.06122	1.18707	0.727891	1.16406	0.901366
0.408163	3.06122	1.18707	0.778912	1.29518	0.984018
0.612245	3.06122	1.18707	0.829932	1.427	1.06686
0.816327	3.06122	1.18707	0.880952	1.55959	1.1499
1.02041	3.06122	1.18707	0.931973	1.69301	1.23316
1.22449	3.06122	1.18707	0.982993	1.82735	1.31665
1.42857	3.06122	1.18707	1.03401	1.96266	1.4004
1.63265	3.06122	1.18707	1.08503	2.09903	1.48441
1.83673	3.06122	1.18707	1.13605	2.23652	1.56871
2.04082	3.06122	1.18707	1.18707	2.37521	1.65331
2.2449	3.06122	1.18707	1.2381	2.51519	1.73823
2.44898	3.06122	1.18707	1.28912	2.65653	1.82349
2.65306	3.06122	1.18707	1.34014	2.79932	1.9091
2.85714	3.06122	1.18707	1.39116	2.94363	1.99508
3.06122	3.06122	1.18707	1.44218	3.08957	2.08145
3.26531	3.06122	1.18707	1.4932	3.23722	2.16823
3.46939	3.06122	1.18707	1.54422	3.38668	2.25544
3.67347	3.06122	1.18707	1.59524	3.53804	2.3431
3.87755	3.06122	1.18707	1.64626	3.69142	2.43122
4.08163	3.06122	1.18707	1.69728	3.8469	2.51982
4.28571	3.06122	1.18707	1.7483	4.00462	2.60893
4.4898	3.06122	1.18707	1.79932	4.16467	2.69856
4.69388	3.06122	1.18707	1.85034	4.32718	2.78874
4.89796	3.06122	1.18707	1.90136	4.49227	2.87949
5.10204	3.06122	1.18707	1.95238	4.66008	2.97082
5.30612	3.06122	1.18707	2.0034	4.83075	3.06277
5.5102	3.06122	1.18707	2.05442	5.0044	3.15534
5.71429	3.06122	1.18707	2.10544	5.1812	3.24857
5.91837	3.06122	1.18707	2.15646	5.3613	3.34248
6.12245	3.06122	1.18707	2.20748	5.54486	3.43709
6.32653	3.06122	1.18707	2.2585	5.73206	3.53242
6.53061	3.06122	1.18707	2.30952	5.92308	3.62851
6.73469	3.06122	1.18707	2.36054	6.11811	3.72537
6.93878	3.06122	1.18707	2.41156	6.31735	3.82303
7.14286	3.06122	1.18707	2.46259	6.52101	3.92153
7.34694	3.06122	1.18707	2.51361	6.72933	4.02087
7.55102	3.06122	1.18707	2.56463	6.94253	4.1211
7.7551	3.06122	1.18707	2.61565	7.16087	4.22224
7.95918	3.06122	1.18707	2.66667	7.38462	4.32432
8.16327	3.06122	1.18707	2.71769	7.61405	4.42738
8.36735	3.06122	1.18707	2.76871	7.84948	4.53143
8.57143	3.06122	1.18707	2.81973	8.09121	4.63652
8.77551	3.06122	1.18707	2.87075	8.33959	4.74268
8.97959	3.06122	1.18707	2.92177	8.59498	4.84993
9.18367	3.06122	1.18707	2.97279	8.85778	4.95832
9.38776	3.06122	1.18707	3.02381	9.12838	5.06787
9.59184	3.06122	1.18707	3.07483	9.40723	5.17864
9.79592	3.06122	1.18707	3.12585	9.69482	5.29064
10	3.06122	1.18707	3.17687	9.99163	5.40393
0	3.26531	1.2551	0.710884	1.1205	0.873854
0.204082	3.26531	1.2551	0.761905	1.2514	0.956447
0.408163	3.26531	1.2551	0.812925	1.38297	1.03922
0.612245	3.26531	1.2551	0.863946	1.5153	1.12219
0.816327	3.26531	1.2551	0.914966	1.64844	1.20538
1.02041	3.26531	1.2551	0.965986	1.78246	1.28879
1.22449	3.26531	1.2551	1.01701	1.91744	1.37245
1.42857	3.26531	1.2551	1.06803	2.05345	1.45638
1.63265	3.26531	1.2551	1.11905	2.19056	1.54058
1.83673	3.26531	1.2551	1.17007	2.32884	1.62508
2.04082	3.26531	1.2551	1.22109	2.46839	1.70989
2.2449	3.26531	1.2551	1.27211	2.60926	1.79503
2.44898	3.26531	1.2551	1.32313	2.75155	1.88052
2.65306	3.26531	1.2551	1.37415	2.89535	1.96638
2.85714	3.26531	1.2551	1.42517	3.04074	2.05262
3.06122	3.26531	1.2551	1.47619	3.18781	2.13926
3.26531	3.26531	1.2551	1.52721	3.33665	2.22632
3.46939	3.26531	1.2551	1.57823	3.48737	2.31383
3.67347	3.26531	1.2551	1.62925	3.64006	2.40179
3.87755	3.26531	1.2551	1.68027	3.79483	2.49023
4.08163	3.26531	1.2551	1.73129	3.95179	2.57917
4.28571	3.26531	1.2551	1.78231	4.11105	2.66863
4.4898	3.26531	1.2551	1.83333	4.27273	2.75862
4.69388	3.26531	1.2551	1.88435	4.43695	2.84918
4.89796	3.26531	1.2551	1.93537	4.60384	2.94031
5.10204	3.26531	1.2551	1.98639	4.77353	3.03205
5.30612	3.26531	1.2551	2.03741	4.94617	3.12441
5.5102	3.26531	1.2551	2.08844	5.12191	3.21742
5.71429	3.26531	1.2551	2.13946	5.30089	3.3111
5.91837	3.26531	1.2551	2.19048	5.48328	3.40547
6.12245	3.26531	1.2551	2.2415	5.66924	3.50056
6.32653	3.26531	1.2551	2.29252	5.85897	3.5964
6.53061	3.26531	1.2551	2.34354	6.05264	3.693
6.73469	3.26531	1.2551	2.39456	6.25045	3.79039
6.93878	3.26531	1.2551	2.44558	6.45262	3.8886
7.14286	3.26531	1.2551	2.4966	6.65936	3.98766
7.34694	3.26531	1.2551	2.54762	6.8709	4.08759
7.55102	3.26531	1.2551	2.59864	7.0875	4.18843
7.7551	3.26531	1.2551	2.64966	7.30942	4.29019
7.95918	3.26531	1.2551	2.70068	7.53692	4.39292
8.16327	3.26531	1.2551	2.7517	7.77032	4.49663
8.36735	3.26531	1.2551	2.80272	8.00991	4.60137
8.57143	3.26531	1.2551	2.85374	8.25604	4.70717
8.77551	3.26531	1.2551	2.90476	8.50905	4.81405
8.97959	3.26531	1.2551	2.95578	8.76933	4.92206
9.18367	3.26531	1.2551	3.0068	9.03728	5.03122
9.38776	3.26531	1.2551	3.05782	9.31334	5.14158
9.59184	3.26531	1.2551	3.10884	9.59796	5.25317
9.79592	3.26531	1.2551	3.15986	9.89164	5.36602
10	3.26531	1.2551	3.21088	10.1949	5.48018
0	3.46939	1.32313	0.744898	1.20769	0.928897
0.204082	3.46939	1.32313	0.795918	1.33904	1.01161
0.408163	3.46939	1.32313	0.846939	1.4711	1.09451
0.612245	3.46939	1.32313	0.897959	1.60396	1.17763
0.816327	3.46939	1.32313	0.94898	1.73769	1.26096
1.02041	3.46939	1.32313	1	1.87234	1.34454
1.22449	3.46939	1.32313	1.05102	2.008	1.42837
1.42857	3.46939	1.32313	1.10204	2.14473	1.51248
1.63265	3.46939	1.32313	1.15306	2.28261	1.59688
1.83673	3.46939	1.32313	1.20408	2.42173	1.68158
2.04082	3.46939	1.32313	1.2551	2.56215	1.76661
2.2449	3.46939	1.32313	1.30612	2.70396	1.85198
2.44898	3.46939	1.32313	1.35714	2.84725	1.93772
2.65306	3.46939	1.32313	1.40816	2.99209	2.02383
2.85714	3.46939	1.32313	1.45918	3.13859	2.11033
3.06122	3.46939	1.32313	1.5102	3.28683	2.19725
3.26531	3.46939	1.32313	1.56122	3.43692	2.28461
3.46939	3.46939	1.32313	1.61224	3.58894	2.37242
3.67347	3.46939	1.32313	1.66327	3.743	2.4607
3.87755	3.46939	1.32313	1.71429	3.89922	2.54947
4.08163	3.46939	1.32313	1.76531	4.0577	2.63875
4.28571	3.46939	1.32313	1.81633	4.21856	2.72856
4.4898	3.46939	1.32313	1.86735	4.38192	2.81893
4.69388	3.46939	1.32313	1.91837	4.5479	2.90987
4.89796	3.46939	1.32313	1.96939	4.71665	3.0014
5.10204	3.46939	1.32313	2.02041	4.88829	3.09355
5.30612	3.46939	1.32313	2.07143	5.06298	3.18634
5.5102	3.46939	1.32313	2.12245	5.24086	3.2798
5.71429	3.46939	1.32313	2.17347	5.42209	3.37394
5.91837	3.46939	1.32313	2.22449	5.60685	3.46879
6.12245	3.46939	1.32313	2.27551	5.7953	3.56437
6.32653	3.46939	1.32313	2.32653	5.98763	3.66071
6.53061	3.46939	1.32313	2.37755	6.18404	3.75783
6.73469	3.46939	1.32313	2.42857	6.38473	3.85577
6.93878	3.46939	1.32313	2.47959	6.58992	3.95454
7.14286	3.46939	1.32313	2.53061	6.79984	4.05418
7.34694	3.46939	1.32313	2.58163	7.01472	4.15471
7.55102	3.46939	1.32313	2.63265	7.23484	4.25616
7.7551	3.46939	1.32313	2.68367	7.46045	4.35857
7.95918	3.46939	1.32313	2.73469	7.69185	4.46195
8.16327	3.46939	1.32313	2.78571	7.92934	4.56635
8.36735	3.46939	1.32313	2.83673	8.17325	4.67179
8.57143	3.46939	1.32313	2.88776	8.42392	4.7783
8.77551	3.46939	1.32313	2.93878	8.68174	4.88593
8.97959	3.46939	1.32313	2.9898	8.94709	4.9947
9.18367	3.46939	1.32313	3.04082	9.22039	5.10466
9.38776	3.46939	1.32313	3.09184	9.5021	5.21583
9.59184	3.46939	1.32313	3.14286	9.7927	5.32826
9.79592	3.46939	1.32313	3.19388	10.0927	5.44198
10	3.46939	1.32313	3.2449	10.4027	5.55704
0	3.67347	1.39116	0.778912	1.29518	0.984018
0.204082	3.67347	1.39116	0.829932	1.427	1.06686
0.408163	3.67347	1.39116	0.880952	1.55959	1.1499
0.612245	3.67347	1.39116	0.931973	1.69301	1.23316
0.816327	3.67347	1.39116	0.982993	1.82735	1.31665
1.02041	3.67347	1.39116	1.03401	1.96266	1.4004
1.22449	3.67347	1.39116	1.08503	2.09903	1.48441
1.42857	3.67347	1.39116	1.13605	2.23652	1.56871
1.63265	3.67347	1.39116	1.18707	2.37521	1.65331
1.83673	3.67347	1.39116	1.2381	2.51519	1.73823
2.04082	3.67347	1.39116	1.28912	2.65653	1.82349
2.2449	3.67347	1.39116	1.34014	2.79932	1.9091
2.44898	3.67347	1.39116	1.39116	2.94363	1.99508
2.65306	3.67347	1.39116	1.44218	3.08957	2.08145
2.85714	3.67347	1.39116	1.4932	3.23722	2.16823
3.06122	3.67347	1.39116	1.54422	3.38668	2.25544
3.26531	3.67347	1.39116	1.59524	3.53804	2.3431
3.46939	3.67347	1.39116	1.64626	3.69142	2.43122
3.67347	3.67347	1.39116	1.69728	3.8469	2.51982
3.87755	3.67347	1.39116	1.7483	4.00462	2.60893
4.08163	3.67347	1.39116	1.79932	4.16467	2.69856
4.28571	3.67347	1.39116	1.85034	4.32718	2.78874
4.4898	3.67347	1.39116	1.90136	4.49227	2.87949
4.69388	3.67347	1.39116	1.95238	4.66008	2.97082
4.89796	3.67347	1.39116	2.0034	4.83075	3.06277
5.10204	3.67347	1.39116	2.05442	5.0044	3.15534
5.30612	3.67347	1.39116	2.10544	5.1812	3.24857
5.5102	3.67347	1.39116	2.15646	5.3613	3.34248
5.71429	3.67347	1.39116	2.20748	5.54486	3.43709
5.91837	3.67347	1.39116	2.2585	5.73206	3.53242
6.12245	3.67347	1.39116	2.30952	5.92308	3.62851
6.32653	3.67347	1.39116	2.36054	6.11811	3.72537
6.53061	3.67347	1.39116	2.41156	6.31735	3.82303
6.73469	3.67347	1.39116	2.46259	6.52101	3.92153
6.93878	3.67347	1.39116	2.51361	6.72933	4.02087
7.14286	3.67347	1.39116	2.56463	6.94253	4.1211
7.34694	3.67347	1.39116	2.61565	7.16087	4.22224
7.55102	3.67347	1.39116	2.66667	7.38462	4.32432
7.7551	3.67347	1.39116	2.71769	7.61405	4.42738
7.95918	3.67347	1.39116	2.76871	7.84948	4.53143
8.16327	3.67347	1.39116	2.81973	8.09121	4.63652
8.36735	3.67347	1.39116	2.87075	8.33959	4.74268
8.57143	3.67347	1.39116	2.92177	8.59498	4.84993
8.77551	3.67347	1.39116	2.97279	8.85778	4.95832
8.97959	3.67347	1.39116	3.02381	9.12838	5.06787
9.18367	3.67347	1.39116	3.07483	9.40723	5.17864
9.38776	3.67347	1.39116	3.12585	9.69482	5.29064
9.59184	3.67347	1.39116	3.17687	9.99163	5.40393
9.79592	3.67347	1.39116	3.22789	10.2982	5.51854
10	3.67347	1.39116	3.27891	10.6152	5.63451
0	3.87755	1.45918	0.812925	1.38297	1.03922
0.204082	3.87755	1.45918	0.863946	1.5153	1.12219
0.408163	3.87755	1.45918	0.914966	1.64844	1.20538
0.612245	3.87755	1.45918	0.965986	1.78246	1.28879
0.816327	3.87755	1.45918	1.01701	1.91744	1.37245
1.02041	3.87755	1.45918	1.06803	2.05345	1.45638
1.22449	3.87755	1.45918	1.11905	2.19056	1.54058
1.42857	3.87755	1.45918	1.17007	2.32884	1.62508
1.63265	3.87755	1.45918	1.22109	2.46839	1.70989
1.83673	3.87755	1.45918	1.27211	2.60926	1.79503
2.04082	3.87755	1.45918	1.32313	2.75155	1.88052
2.2449	3.87755	1.45918	1.37415	2.89535	1.96638
2.44898	3.87755	1.45918	1.42517	3.04074	2.05262
2.65306	3.87755	1.45918	1.47619	3.18781	2.13926
2.85714	3.87755	1.45918	1.52721	3.33665	2.22632
3.06122	3.87755	1.45918	1.57823	3.48737	2.31383
3.26531	3.87755	1.45918	1.62925	3.64006	2.40179
3.46939	3.87755	1.45918	1.68027	3.79483	2.49023
3.67347	3.87755	1.45918	1.73129	3.95179	2.57917
3.87755	3.87755	1.45918	1.78231	4.11105	2.66863
4.08163	3.87755	1.45918	1.83333	4.27273	2.75862
4.28571	3.87755	1.45918	1.88435	4.43695	2.84918
4.4898	3.87755	1.45918	1.93537	4.60384	2.94031
4.69388	3.87755	1.45918	1.98639	4.77353	3.03205
4.89796	3.87755	1.45918	2.03741	4.94617	3.12441
5.10204	3.87755	1.45918	2.08844	5.12191	3.21742
5.30612	3.87755	1.45918	2.13946	5.30089	3.3111
5.5102	3.87755	1.45918	2.19048	5.48328	3.40547
5.71429	3.87755	1.45918	2.2415	5.66924	3.50056
5.91837	3.87755	1.45918	2.29252	5.85897	3.5964
6.12245	3.87755	1.45918	2.34354	6.05264	3.693
6.32653	3.87755	1.45918	2.39456	6.25045	3.79039
6.53061	3.87755	1.45918	2.44558	6.45262	3.8886
6.73469	3.87755	1.45918	2.4966	6.65936	3.98766
6.93878	3.87755	1.45918	2.54762	6.8709	4.08759
7.14286	3.87755	1.45918	2.59864	7.0875	4.18843
7.34694	3.87755	1.45918	2.64966	7.30942	4.29019
7.55102	3.87755	1.45918	2.70068	7.53692	4.39292
7.7551	3.87755	1.45918	2.7517	7.77032	4.49663
7.95918	3.87755	1.45918	2.80272	8.00991	4.60137
8.16327	3.87755	1.45918	2.85374	8.25604	4.70717
8.36735	3.87755	1.45918	2.90476	8.50905	4.81405
8.57143	3.87755	1.45918	2.95578	8.76933	4.92206
8.77551	3.87755	1.45918	3.0068	9.03728	5.03122
8.97959	3.87755	1.45918	3.05782	9.31334	5.14158
9.18367	3.87755	1.45918	3.10884	9.59796	5.25317
9.38776	3.87755	1.45918	3.15986	9.89164	5.36602
9.59184	3.87755	1.45918	3.21088	10.1949	5.48018
9.79592	3.87755	1.45918	3.2619	10.5084	5.5957
10	3.87755	1.45918	3.31293	10.8326	5.7126
0	4.08163	1.52721	0.846939	1.4711	1.09451
0.204082	4.08163	1.52721	0.897959	1.60396	1.17763
0.408163	4.08163	1.52721	0.94898	1.73769	1.26096
0.612245	4.08163	1.52721	1	1.87234	1.34454
0.816327	4.08163	1.52721	1.05102	2.008	1.42837
1.02041	4.08163	1.52721	1.10204	2.14473	1.51248
1.22449	4.08163	1.52721	1.15306	2.28261	1.59688
1.42857	4.08163	1.52721	1.20408	2.42173	1.68158
1.63265	4.08163	1.52721	1.2551	2.56215	1.76661
1.83673	4.08163	1.52721	1.30612	2.70396	1.85198
2.04082	4.08163	1.52721	1.35714	2.84725	1.93772
2.2449	4.08163	1.52721	1.40816	2.99209	2.02383
2.44898	4.08163	1.52721	1.45918	3.13859	2.11033
2.65306	4.08163	1.52721	1.5102	3.28683	2.19725
2.85714	4.08163	1.52721	1.56122	3.43692	2.28461
3.06122	4.08163	1.52721	1.61224	3.58894	2.37242
3.26531	4.08163	1.52721	1.66327	3.743	2.4607
3.46939	4.08163	1.52721	1.71429	3.89922	2.54947
3.67347	4.08163	1.52721	1.76531	4.0577	2.63875
3.87755	4.08163	1.52721	1.81633	4.21856	2.72856
4.08163	4.08163	1.52721	1.86735	4.38192	2.81893
4.28571	4.08163	1.52721	1.91837	4.5479	2.90987
4.4898	4.08163	1.52721	1.96939	4.71665	3.0014
4.69388	4.08163	1.52721	2.02041	4.88829	3.09355
4.89796	4.08163	1.52721	2.07143	5.06298	3.18634
5.10204	4.08163	1.52721	2.12245	5.24086	3.2798
5.30612	4.08163	1.52721	2.17347	5.42209	3.37394
5.5102	4.08163	1.52721	2.22449	5.60685	3.46879
5.71429	4.08163	1.52721	2.27551	5.7953	3.56437
5.91837	4.08163	1.52721	2.32653	5.98763	3.66071
6.12245	4.08163	1.52721	2.37755	6.18404	3.75783
6.32653	4.08163	1.52721	2.42857	6.38473	3.85577
6.53061	4.08163	1.52721	2.47959	6.58992	3.95454
6.73469	4.08163	1.52721	2.53061	6.79984	4.05418
6.93878	4.08163	1.52721	2.58163	7.01472	4.15471
7.14286	4.08163	1.52721	2.63265	7.23484	4.25616
7.34694	4.08163	1.52721	2.68367	7.46045	4.35857
7.55102	4.08163	1.52721	2.73469	7.69185	4.46195
7.7551	4.08163	1.52721	2.78571	7.92934	4.56635
7.95918	4.08163	1.52721	2.83673	8.17325	4.67179
8.16327	4.08163	1.52721	2.88776	8.42392	4.7783
8.36735	4.08163	1.52721	2.93878	8.68174	4.88593
8.57143	4.08163	1.52721	2.9898	8.94709	4.9947
8.77551	4.08163	1.52721	3.04082	9.22039	5.10466
8.97959	4.08163	1.52721	3.09184	9.5021	5.21583
9.18367	4.08163	1.52721	3.14286	9.7927	5.32826
9.38776	4.08163	1.52721	3.19388	10.0927	5.44198
9.59184	4.08163	1.52721	3.2449	10.4027	5.55704
9.79592	4.08163	1.52721	3.29592	10.7233	5.67347
10	4.08163	1.52721	3.34694	11.055	5.79133
0	4.28571	1.59524	0.880952	1.55959	1.1499
0.204082	4.28571	1.59524	0.931973	1.69301	1.23316
0.408163	4.28571	1.59524	0.982993	1.82735	1.31665
0.612245	4.28571	1.59524	1.03401	1.96266	1.4004
0.816327	4.28571	1.59524	1.08503	2.09903	1.48441
1.02041	4.28571	1.59524	1.13605	2.23652	1.56871
1.22449	4.28571	1.59524	1.18707	2.37521	1.65331
1.42857	4.28571	1.59524	1.2381	2.51519	1.73823
1.63265	4.28571	1.59524	1.28912	2.65653	1.82349
1.83673	4.28571	1.59524	1.34014	2.79932	1.9091
2.04082	4.28571	1.59524	1.39116	2.94363	1.99508
2.2449	4.28571	1.59524	1.44218	3.08957	2.08145
2.44898	4.28571	1.59524	1.4932	3.23722	2.16823
2.65306	4.28571	1.59524	1.54422	3.38668	2.25544
2.85714	4.28571	1.59524	1.59524	3.53804	2.3431
3.06122	4.28571	1.59524	1.64626	3.69142	2.43122
3.26531	4.28571	1.59524	1.69728	3.8469	2.51982
3.46939	4.28571	1.59524	1.7483	4.00462	2.60893
3.67347	4.28571	1.59524	1.79932	4.16467	2.69856
3.87755	4.28571	1.59524	1.85034	4.32718	2.78874
4.08163	4.28571	1.59524	1.90136	4.49227	2.87949
4.28571	4.28571	1.59524	1.95238	4.66008	2.97082
4.4898	4.28571	1.59524	2.0034	4.83075	3.06277
4.69388	4.28571	1.59524	2.05442	5.0044	3.15534
4.89796	4.28571	1.59524	2.10544	5.1812	3.24857
5.10204	4.28571	1.59524	2.15646	5.3613	3.34248
5.30612	4.28571	1.59524	2.20748	5.54486	3.43709
5.5102	4.28571	1.59524	2.2585	5.73206	3.53242
5.71429	4.28571	1.59524	2.30952	5.92308	3.62851
5.91837	4.28571	1.59524	2.36054	6.11811	3.72537
6.12245	4.28571	1.59524	2.41156	6.31735	3.82303
6.32653	4.28571	1.59524	2.46259	6.52101	3.92153
6.53061	4.28571	1.59524	2.51361	6.72933	4.02087
6.73469	4.28571	1.59524	2.56463	6.94253	4.1211
6.93878	4.28571	1.59524	2.61565	7.16087	4.22224
7.14286	4.28571	1.59524	2.66667	7.38462	4.32432
7.34694	4.28571	1.59524	2.71769	7.61405	4.42738
7.55102	4.28571	1.59524	2.76871	7.84948	4.53143
7.7551	4.28571	1.59524	2.81973	8.09121	4.63652
7.95918	4.28571	1.59524	2.87075	8.33959	4.74268
8.16327	4.28571	1.59524	2.92177	8.59498	4.84993
8.36735	4.28571	1.59524	2.97279	8.85778	4.95832
8.57143	4.28571	1.59524	3.02381	9.12838	5.06787
8.77551	4.28571	1.59524	3.07483	9.40723	5.17864
8.97959	4.28571	1.59524	3.12585	9.69482	5.29064
9.18367	4.28571	1.59524	3.17687	9.99163	5.40393
9.38776	4.28571	1.59524	3.22789	10.2982	5.51854
9.59184	4.28571	1.59524	3.27891	10.6152	5.63451
9.79592	4.28571	1.59524	3.32993	10.9432	5.75188
10	4.28571	1.59524	3.38095	11.2828	5.8707
0	4.4898	1.66327	0.914966	1.64844	1.20538
0.204082	4.4898	1.66327	0.965986	1.78246	1.28879
0.408163	4.4898	1.66327	1.01701	1.91744	1.37245
0.612245	4.4898	1.66327	1.06803	2.05345	1.45638
0.816327	4.4898	1.66327	1.11905	2.19056	1.54058
1.02041	4.4898	1.66327	1.17007	2.32884	1.62508
1.22449	4.4898	1.66327	1.22109	2.46839	1.70989
1.42857	4.4898	1.66327	1.27211	2.60926	1.79503
1.63265	4.4898	1.66327	1.32313	2.75155	1.88052
1.83673	4.4898	1.66327	1.37415	2.89535	1.96638
2.04082	4.4898	1.66327	1.42517	3.04074	2.05262
2.2449	4.4898	1.66327	1.47619	3.18781	2.13926
2.44898	4.4898	1.66327	1.52721	3.33665	2.22632
2.65306	4.4898	1.66327	1.57823	3.48737	2.31383
2.85714	4.4898	1.66327	1.62925	3.64006	2.40179
3.06122	4.4898	1.66327	1.68027	3.79483	2.49023
3.26531	4.4898	1.66327	1.73129	3.95179	2.57917
3.46939	4.4898	1.66327	1.78231	4.11105	2.66863
3.67347	4.4898	1.66327	1.83333	4.27273	2.75862
3.87755	4.4898	1.66327	1.88435	4.43695	2.84918
4.08163	4.4898	1.66327	1.93537	4.60384	2.94031
4.28571	4.4898	1.66327	1.98639	4.77353	3.03205
4.4898	4.4898	1.66327	2.03741	4.94617	3.12441
4.69388	4.4898	1.66327	2.08844	5.12191	3.21742
4.89796	4.4898	1.66327	2.13946	5.30089	3.3111
5.10204	4.4898	1.66327	2.19048	5.48328	3.40547
5.30612	4.4898	1.66327	2.2415	5.66924	3.50056
5.5102	4.4898	1.66327	2.29252	5.85897	3.5964
5.71429	4.4898	1.66327	2.34354	6.05264	3.693
5.91837	4.4898	1.66327	2.39456	6.25045	3.79039
6.12245	4.4898	1.66327	2.44558	6.45262	3.8886
6.32653	4.4898	1.66327	2.4966	6.65936	3.98766
6.53061	4.4898	1.66327	2.54762	6.8709	4.08759
6.73469	4.4898	1.66327	2.59864	7.0875	4.18843
6.93878	4.4898	1.66327	2.64966	7.30942	4.29019
7.14286	4.4898	1.66327	2.70068	7.53692	4.39292
7.34694	4.4898	1.66327	2.7517	7.77032	4.49663
7.55102	4.4898	1.66327	2.80272	8.00991	4.60137
7.7551	4.4898	1.66327	2.85374	8.25604	4.70717
7.95918	4.4898	1.66327	2.90476	8.50905	4.81405
8.16327	4.4898	1.66327	2.95578	8.76933	4.92206
8.36735	4.4898	1.66327	3.0068	9.03728	5.03122
8.57143	4.4898	1.66327	3.05782	9.31334	5.14158
8.77551	4.4898	1.66327	3.10884	9.59796	5.25317
8.97959	4.4898	1.66327	3.15986	9.89164	5.36602
9.18367	4.4898	1.66327	3.21088	10.1949	5.48018
9.38776	4.4898	1.66327	3.2619	10.5084	5.5957
9.59184	4.4898	1.66327	3.31293	10.8326	5.7126
9.79592	4.4898	1.66327	3.36395	11.1683	5.83093
10	4.4898	1.66327	3.41497	11.5161	5.95075
0	4.69388	1.73129	0.94898	1.73769	1.26096
0.204082	4.69388	1.73129	1	1.87234	1.34454
0.408163	4.69388	1.73129	1.05102	2.008	1.42837
0.612245	4.69388	1.73129	1.10204	2.14473	1.51248
0.816327	4.69388	1.73129	1.15306	2.28261	1.59688
1.02041	4.69388	1.73129	1.20408	2.42173	1.68158
1.22449	4.69388	1.73129	1.2551	2.56215	1.76661
1.42857	4.69388	1.73129	1.30612	2.70396	1.85198
1.63265	4.69388	1.73129	1.35714	2.84725	1.93772
1.83673	4.69388	1.73129	1.40816	2.99209	2.02383
2.04082	4.69388	1.73129	1.45918	3.13859	2.11033
2.2449	4.69388	1.73129	1.5102	3.28683	2.19725
2.44898	4.69388	1.73129	1.56122	3.43692	2.28461
2.65306	4.69388	1.73129	1.61224	3.58894	2.37242
2.85714	4.69388	1.73129	1.66327	3.743	2.4607
3.06122	4.69388	1.73129	1.71429	3.89922	2.54947
3.26531	4.69388	1.73129	1.76531	4.0577	2.63875
3.46939	4.69388	1.73129	1.81633	4.21856	2.72856
3.67347	4.69388	1.73129	1.86735	4.38192	2.81893
3.87755	4.69388	1.73129	1.91837	4.5479	2.90987
4.08163	4.69388	1.73129	1.96939	4.71665	3.0014
4.28571	4.69388	1.73129	2.02041	4.88829	3.09355
4.4898	4.69388	1.73129	2.07143	5.06298	3.18634
4.69388	4.69388	1.73129	2.12245	5.24086	3.2798
4.89796	4.69388	1.73129	2.17347	5.42209	3.37394
5.10204	4.69388	1.73129	2.22449	5.60685	3.46879
5.30612	4.69388	1.73129	2.27551	5.7953	3.56437
5.5102	4.69388	1.73129	2.32653	5.98763	3.66071
5.71429	4.69388	1.73129	2.37755	6.18404	3.75783
5.91837	4.69388	1.73129	2.42857	6.38473	3.85577
6.12245	4.69388	1.73129	2.47959	6.58992	3.95454
6.32653	4.69388	1.73129	2.53061	6.79984	4.05418
6.53061	4.69388	1.73129	2.58163	7.01472	4.15471
6.73469	4.69388	1.73129	2.63265	7.23484	4.25616
6.93878	4.69388	1.73129	2.68367	7.46045	4.35857
7.14286	4.69388	1.73129	2.73469	7.69185	4.46195
7.34694	4.69388	1.73129	2.78571	7.92934	4.56635
7.55102	4.69388	1.73129	2.83673	8.17325	4.67179
7.7551	4.69388	1.73129	2.88776	8.42392	4.7783
7.95918	4.69388	1.73129	2.93878	8.68174	4.88593
8.16327	4.69388	1.73129	2.9898	8.94709	4.9947
8.36735	4.69388	1.73129	3.04082	9.22039	5.10466
8.57143	4.69388	1.73129	3.09184	9.5021	5.21583
8.77551	4.69388	1.73129	3.14286	9.7927	5.32826
8.97959	4.69388	1.73129	3.19388	10.0927	5.44198
9.18367	4.69388	1.73129	3.2449	10.4027	5.55704
9.38776	4.69388	1.73129	3.29592	10.7233	5.67347
9.59184	4.69388	1.73129	3.34694	11.055	5.79133
9.79592	4.69388	1.73129	3.39796	11.3987	5.91064
10	4.69388	1.73129	3.44898	11.7551	6.03147
0	4.89796	1.79932	0.982993	1.82735	1.31665
0.204082	4.89796	1.79932	1.03401	1.96266	1.4004
0.408163	4.89796	1.79932	1.08503	2.09903	1.48441
0.612245	4.89796	1.79932	1.13605	2.23652	1.56871
0.816327	4.89796	1.79932	1.18707	2.37521	1.65331
1.02041	4.89796	1.79932	1.2381	2.51519	1.73823
1.22449	4.89796	1.79932	1.28912	2.65653	1.82349
1.42857	4.89796	1.79932	1.34014	2.79932	1.9091
1.63265	4.89796	1.79932	1.39116	2.94363	1.99508
1.83673	4.89796	1.79932	1.44218	3.08957	2.08145
2.04082	4.89796	1.79932	1.4932	3.23722	2.16823
2.2449	4.89796	1.79932	1.54422	3.38668	2.25544
2.44898	4.89796	1.79932	1.59524	3.53804	2.3431
2.65306	4.89796	1.79932	1.64626	3.69142	2.43122
2.85714	4.89796	1.79932	1.69728	3.8469	2.51982
3.06122	4.89796	1.79932	1.7483	4.00462	2.60893
3.26531	4.89796	1.79932	1.79932	4.16467	2.69856
3.46939	4.89796	1.79932	1.85034	4.32718	2.78874
3.67347	4.89796	1.79932	1.90136	4.49227	2.87949
3.87755	4.89796	1.79932	1.95238	4.66008	2.97082
4.08163	4.89796	1.79932	2.0034	4.83075	3.06277
4.28571	4.89796	1.79932	2.05442	5.0044	3.15534
4.4898	4.89796	1.79932	2.10544	5.1812	3.24857
4.69388	4.89796	1.79932	2.15646	5.3613	3.34248
4.89796	4.89796	1.79932	2.20748	5.54486	3.43709
5.10204	4.89796	1.79932	2.2585	5.73206	3.53242
5.30612	4.89796	1.79932	2.30952	5.92308	3.62851
5.5102	4.89796	1.79932	2.36054	6.11811	3.72537
5.71429	4.89796	1.79932	2.41156	6.31735	3.82303
5.91837	4.89796	1.79932	2.46259	6.52101	3.92153
6.12245	4.89796	1.79932	2.51361	6.72933	4.02087
6.32653	4.89796	1.79932	2.56463	6.94253	4.1211
6.53061	4.89796	1.79932	2.61565	7.16087	4.22224
6.73469	4.89796	1.79932	2.66667	7.38462	4.32432
6.93878	4.89796	1.79932	2.71769	7.61405	4.42738
7.14286	4.89796	1.79932	2.76871	7.84948	4.53143
7.34694	4.89796	1.79932	2.81973	8.09121	4.63652
7.55102	4.89796	1.79932	2.87075	8.33959	4.74268
7.7551	4.89796	1.79932	2.92177	8.59498	4.84993
7.95918	4.89796	1.79932	2.97279	8.85778	4.95832
8.16327	4.89796	1.79932	3.02381	9.12838	5.06787
8.36735	4.89796	1.79932	3.07483	9.40723	5.17864
8.57143	4.89796	1.79932	3.12585	9.69482	5.29064
8.77551	4.89796	1.79932	3.17687	9.99163	5.40393
8.97959	4.89796	1.79932	3.22789	10.2982	5.51854
9.18367	4.89796	1.79932	3.27891	10.6152	5.63451
9.38776	4.89796	1.79932	3.32993	10.9432	5.75188
9.59184	4.89796	1.79932	3.38095	11.2828	5.8707
9.79592	4.89796	1.79932	3.43197	11.6349	5.99102
10	4.89796	1.79932	3.48299	12.0002	6.11288
0	5.10204	1.86735	1.01701	1.91744	1.37245
0.204082	5.10204	1.86735	1.06803	2.05345	1.45638
0.408163	5.10204	1.86735	1.11905	2.19056	1.54058
0.612245	5.10204	1.86735	1.17007	2.32884	1.62508
0.816327	5.10204	1.86735	1.22109	2.46839	1.70989
1.02041	5.10204	1.86735	1.27211	2.60926	1.79503
1.22449	5.10204	1.86735	1.32313	2.75155	1.88052
1.42857	5.10204	1.86735	1.37415	2.89535	1.96638
1.63265	5.10204	1.86735	1.42517	3.04074	2.05262
1.83673	5.10204	1.86735	1.47619	3.18781	2.13926
2.04082	5.10204	1.86735	1.52721	3.33665	2.22632
2.2449	5.10204	1.86735	1.57823	3.48737	2.31383
2.44898	5.10204	1.86735	1.62925	3.64006	2.40179
2.65306	5.10204	1.86735	1.68027	3.79483	2.49023
2.85714	5.10204	1.86735	1.73129	3.95179	2.57917
3.06122	5.10204	1.86735	1.78231	4.11105	2.66863
3.26531	5.10204	1.86735	1.83333	4.27273	2.75862
3.46939	5.10204	1.86735	1.88435	4.43695	2.84918
3.67347	5.10204	1.86735	1.93537	4.60384	2.94031
3.87755	5.10204	1.86735	1.98639	4.77353	3.03205
4.08163	5.10204	1.86735	2.03741	4.94617	3.12441
4.28571	5.10204	1.86735	2.08844	5.12191	3.21742
4.4898	5.10204	1.86735	2.13946	5.30089	3.3111
4.69388	5.10204	1.86735	2.19048	5.48328	3.40547
4.89796	5.10204	1.86735	2.2415	5.66924	3.50056
5.10204	5.10204	1.86735	2.29252	5.85897	3.5964
5.30612	5.10204	1.86735	2.34354	6.05264	3.693
5.5102	5.10204	1.86735	2.39456	6.25045	3.79039
5.71429	5.10204	1.86735	2.44558	6.45262	3.8886
5.91837	5.10204	1.86735	2.4966	6.65936	3.98766
6.12245	5.10204	1.86735	2.54762	6.8709	4.08759
6.32653	5.10204	1.86735	2.59864	7.0875	4.18843
6.53061	5.10204	1.86735	2.64966	7.30942	4.29019
6.73469	5.10204	1.86735	2.70068	7.53692	4.39292
6.93878	5.10204	1.86735	2.7517	7.77032	4.49663
7.14286	5.10204	1.86735	2.80272	8.00991	4.60137
7.34694	5.10204	1.86735	2.85374	8.25604	4.70717
7.55102	5.10204	1.86735	2.90476	8.50905	4.81405
7.7551	5.10204	1.86735	2.95578	8.76933	4.92206
7.95918	5.10204	1.86735	3.0068	9.03728	5.03122
8.16327	5.10204	1.86735	3.05782	9.31334	5.14158
8.36735	5.10204	1.86735	3.10884	9.59796	5.25317
8.57143	5.10204	1.86735	3.15986	9.89164	5.36602
8.77551	5.10204	1.86735	3.21088	10.1949	5.48018
8.97959	5.10204	1.86735	3.2619	10.5084	5.5957
9.18367	5.10204	1.86735	3.31293	10.8326	5.7126
9.38776	5.10204	1.86735	3.36395	11.1683	5.83093
9.59184	5.10204	1.86735	3.41497	11.5161	5.95075
9.79592	5.10204	1.86735	3.46599	11.8769	6.07208
10	5.10204	1.86735	3.51701	12.2514	6.19499
0	5.30612	1.93537	1.05102	2.008	1.42837
0.204082	5.30612	1.93537	1.10204	2.14473	1.51248
0.408163	5.30612	1.93537	1.15306	2.28261	1.59688
0.612245	5.30612	1.93537	1.20408	2.42173	1.68158
0.816327	5.30612	1.93537	1.2551	2.56215	1.76661
1.02041	5.30612	1.93537	1.30612	2.70396	1.85198
1.22449	5.30612	1.93537	1.35714	2.84725	1.93772
1.42857	5.30612	1.93537	1.40816	2.99209	2.02383
1.63265	5.30612	1.93537	1.45918	3.13859	2.11033
1.83673	5.30612	1.93537	1.5102	3.28683	2.19725
2.04082	5.30612	1.93537	1.56122	3.43692	2.28461
2.2449	5.30612	1.93537	1.61224	3.58894	2.37242
2.44898	5.30612	1.93537	1.66327	3.743	2.4607
2.65306	5.30612	1.93537	1.71429	3.89922	2.54947
2.85714	5.30612	1.93537	1.76531	4.0577	2.63875
3.06122	5.30612	1.93537	1.81633	4.21856	2.72856
3.26531	5.30612	1.93537	1.86735	4.38192	2.81893
3.46939	5.30612	1.93537	1.91837	4.5479	2.90987
3.67347	5.30612	1.93537	1.96939	4.71665	3.0014
3.87755	5.30612	1.93537	2.02041	4.88829	3.09355
4.08163	5.30612	1.93537	2.07143	5.06298	3.18634
4.28571	5.30612	1.93537	2.12245	5.24086	3.2798
4.4898	5.30612	1.93537	2.17347	5.42209	3.37394
4.69388	5.30612	1.93537	2.22449	5.60685	3.46879
4.89796	5.30612	1.93537	2.27551	5.7953	3.56437
5.10204	5.30612	1.93537	2.32653	5.98763	3.66071
5.30612	5.30612	1.93537	2.37755	6.18404	3.75783
5.5102	5.30612	1.93537	2.42857	6.38473	3.85577
5.71429	5.30612	1.93537	2.47959	6.58992	3.95454
5.91837	5.30612	1.93537	2.53061	6.79984	4.05418
6.12245	5.30612	1.93537	2.58163	7.01472	4.15471
6.32653	5.30612	1.93537	2.63265	7.23484	4.25616
6.53061	5.30612	1.93537	2.68367	7.46045	4.35857
6.73469	5.30612	1.93537	2.73469	7.69185	4.46195
6.93878	5.30612	1.93537	2.78571	7.92934	4.56635
7.14286	5.30612	1.93537	2.83673	8.17325	4.67179
7.34694	5.30612	1.93537	2.88776	8.42392	4.7783
7.55102	5.30612	1.93537	2.93878	8.68174	4.88593
7.7551	5.30612	1.93537	2.9898	8.94709	4.9947
7.95918	5.30612	1.93537	3.04082	9.22039	5.10466
8.16327	5.30612	1.93537	3.09184	9.5021	5.21583
8.36735	5.30612	1.93537	3.14286	9.7927	5.32826
8.57143	5.30612	1.93537	3.19388	10.0927	5.44198
8.77551	5.30612	1.93537	3.2449	10.4027	5.55704
8.97959	5.30612	1.93537	3.29592	10.7233	5.67347
9.18367	5.30612	1.93537	3.34694	11.055	5.79133
9.38776	5.30612	1.93537	3.39796	11.3987	5.91064
9.59184	5.30612	1.93537	3.44898	11.7551	6.03147
9.79592	5.30612	1.93537	3.5	12.125	6.15385
10	5.30612	1.93537	3.55102	12.5093	6.27783
0	5.5102	2.0034	1.08503	2.09903	1.48441
0.204082	5.5102	2.0034	1.13605	2.23652	1.56871
0.408163	5.5102	2.0034	1.18707	2.37521	1.65331
0.612245	5.5102	2.0034	1.2381	2.51519	1.73823
0.816327	5.5102	2.0034	1.28912	2.65653	1.82349
1.02041	5.5102	2.0034	1.34014	2.79932	1.9091
1.22449	5.5102	2.0034	1.39116	2.94363	1.99508
1.42857	5.5102	2.0034	1.44218	3.08957	2.08145
1.63265	5.5102	2.0034	1.4932	3.23722	2.16823
1.83673	5.5102	2.0034	1.54422	3.38668	2.25544
2.04082	5.5102	2.0034	1.59524	3.53804	2.3431
2.2449	5.5102	2.0034	1.64626	3.69142	2.43122
2.44898	5.5102	2.0034	1.69728	3.8469	2.51982
2.65306	5.5102	2.0034	1.7483	4.00462	2.60893
2.85714	5.5102	2.0034	1.79932	4.16467	2.69856
3.06122	5.5102	2.0034	1.85034	4.32718	2.78874
3.26531	5.5102	2.0034	1.90136	4.49227	2.87949
3.46939	5.5102	2.0034	1.95238	4.66008	2.97082
3.67347	5.5102	2.0034	2.0034	4.83075	3.06277
3.87755	5.5102	2.0034	2.05442	5.0044	3.15534
4.08163	5.5102	2.0034	2.10544	5.1812	3.24857
4.28571	5.5102	2.0034	2.15646	5.3613	3.34248
4.4898	5.5102	2.0034	2.20748	5.54486	3.43709
4.69388	5.5102	2.0034	2.2585	5.73206	3.53242
4.89796	5.5102	2.0034	2.30952	5.92308	3.62851
5.10204	5.5102	2.0034	2.36054	6.11811	3.72537
5.30612	5.5102	2.0034	2.41156	6.31735	3.82303
5.5102	5.5102	2.0034	2.46259	6.52101	3.92153
5.71429	5.5102	2.0034	2.51361	6.72933	4.02087
5.91837	5.5102	2.0034	2.56463	6.94253	4.1211
6.12245	5.5102	2.0034	2.61565	7.16087	4.22224
6.32653	5.5102	2.0034	2.66667	7.38462	4.32432
6.53061	5.5102	2.0034	2.71769	7.61405	4.42738
6.73469	5.5102	2.0034	2.76871	7.84948	4.53143
6.93878	5.5102	2.0034	2.81973	8.09121	4.63652
7.14286	5.5102	2.0034	2.87075	8.33959	4.74268
7.34694	5.5102	2.0034	2.92177	8.59498	4.84993
7.55102	5.5102	2.0034	2.97279	8.85778	4.95832
7.7551	5.5102	2.0034	3.02381	9.12838	5.06787
7.95918	5.5102	2.0034	3.07483	9.40723	5.17864
8.16327	5.5102	2.0034	3.12585	9.69482	5.29064
8.36735	5.5102	2.0034	3.17687	9.99163	5.40393
8.57143	5.5102	2.0034	3.22789	10.2982	5.51854
8.77551	5.5102	2.0034	3.27891	10.6152	5.63451
8.97959	5.5102	2.0034	3.32993	10.9432	5.75188
9.18367	5.5102	2.0034	3.38095	11.2828	5.8707
9.38776	5.5102	2.0034	3.43197	11.6349	5.99102
9.59184	5.5102	2.0034	3.48299	12.0002	6.11288
9.79592	5.5102	2.0034	3.53401	12.3795	6.23632
10	5.5102	2.0034	3.58503	12.7739	6.3614
0	5.71429	2.07143	1.11905	2.19056	1.54058
0.204082	5.71429	2.07143	1.17007	2.32884	1.62508
0.408163	5.71429	2.07143	1.22109	2.46839	1.70989
0.612245	5.71429	2.07143	1.27211	2.60926	1.79503
0.816327	5.71429	2.07143	1.32313	2.75155	1.88052
1.02041	5.71429	2.07143	1.37415	2.89535	1.96638
1.22449	5.71429	2.07143	1.42517	3.04074	2.05262
1.42857	5.71429	2.07143	1.47619	3.18781	2.13926
1.63265	5.71429	2.07143	1.52721	3.33665	2.22632
1.83673	5.71429	2.07143	1.57823	3.48737	2.31383
2.04082	5.71429	2.07143	1.62925	3.64006	2.40179
2.2449	5.71429	2.07143	1.68027	3.79483	2.49023
2.44898	5.71429	2.07143	1.73129	3.95179	2.57917
2.65306	5.71429	2.07143	1.78231	4.11105	2.66863
2.85714	5.71429	2.07143	1.83333	4.27273	2.75862
3.06122	5.71429	2.07143	1.88435	4.43695	2.84918
3.26531	5.71429	2.07143	1.93537	4.60384	2.94031
3.46939	5.71429	2.07143	1.98639	4.77353	3.03205
3.67347	5.71429	2.07143	2.03741	4.94617	3.12441
3.87755	5.71429	2.07143	2.08844	5.12191	3.21742
4.08163	5.71429	2.07143	2.13946	5.30089	3.3111
4.28571	5.71429	2.07143	2.19048	5.48328	3.40547
4.4898	5.71429	2.07143	2.2415	5.66924	3.50056
4.69388	5.71429	2.07143	2.29252	5.85897	3.5964
4.89796	5.71429	2.07143	2.34354	6.05264	3.693
5.10204	5.71429	2.07143	2.39456	6.25045	3.79039
5.30612	5.71429	2.07143	2.44558	6.45262	3.8886
5.5102	5.71429	2.07143	2.4966	6.65936	3.98766
5.71429	5.71429	2.07143	2.54762	6.8709	4.08759
5.91837	5.71429	2.07143	2.59864	7.0875	4.18843
6.12245	5.71429	2.07143	2.64966	7.30942	4.29019
6.32653	5.71429	2.07143	2.70068	7.53692	4.39292
6.53061	5.71429	2.07143	2.7517	7.77032	4.49663
6.73469	5.71429	2.07143	2.80272	8.00991	4.60137
6.93878	5.71429	2.07143	2.85374	8.25604	4.70717
7.14286	5.71429	2.07143	2.90476	8.50905	4.81405
7.34694	5.71429	2.07143	2.95578	8.76933	4.92206
7.55102	5.71429	2.07143	3.0068	9.03728	5.03122
7.7551	5.71429	2.07143	3.05782	9.31334	5.14158
7.95918	5.71429	2.07143	3.10884	9.59796	5.25317
8.16327	5.71429	2.07143	3.15986	9.89164	5.36602
8.36735	5.71429	2.07143	3.21088	10.1949	5.48018
8.57143	5.71429	2.07143	3.2619	10.5084	5.5957
8.77551	5.71429	2.07143	3.31293	10.8326	5.7126
8.97959	5.71429	2.07143	3.36395	11.1683	5.83093
9.18367	5.71429	2.07143	3.41497	11.5161	5.95075
9.38776	5.71429	2.07143	3.46599	11.8769	6.07208
9.59184	5.71429	2.07143	3.51701	12.2514	6.19499
9.79592	5.71429	2.07143	3.56803	12.6407	6.31952
10	5.71429	2.07143	3.61905	13.0457	6.44572
0	5.91837	2.13946	1.15306	2.28261	1.59688
0.204082	5.91837	2.13946	1.20408	2.42173	1.68158
0.408163	5.91837	2.13946	1.2551	2.56215	1.76661
0.612245	5.91837	2.13946	1.30612	2.70396	1.85198
0.816327	5.91837	2.13946	1.35714	2.84725	1.93772
1.02041	5.91837	2.13946	1.40816	2.99209	2.02383
1.22449	5.91837	2.13946	1.45918	3.13859	2.11033
1.42857	5.91837	2.13946	1.5102	3.28683	2.19725
1.63265	5.91837	2.13946	1.56122	3.43692	2.28461
1.83673	5.91837	2.13946	1.61224	3.58894	2.37242
2.04082	5.91837	2.13946	1.66327	3.743	2.4607
2.2449	5.91837	2.13946	1.71429	3.89922	2.54947
2.44898	5.91837	2.13946	1.76531	4.0577	2.63875
2.65306	5.91837	2.13946	1.81633	4.21856	2.72856
2.85714	5.91837	2.13946	1.86735	4.38192	2.81893
3.06122	5.91837	2.13946	1.91837	4.5479	2.90987
3.26531	5.91837	2.13946	1.96939	4.71665	3.0014
3.46939	5.91837	2.13946	2.02041	4.88829	3.09355
3.67347	5.91837	2.13946	2.07143	5.06298	3.18634
3.87755	5.91837	2.13946	2.12245	5.24086	3.2798
4.08163	5.91837	2.13946	2.17347	5.42209	3.37394
4.28571	5.91837	2.13946	2.22449	5.60685	3.46879
4.4898	5.91837	2.13946	2.27551	5.7953	3.56437
4.69388	5.91837	2.13946	2.32653	5.98763	3.66071
4.89796	5.91837	2.13946	2.37755	6.18404	3.75783
5.10204	5.91837	2.13946	2.42857	6.38473	3.85577
5.30612	5.91837	2.13946	2.47959	6.58992	3.95454
5.5102	5.91837	2.13946	2.53061	6.79984	4.05418
5.71429	5.91837	2.13946	2.58163	7.01472	4.15471
5.91837	5.91837	2.13946	2.63265	7.23484	4.25616
6.12245	5.91837	2.13946	2.68367	7.46045	4.35857
6.32653	5.91837	2.13946	2.73469	7.69185	4.46195
6.53061	5.91837	2.13946	2.78571	7.92934	4.56635
6.73469	5.91837	2.13946	2.83673	8.17325	4.67179
6.93878	5.91837	2.13946	2.88776	8.42392	4.7783
7.14286	5.91837	2.13946	2.93878	8.68174	4.88593
7.34694	5.91837	2.13946	2.9898	8.94709	4.9947
7.55102	5.91837	2.13946	3.04082	9.22039	5.10466
7.7551	5.91837	2.13946	3.09184	9.5021	5.21583
7.95918	5.91837	2.13946	3.14286	9.7927	5.32826
8.16327	5.91837	2.13946	3.19388	10.0927	5.44198
8.36735	5.91837	2.13946	3.2449	10.4027	5.55704
8.57143	5.91837	2.13946	3.29592	10.7233	5.67347
8.77551	5.91837	2.13946	3.34694	11.055	5.79133
8.97959	5.91837	2.13946	3.39796	11.3987	5.91064
9.18367	5.91837	2.13946	3.44898	11.7551	6.03147
9.38776	5.91837	2.13946	3.5	12.125	6.15385
9.59184	5.91837	2.13946	3.55102	12.5093	6.27783
9.79592	5.91837	2.13946	3.60204	12.9089	6.40347
10	5.91837	2.13946	3.65306	13.3249	6.53081
0	6.12245	2.20748	1.18707	2.37521	1.65331
0.204082	6.12245	2.20748	1.2381	2.51519	1.73823
0.408163	6.12245	2.20748	1.28912	2.65653	1.82349
0.612245	6.12245	2.20748	1.34014	2.79932	1.9091
0.816327	6.12245	2.20748	1.39116	2.94363	1.99508
1.02041	6.12245	2.20748	1.44218	3.08957	2.08145
1.22449	6.12245	2.20748	1.4932	3.23722	2.16823
1.42857	6.12245	2.20748	1.54422	3.38668	2.25544
1.63265	6.12245	2.20748	1.59524	3.53804	2.3431
1.83673	6.12245	2.20748	1.64626	3.69142	2.43122
2.04082	6.12245	2.20748	1.69728	3.8469	2.51982
2.2449	6.12245	2.20748	1.7483	4.00462	2.60893
2.44898	6.12245	2.20748	1.79932	4.16467	2.69856
2.65306	6.12245	2.20748	1.85034	4.32718	2.78874
2.85714	6.12245	2.20748	1.90136	4.49227	2.87949
3.06122	6.12245	2.20748	1.95238	4.66008	2.97082
3.26531	6.12245	2.20748	2.0034	4.83075	3.06277
3.46939	6.12245	2.20748	2.05442	5.0044	3.15534
3.67347	6.12245	2.20748	2.10544	5.1812	3.24857
3.87755	6.12245	2.20748	2.15646	5.3613	3.34248
4.08163	6.12245	2.20748	2.20748	5.54486	3.43709
4.28571	6.12245	2.20748	2.2585	5.73206	3.53242
4.4898	6.12245	2.20748	2.30952	5.92308	3.62851
4.69388	6.12245	2.20748	2.36054	6.11811	3.72537
4.89796	6.12245	2.20748	2.41156	6.31735	3.82303
5.10204	6.12245	2.20748	2.46259	6.52101	3.92153
5.30612	6.12245	2.20748	2.51361	6.72933	4.02087
5.5102	6.12245	2.20748	2.56463	6.94253	4.1211
5.71429	6.12245	2.20748	2.61565	7.16087	4.22224
5.91837	6.12245	2.20748	2.66667	7.38462	4.32432
6.12245	6.12245	2.20748	2.71769	7.61405	4.42738
6.32653	6.12245	2.20748	2.76871	7.84948	4.53143
6.53061	6.12245	2.20748	2.81973	8.09121	4.63652
6.73469	6.12245	2.20748	2.87075	8.33959	4.74268
6.93878	6.12245	2.20748	2.92177	8.59498	4.84993
7.14286	6.12245	2.20748	2.97279	8.85778	4.95832
7.34694	6.12245	2.20748	3.02381	9.12838	5.06787
7.55102	6.12245	2.20748	3.07483	9.40723	5.17864
7.7551	6.12245	2.20748	3.12585	9.69482	5.29064
7.95918	6.12245	2.20748	3.17687	9.99163	5.40393
8.16327	6.12245	2.20748	3.22789	10.2982	5.51854
8.36735	6.12245	2.20748	3.27891	10.6152	5.63451
8.57143	6.12245	2.20748	3.32993	10.9432	5.75188
8.77551	6.12245	2.20748	3.38095	11.2828	5.8707
8.97959	6.12245	2.20748	3.43197	11.6349	5.99102
9.18367	6.12245	2.20748	3.48299	12.0002	6.11288
9.38776	6.12245	2.20748	3.53401	12.3795	6.23632
9.59184	6.12245	2.20748	3.58503	12.7739	6.3614
9.79592	6.12245	2.20748	3.63605	13.1843	6.48817
10	6.12245	2.20748	3.68707	13.6119	6.61668
0	6.32653	2.27551	1.22109	2.46839	1.70989
0.204082	6.32653	2.27551	1.27211	2.60926	1.79503
0.408163	6.32653	2.27551	1.32313	2.75155	1.88052
0.612245	6.32653	2.27551	1.37415	2.89535	1.96638
0.816327	6.32653	2.27551	1.42517	3.04074	2.05262
1.02041	6.32653	2.27551	1.47619	3.18781	2.13926
1.22449	6.32653	2.27551	1.52721	3.33665	2.22632
1.42857	6.32653	2.27551	1.57823	3.48737	2.31383
1.63265	6.32653	2.27551	1.62925	3.64006	2.40179
1.83673	6.32653	2.27551	1.68027	3.79483	2.49023
2.04082	6.32653	2.27551	1.73129	3.95179	2.57917
2.2449	6.32653	2.27551	1.78231	4.11105	2.66863
2.44898	6.32653	2.27551	1.83333	4.27273	2.75862
2.65306	6.32653	2.27551	1.88435	4.43695	2.84918
2.85714	6.32653	2.27551	1.93537	4.60384	2.94031
3.06122	6.32653	2.27551	1.98639	4.77353	3.03205
3.26531	6.32653	2.27551	2.03741	4.94617	3.12441
3.46939	6.32653	2.27551	2.08844	5.12191	3.21742
3.67347	6.32653	2.27551	2.13946	5.30089	3.3111
3.87755	6.32653	2.27551	2.19048	5.48328	3.40547
4.08163	6.32653	2.27551	2.2415	5.66924	3.50056
4.28571	6.32653	2.27551	2.29252	5.85897	3.5964
4.4898	6.32653	2.27551	2.34354	6.05264	3.693
4.69388	6.32653	2.27551	2.39456	6.25045	3.79039
4.89796	6.32653	2.27551	2.44558	6.45262	3.8886
5.10204	6.32653	2.27551	2.4966	6.65936	3.98766
5.30612	6.32653	2.27551	2.54762	6.8709	4.08759
5.5102	6.32653	2.27551	2.59864	7.0875	4.18843
5.71429	6.32653	2.27551	2.64966	7.30942	4.29019
5.91837	6.32653	2.27551	2.70068	7.53692	4.39292
6.12245	6.32653	2.27551	2.7517	7.77032	4.49663
6.32653	6.32653	2.27551	2.80272	8.00991	4.60137
6.53061	6.32653	2.27551	2.85374	8.25604	4.70717
6.73469	6.32653	2.27551	2.90476	8.50905	4.81405
6.93878	6.32653	2.27551	2.95578	8.76933	4.92206
7.14286	6.32653	2.27551	3.0068	9.03728	5.03122
7.34694	6.32653	2.27551	3.05782	9.31334	5.14158
7.55102	6.32653	2.27551	3.10884	9.59796	5.25317
7.7551	6.32653	2.27551	3.15986	9.89164	5.36602
7.95918	6.32653	2.27551	3.21088	10.1949	5.48018
8.16327	6.32653	2.27551	3.2619	10.5084	5.5957
8.36735	6.32653	2.27551	3.31293	10.8326	5.7126
8.57143	6.32653	2.27551	3.36395	11.1683	5.83093
8.77551	6.32653	2.27551	3.41497	11.5161	5.95075
8.97959	6.32653	2.27551	3.46599	11.8769	6.07208
9.18367	6.32653	2.27551	3.51701	12.2514	6.19499
9.38776	6.32653	2.27551	3.56803	12.6407	6.31952
9.59184	6.32653	2.27551	3.61905	13.0457	6.44572
9.79592	6.32653	2.27551	3.67007	13.4674	6.57365
10	6.32653	2.27551	3.72109	13.9071	6.70335
0	6.53061	2.34354	1.2551	2.56215	1.76661
0.204082	6.53061	2.34354	1.30612	2.70396	1.85198
0.408163	6.53061	2.34354	1.35714	2.84725	1.93772
0.612245	6.53061	2.34354	1.40816	2.99209	2.02383
0.816327	6.53061	2.34354	1.45918	3.13859	2.11033
1.02041	6.53061	2.34354	1.5102	3.28683	2.19725
1.22449	6.53061	2.34354	1.56122	3.43692	2.28461
1.42857	6.53061	2.34354	1.61224	3.58894	2.37242
1.63265	6.53061	2.34354	1.66327	3.743	2.4607
1.83673	6.53061	2.34354	1.71429	3.89922	2.54947
2.04082	6.53061	2.34354	1.76531	4.0577	2.63875
2.2449	6.53061	2.34354	1.81633	4.21856	2.72856
2.44898	6.53061	2.34354	1.86735	4.38192	2.81893
2.65306	6.53061	2.34354	1.91837	4.5479	2.90987
2.85714	6.53061	2.34354	1.96939	4.71665	3.0014
3.06122	6.53061	2.34354	2.02041	4.88829	3.09355
3.26531	6.53061	2.34354	2.07143	5.06298	3.18634
3.46939	6.53061	2.34354	2.12245	5.24086	3.2798
3.67347	6.53061	2.34354	2.17347	5.42209	3.37394
3.87755	6.53061	2.34354	2.22449	5.60685	3.46879
4.08163	6.53061	2.34354	2.27551	5.7953	3.56437
4.28571	6.53061	2.34354	2.32653	5.98763	3.66071
4.4898	6.53061	2.34354	2.37755	6.18404	3.75783
4.69388	6.53061	2.34354	2.42857	6.38473	3.85577
4.89796	6.53061	2.34354	2.47959	6.58992	3.95454
5.10204	6.53061	2.34354	2.53061	6.79984	4.05418
5.30612	6.53061	2.34354	2.58163	7.01472	4.15471
5.5102	6.53061	2.34354	2.63265	7.23484	4.25616
5.71429	6.53061	2.34354	2.68367	7.46045	4.35857
5.91837	6.53061	2.34354	2.73469	7.69185	4.46195
6.12245	6.53061	2.34354	2.78571	7.92934	4.56635
6.32653	6.53061	2.34354	2.83673	8.17325	4.67179
6.53061	6.53061	2.34354	2.88776	8.42392	4.7783
6.73469	6.53061	2.34354	2.93878	8.68174	4.88593
6.93878	6.53061	2.34354	2.9898	8.94709	4.9947
7.14286	6.53061	2.34354	3.04082	9.22039	5.10466
7.34694	6.53061	2.34354	3.09184	9.5021	5.21583
7.55102	6.53061	2.34354	3.14286	9.7927	5.32826
7.7551	6.53061	2.34354	3.19388	10.0927	5.44198
7.95918	6.53061	2.34354	3.2449	10.4027	5.55704
8.16327	6.53061	2.34354	3.29592	10.7233	5.67347
8.36735	6.53061	2.34354	3.34694	11.055	5.79133
8.57143	6.53061	2.34354	3.39796	11.3987	5.91064
8.77551	6.53061	2.34354	3.44898	11.7551	6.03147
8.97959	6.53061	2.34354	3.5	12.125	6.15385
9.18367	6.53061	2.34354	3.55102	12.5093	6.27783
9.38776	6.53061	2.34354	3.60204	12.9089	6.40347
9.59184	6.53061	2.34354	3.65306	13.3249	6.53081
9.79592	6.53061	2.34354	3.70408	13.7584	6.65991
10	6.53061	2.34354	3.7551	14.2108	6.79083
0	6.73469	2.41156	1.28912	2.65653	1.82349
0.204082	6.73469	2.41156	1.34014	2.79932	1.9091
0.408163	6.73469	2.41156	1.39116	2.94363	1.99508
0.612245	6.73469	2.41156	1.44218	3.08957	2.08145
0.816327	6.73469	2.41156	1.4932	3.23722	2.16823
1.02041	6.73469	2.41156	1.54422	3.38668	2.25544
1.22449	6.73469	2.41156	1.59524	3.53804	2.3431
1.42857	6.73469	2.41156	1.64626	3.69142	2.43122
1.63265	6.73469	2.41156	1.69728	3.8469	2.51982
1.83673	6.73469	2.41156	1.7483	4.00462	2.60893
2.04082	6.73469	2.41156	1.79932	4.16467	2.69856
2.2449	6.73469	2.41156	1.85034	4.32718	2.78874
2.44898	6.73469	2.41156	1.90136	4.49227	2.87949
2.65306	6.73469	2.41156	1.95238	4.66008	2.97082
2.85714	6.73469	2.41156	2.0034	4.83075	3.06277
3.06122	6.73469	2.41156	2.05442	5.0044	3.15534
3.26531	6.73469	2.41156	2.10544	5.1812	3.24857
3.46939	6.73469	2.41156	2.15646	5.3613	3.34248
3.67347	6.73469	2.41156	2.20748	5.54486	3.43709
3.87755	6.73469	2.41156	2.2585	5.73206	3.53242
4.08163	6.73469	2.41156	2.30952	5.92308	3.62851
4.28571	6.73469	2.41156	2.36054	6.11811	3.72537
4.4898	6.73469	2.41156	2.41156	6.31735	3.82303
4.69388	6.73469	2.41156	2.46259	6.52101	3.92153
4.89796	6.73469	2.41156	2.51361	6.72933	4.02087
5.10204	6.73469	2.41156	2.56463	6.94253	4.1211
5.30612	6.73469	2.41156	2.61565	7.16087	4.22224
5.5102	6.73469	2.41156	2.66667	7.38462	4.32432
5.71429	6.73469	2.41156	2.71769	7.61405	4.42738
5.91837	6.73469	2.41156	2.76871	7.84948	4.53143
6.12245	6.73469	2.41156	2.81973	8.09121	4.63652
6.32653	6.73469	2.41156	2.87075	8.33959	4.74268
6.53061	6.73469	2.41156	2.92177	8.59498	4.84993
6.73469	6.73469	2.41156	2.97279	8.85778	4.95832
6.93878	6.73469	2.41156	3.02381	9.12838	5.06787
7.14286	6.73469	2.41156	3.07483	9.40723	5.17864
7.34694	6.73469	2.41156	3.12585	9.69482	5.29064
7.55102	6.73469	2.41156	3.17687	9.99163	5.40393
7.7551	6.73469	2.41156	3.22789	10.2982	5.51854
7.95918	6.73469	2.41156	3.27891	10.6152	5.63451
8.16327	6.73469	2.41156	3.32993	10.9432	5.75188
8.36735	6.73469	2.41156	3.38095	11.2828	5.8707
8.57143	6.73469	2.41156	3.43197	11.6349	5.99102
8.77551	6.73469	2.41156	3.48299	12.0002	6.11288
8.97959	6.73469	2.41156	3.53401	12.3795	6.23632
9.18367	6.73469	2.41156	3.58503	12.7739	6.3614
9.38776	6.73469	2.41156	3.63605	13.1843	6.48817
9.59184	6.73469	2.41156	3.68707	13.6119	6.61668
9.79592	6.73469	2.41156	3.7381	14.0579	6.74699
10	6.73469	2.41156	3.78912	14.5235	6.87915
0	6.93878	2.47959	1.32313	2.75155	1.88052
0.204082	6.93878	2.47959	1.37415	2.89535	1.96638
0.408163	6.93878	2.47959	1.42517	3.04074	2.05262
0.612245	6.93878	2.47959	1.47619	3.18781	2.13926
0.816327	6.93878	2.47959	1.52721	3.33665	2.22632
1.02041	6.93878	2.47959	1.57823	3.48737	2.31383
1.22449	6.93878	2.47959	1.62925	3.64006	2.40179
1.42857	6.93878	2.47959	1.68027	3.79483	2.49023
1.63265	6.93878	2.47959	1.73129	3.95179	2.57917
1.83673	6.93878	2.47959	1.78231	4.11105	2.66863
2.04082	6.93878	2.47959	1.83333	4.27273	2.75862
2.2449	6.93878	2.47959	1.88435	4.43695	2.84918
2.44898	6.93878	2.47959	1.93537	4.60384	2.94031
2.65306	6.93878	2.47959	1.98639	4.77353	3.03205
2.85714	6.93878	2.47959	2.03741	4.94617	3.12441
3.06122	6.93878	2.47959	2.08844	5.12191	3.21742
3.26531	6.93878	2.47959	2.13946	5.30089	3.3111
3.46939	6.93878	2.47959	2.19048	5.48328	3.40547
3.67347	6.93878	2.47959	2.2415	5.66924	3.50056
3.87755	6.93878	2.47959	2.29252	5.85897	3.5964
4.08163	6.93878	2.47959	2.34354	6.05264	3.693
4.28571	6.93878	2.47959	2.39456	6.25045	3.79039
4.4898	6.93878	2.47959	2.44558	6.45262	3.8886
4.69388	6.93878	2.47959	2.4966	6.65936	3.98766
4.89796	6.93878	2.47959	2.54762	6.8709	4.08759
5.10204	6.93878	2.47959	2.59864	7.0875	4.18843
5.30612	6.93878	2.47959	2.64966	7.30942	4.29019
5.5102	6.93878	2.47959	2.70068	7.53692	4.39292
5.71429	6.93878	2.47959	2.7517	7.77032	4.49663
5.91837	6.93878	2.47959	2.80272	8.00991	4.60137
6.12245	6.93878	2.47959	2.85374	8.25604	4.70717
6.32653	6.93878	2.47959	2.90476	8.50905	4.81405
6.53061	6.93878	2.47959	2.95578	8.76933	4.92206
6.73469	6.93878	2.47959	3.0068	9.03728	5.03122
6.93878	6.93878	2.47959	3.05782	9.31334	5.14158
7.14286	6.93878	2.47959	3.10884	9.59796	5.25317
7.34694	6.93878	2.47959	3.15986	9.89164	5.36602
7.55102	6.93878	2.47959	3.21088	10.1949	5.48018
7.7551	6.93878	2.47959	3.2619	10.5084	5.5957
7.95918	6.93878	2.47959	3.31293	10.8326	5.7126
8.16327	6.93878	2.47959	3.36395	11.1683	5.83093
8.36735	6.93878	2.47959	3.41497	11.5161	5.95075
8.57143	6.93878	2.47959	3.46599	11.8769	6.07208
8.77551	6.93878	2.47959	3.51701	12.2514	6.19499
8.97959	6.93878	2.47959	3.56803	12.6407	6.31952
9.18367	6.93878	2.47959	3.61905	13.0457	6.44572
9.38776	6.93878	2.47959	3.67007	13.4674	6.57365
9.59184	6.93878	2.47959	3.72109	13.9071	6.70335
9.79592	6.93878	2.47959	3.77211	14.366	6.83489
10	6.93878	2.47959	3.82313	14.8456	6.96831
0	7.14286	2.54762	1.35714	2.84725	1.93772
0.204082	7.14286	2.54762	1.40816	2.99209	2.02383
0.408163	7.14286	2.54762	1.45918	3.13859	2.11033
0.612245	7.14286	2.54762	1.5102	3.28683	2.19725
0.816327	7.14286	2.54762	1.56122	3.43692	2.28461
1.02041	7.14286	2.54762	1.61224	3.58894	2.37242
1.22449	7.14286	2.54762	1.66327	3.743	2.4607
1.42857	7.14286	2.54762	1.71429	3.89922	2.54947
1.63265	7.14286	2.54762	1.76531	4.0577	2.63875
1.83673	7.14286	2.54762	1.81633	4.21856	2.72856
2.04082	7.14286	2.54762	1.86735	4.38192	2.81893
2.2449	7.14286	2.54762	1.91837	4.5479	2.90987
2.44898	7.14286	2.54762	1.96939	4.71665	3.0014
2.65306	7.14286	2.54762	2.02041	4.88829	3.09355
2.85714	7.14286	2.54762	2.07143	5.06298	3.18634
3.06122	7.14286	2.54762	2.12245	5.24086	3.2798
3.26531	7.14286	2.54762	2.17347	5.42209	3.37394
3.46939	7.14286	2.54762	2.22449	5.60685	3.46879
3.67347	7.14286	2.54762	2.27551	5.7953	3.56437
3.87755	7.14286	2.54762	2.32653	5.98763	3.66071
4.08163	7.14286	2.54762	2.37755	6.18404	3.75783
4.28571	7.14286	2.54762	2.42857	6.38473	3.85577
4.4898	7.14286	2.54762	2.47959	6.58992	3.95454
4.69388	7.14286	2.54762	2.53061	6.79984	4.05418
4.89796	7.14286	2.54762	2.58163	7.01472	4.15471
5.10204	7.14286	2.54762	2.63265	7.23484	4.25616
5.30612	7.14286	2.54762	2.68367	7.46045	4.35857
5.5102	7.14286	2.54762	2.73469	7.69185	4.46195
5.71429	7.14286	2.54762	2.78571	7.92934	4.56635
5.91837	7.14286	2.54762	2.83673	8.17325	4.67179
6.12245	7.14286	2.54762	2.88776	8.42392	4.7783
6.32653	7.14286	2.54762	2.93878	8.68174	4.88593
6.53061	7.14286	2.54762	2.9898	8.94709	4.9947
6.73469	7.14286	2.54762	3.04082	9.22039	5.10466
6.93878	7.14286	2.54762	3.09184	9.5021	5.21583
7.14286	7.14286	2.54762	3.14286	9.7927	5.32826
7.34694	7.14286	2.54762	3.19388	10.0927	5.44198
7.55102	7.14286	2.54762	3.2449	10.4027	5.55704
7.7551	7.14286	2.54762	3.29592	10.7233	5.67347
7.95918	7.14286	2.54762	3.34694	11.055	5.79133
8.16327	7.14286	2.54762	3.39796	11.3987	5.91064
8.36735	7.14286	2.54762	3.44898	11.7551	6.03147
8.57143	7.14286	2.54762	3.5	12.125	6.15385
8.77551	7.14286	2.54762	3.55102	12.5093	6.27783
8.97959	7.14286	2.54762	3.60204	12.9089	6.40347
9.18367	7.14286	2.54762	3.65306	13.3249	6.53081
9.38776	7.14286	2.54762	3.70408	13.7584	6.65991
9.59184	7.14286	2.54762	3.7551	14.2108	6.79083
9.79592	7.14286	2.54762	3.80612	14.6833	6.92362
10	7.14286	2.54762	3.85714	15.1776	7.05835
0	7.34694	2.61565	1.39116	2.94363	1.99508
0.204082	7.34694	2.61565	1.44218	3.08957	2.08145
0.408163	7.34694	2.61565	1.4932	3.23722	2.16823
0.612245	7.34694	2.61565	1.54422	3.38668	2.25544
0.816327	7.34694	2.61565	1.59524	3.53804	2.3431
1.02041	7.34694	2.61565	1.64626	3.69142	2.43122
1.22449	7.34694	2.61565	1.69728	3.8469	2.51982
1.42857	7.34694	2.61565	1.7483	4.00462	2.60893
1.63265	7.34694	2.61565	1.79932	4.16467	2.69856
1.83673	7.34694	2.61565	1.85034	4.32718	2.78874
2.04082	7.34694	2.61565	1.90136	4.49227	2.87949
2.2449	7.34694	2.61565	1.95238	4.66008	2.97082
2.44898	7.34694	2.61565	2.0034	4.83075	3.06277
2.65306	7.34694	2.61565	2.05442	5.0044	3.15534
2.85714	7.34694	2.61565	2.10544	5.1812	3.24857
3.06122	7.34694	2.61565	2.15646	5.3613	3.34248
3.26531	7.34694	2.61565	2.20748	5.54486	3.43709
3.46939	7.34694	2.61565	2.2585	5.73206	3.53242
3.67347	7.34694	2.61565	2.30952	5.92308	3.62851
3.87755	7.34694	2.61565	2.36054	6.11811	3.72537
4.08163	7.34694	2.61565	2.41156	6.31735	3.82303
4.28571	7.34694	2.61565	2.46259	6.52101	3.92153
4.4898	7.34694	2.61565	2.51361	6.72933	4.02087
4.69388	7.34694	2.61565	2.56463	6.94253	4.1211
4.89796	7.34694	2.61565	2.61565	7.16087	4.22224
5.10204	7.34694	2.61565	2.66667	7.38462	4.32432
5.30612	7.34694	2.61565	2.71769	7.61405	4.42738
5.5102	7.34694	2.61565	2.76871	7.84948	4.53143
5.71429	7.34694	2.61565	2.81973	8.09121	4.63652
5.91837	7.34694	2.61565	2.87075	8.33959	4.74268
6.12245	7.34694	2.61565	2.92177	8.59498	4.84993
6.32653	7.34694	2.61565	2.97279	8.85778	4.95832
6.53061	7.34694	2.61565	3.02381	9.12838	5.06787
6.73469	7.34694	2.61565	3.07483	9.40723	5.17864
6.93878	7.34694	2.61565	3.12585	9.69482	5.29064
7.14286	7.34694	2.61565	3.17687	9.99163	5.40393
7.34694	7.34694	2.61565	3.22789	10.2982	5.51854
7.55102	7.34694	2.61565	3.27891	10.6152	5.63451
7.7551	7.34694	2.61565	3.32993	10.9432	5.75188
7.95918	7.34694	2.61565	3.38095	11.2828	5.8707
8.16327	7.34694	2.61565	3.43197	11.6349	5.99102
8.36735	7.34694	2.61565	3.48299	12.0002	6.11288
8.57143	7.34694	2.61565	3.53401	12.3795	6.23632
8.77551	7.34694	2.61565	3.58503	12.7739	6.3614
8.97959	7.34694	2.61565	3.63605	13.1843	6.48817
9.18367	7.34694	2.61565	3.68707	13.6119	6.61668
9.38776	7.34694	2.61565	3.7381	14.0579	6.74699
9.59184	7.34694	2.61565	3.78912	14.5235	6.87915
9.79592	7.34694	2.61565	3.84014	15.0103	7.01322
10	7.34694	2.61565	3.89116	15.5199	7.14926
0	7.55102	2.68367	1.42517	3.04074	2.05262
0.204082	7.55102	2.68367	1.47619	3.18781	2.13926
0.408163	7.55102	2.68367	1.52721	3.33665	2.22632
0.612245	7.55102	2.68367	1.57823	3.48737	2.31383
0.816327	7.55102	2.68367	1.62925	3.64006	2.40179
1.02041	7.55102	2.68367	1.68027	3.79483	2.49023
1.22449	7.55102	2.68367	1.73129	3.95179	2.57917
1.42857	7.55102	2.68367	1.78231	4.11105	2.66863
1.63265	7.55102	2.68367	1.83333	4.27273	2.75862
1.83673	7.55102	2.68367	1.88435	4.43695	2.84918
2.04082	7.55102	2.68367	1.93537	4.60384	2.94031
2.2449	7.55102	2.68367	1.98639	4.77353	3.03205
2.44898	7.55102	2.68367	2.03741	4.94617	3.12441
2.65306	7.55102	2.68367	2.08844	5.12191	3.21742
2.85714	7.55102	2.68367	2.13946	5.30089	3.3111
3.06122	7.55102	2.68367	2.19048	5.48328	3.40547
3.26531	7.55102	2.68367	2.2415	5.66924	3.50056
3.46939	7.55102	2.68367	2.29252	5.85897	3.5964
3.67347	7.55102	2.68367	2.34354	6.05264	3.693
3.87755	7.55102	2.68367	2.39456	6.25045	3.79039
4.08163	7.55102	2.68367	2.44558	6.45262	3.8886
4.28571	7.55102	2.68367	2.4966	6.65936	3.98766
4.4898	7.55102	2.68367	2.54762	6.8709	4.08759
4.69388	7.55102	2.68367	2.59864	7.0875	4.18843
4.89796	7.55102	2.68367	2.64966	7.30942	4.29019
5.10204	7.55102	2.68367	2.70068	7.53692	4.39292
5.30612	7.55102	2.68367	2.7517	7.77032	4.49663
5.5102	7.55102	2.68367	2.80272	8.00991	4.60137
5.71429	7.55102	2.68367	2.85374	8.25604	4.70717
5.91837	7.55102	2.68367	2.90476	8.50905	4.81405
6.12245	7.55102	2.68367	2.95578	8.76933	4.92206
6.32653	7.55102	2.68367	3.0068	9.03728	5.03122
6.53061	7.55102	2.68367	3.05782	9.31334	5.14158
6.73469	7.55102	2.68367	3.10884	9.59796	5.25317
6.93878	7.55102	2.68367	3.15986	9.89164	5.36602
7.14286	7.55102	2.68367	3.21088	10.1949	5.48018
7.34694	7.55102	2.68367	3.2619	10.5084	5.5957
7.55102	7.55102	2.68367	3.31293	10.8326	5.7126
7.7551	7.55102	2.68367	3.36395	11.1683	5.83093
7.95918	7.55102	2.68367	3.41497	11.5161	5.95075
8.16327	7.55102	2.68367	3.46599	11.8769	6.07208
8.36735	7.55102	2.68367	3.51701	12.2514	6.19499
8.57143	7.55102	2.68367	3.56803	12.6407	6.31952
8.77551	7.55102	2.68367	3.61905	13.0457	6.44572
8.97959	7.55102	2.68367	3.67007	13.4674	6.57365
9.18367	7.55102	2.68367	3.72109	13.9071	6.70335
9.38776	7.55102	2.68367	3.77211	14.366	6.83489
9.59184	7.55102	2.68367	3.82313	14.8456	6.96831
9.79592	7.55102	2.68367	3.87415	15.3474	7.10369
10	7.55102	2.68367	3.92517	15.8731	7.24109
0	7.7551	2.7517	1.45918	3.13859	2.11033
0.204082	7.7551	2.7517	1.5102	3.28683	2.19725
0.408163	7.7551	2.7517	1.56122	3.43692	2.28461
0.612245	7.7551	2.7517	1.61224	3.58894	2.37242
0.816327	7.7551	2.7517	1.66327	3.743	2.4607
1.02041	7.7551	2.7517	1.71429	3.89922	2.54947
1.22449	7.7551	2.7517	1.76531	4.0577	2.63875
1.42857	7.7551	2.7517	1.81633	4.21856	2.72856
1.63265	7.7551	2.7517	1.86735	4.38192	2.81893
1.83673	7.7551	2.7517	1.91837	4.5479	2.90987
2.04082	7.7551	2.7517	1.96939	4.71665	3.0014
2.2449	7.7551	2.7517	2.02041	4.88829	3.09355
2.44898	7.7551	2.7517	2.07143	5.06298	3.18634
2.65306	7.7551	2.7517	2.12245	5.24086	3.2798
2.85714	7.7551	2.7517	2.17347	5.42209	3.37394
3.06122	7.7551	2.7517	2.22449	5.60685	3.46879
3.26531	7.7551	2.7517	2.27551	5.7953	3.56437
3.46939	7.7551	2.7517	2.32653	5.98763	3.66071
3.67347	7.7551	2.7517	2.37755	6.18404	3.75783
3.87755	7.7551	2.7517	2.42857	6.38473	3.85577
4.08163	7.7551	2.7517	2.47959	6.58992	3.95454
4.28571	7.7551	2.7517	2.53061	6.79984	4.05418
4.4898	7.7551	2.7517	2.58163	7.01472	4.15471
4.69388	7.7551	2.7517	2.63265	7.23484	4.25616
4.89796	7.7551	2.7517	2.68367	7.46045	4.35857
5.10204	7.7551	2.7517	2.73469	7.69185	4.46195
5.30612	7.7551	2.7517	2.78571	7.92934	4.56635
5.5102	7.7551	2.7517	2.83673	8.17325	4.67179
5.71429	7.7551	2.7517	2.88776	8.42392	4.7783
5.91837	7.7551	2.7517	2.93878	8.68174	4.88593
6.12245	7.7551	2.7517	2.9898	8.94709	4.9947
6.32653	7.7551	2.7517	3.04082	9.22039	5.10466
6.53061	7.7551	2.7517	3.09184	9.5021	5.21583
6.73469	7.7551	2.7517	3.14286	9.7927	5.32826
6.93878	7.7551	2.7517	3.19388	10.0927	5.44198
7.14286	7.7551	2.7517	3.2449	10.4027	5.55704
7.34694	7.7551	2.7517	3.29592	10.7233	5.67347
7.55102	7.7551	2.7517	3.34694	11.055	5.79133
7.7551	7.7551	2.7517	3.39796	11.3987	5.91064
7.95918	7.7551	2.7517	3.44898	11.7551	6.03147
8.16327	7.7551	2.7517	3.5	12.125	6.15385
8.36735	7.7551	2.7517	3.55102	12.5093	6.27783
8.57143	7.7551	2.7517	3.60204	12.9089	6.40347
8.77551	7.7551	2.7517	3.65306	13.3249	6.53081
8.97959	7.7551	2.7517	3.70408	13.7584	6.65991
9.18367	7.7551	2.7517	3.7551	14.2108	6.79083
9.38776	7.7551	2.7517	3.80612	14.6833	6.92362
9.59184	7.7551	2.7517	3.85714	15.1776	7.05835
9.79592	7.7551	2.7517	3.90816	15.6951	7.19506
10	7.7551	2.7517	3.95918	16.2379	7.33383
0	7.95918	2.81973	1.4932	3.23722	2.16823
0.204082	7.95918	2.81973	1.54422	3.38668	2.25544
0.408163	7.95918	2.81973	1.59524	3.53804	2.3431
0.612245	7.95918	2.81973	1.64626	3.69142	2.43122
0.816327	7.95918	2.81973	1.69728	3.8469	2.51982
1.02041	7.95918	2.81973	1.7483	4.00462	2.60893
1.22449	7.95918	2.81973	1.79932	4.16467	2.69856
1.42857	7.95918	2.81973	1.85034	4.32718	2.78874
1.63265	7.95918	2.81973	1.90136	4.49227	2.87949
1.83673	7.95918	2.81973	1.95238	4.66008	2.97082
2.04082	7.95918	2.81973	2.0034	4.83075	3.06277
2.2449	7.95918	2.81973	2.05442	5.0044	3.15534
2.44898	7.95918	2.81973	2.10544	5.1812	3.24857
2.65306	7.95918	2.81973	2.15646	5.3613	3.34248
2.85714	7.95918	2.81973	2.20748	5.54486	3.43709
3.06122	7.95918	2.81973	2.2585	5.73206	3.53242
3.26531	7.95918	2.81973	2.30952	5.92308	3.62851
3.46939	7.95918	2.81973	2.36054	6.11811	3.72537
3.67347	7.95918	2.81973	2.41156	6.31735	3.82303
3.87755	7.95918	2.81973	2.46259	6.52101	3.92153
4.08163	7.95918	2.81973	2.51361	6.72933	4.02087
4.28571	7.95918	2.81973	2.56463	6.94253	4.1211
4.4898	7.95918	2.81973	2.61565	7.16087	4.22224
4.69388	7.95918	2.81973	2.66667	7.38462	4.32432
4.89796	7.95918	2.81973	2.71769	7.61405	4.42738
5.10204	7.95918	2.81973	2.76871	7.84948	4.53143
5.30612	7.95918	2.81973	2.81973	8.09121	4.63652
5.5102	7.95918	2.81973	2.87075	8.33959	4.74268
5.71429	7.95918	2.81973	2.92177	8.59498	4.84993
5.91837	7.95918	2.81973	2.97279	8.85778	4.95832
6.12245	7.95918	2.81973	3.02381	9.12838	5.06787
6.32653	7.95918	2.81973	3.07483	9.40723	5.17864
6.53061	7.95918	2.81973	3.12585	9.69482	5.29064
6.73469	7.95918	2.81973	3.17687	9.99163	5.40393
6.93878	7.95918	2.81973	3.22789	10.2982	5.51854
7.14286	7.95918	2.81973	3.27891	10.6152	5.63451
7.34694	7.95918	2.81973	3.32993	10.9432	5.75188
7.55102	7.95918	2.81973	3.38095	11.2828	5.8707
7.7551	7.95918	2.81973	3.43197	11.6349	5.99102
7.95918	7.95918	2.81973	3.48299	12.0002	6.11288
8.16327	7.95918	2.81973	3.53401	12.3795	6.23632
8.36735	7.95918	2.81973	3.58503	12.7739	6.3614
8.57143	7.95918	2.81973	3.63605	13.1843	6.48817
8.77551	7.95918	2.81973	3.68707	13.6119	6.61668
8.97959	7.95918	2.81973	3.7381	14.0579	6.74699
9.18367	7.95918	2.81973	3.78912	14.5235	6.87915
9.38776	7.95918	2.81973	3.84014	15.0103	7.01322
9.59184	7.95918	2.81973	3.89116	15.5199	7.14926
9.79592	7.95918	2.81973	3.94218	16.054	7.28734
[truncated: 501 more rows]
