# Supplementary material for: R&D and pricing strategies in the intelligent vehicle supply chain under cross-organizational cooperative models
Source: PLoS One. 2025 Apr 24;20(4):e0321903. doi: 10.1371/journal.pone.0321903 (PMC12021157; doi:10.1371/journal.pone.0321903)
Supplement: S1 Data — Dataset. (ZIP) [file pone.0321903.s001.zip › S1_Dataset/Original data for the figures/Figs 2 and 3_data.xlsx]

## Sheet: Sheet1
Beta	e_SH	e_SZ	e_ZH	e_LH	Theta	e_SH_theta	e_SZ_theta	e_ZH_theta	e_LH_theta
0.1	0.2	0.343333	1.29735	0.724673	0.1	0.5	0.353333	1.38514	0.765734
0.119192	0.206397	0.346532	1.32543	0.737806	0.119192	0.5	0.357172	1.41885	0.781496
0.138384	0.212795	0.349731	1.35351	0.75094	0.138384	0.5	0.36101	1.45256	0.79726
0.157576	0.219192	0.352929	1.3816	0.764074	0.157576	0.5	0.364848	1.48628	0.813024
0.176768	0.225589	0.356128	1.40968	0.77721	0.176768	0.5	0.368687	1.52	0.82879
0.19596	0.231987	0.359327	1.43778	0.790346	0.19596	0.5	0.372525	1.55373	0.844557
0.215152	0.238384	0.362525	1.46587	0.803483	0.215152	0.5	0.376364	1.58747	0.860325
0.234343	0.244781	0.365724	1.49397	0.81662	0.234343	0.5	0.380202	1.62121	0.876094
0.253535	0.251178	0.368923	1.52207	0.829758	0.253535	0.5	0.38404	1.65495	0.891864
0.272727	0.257576	0.372121	1.55018	0.842897	0.272727	0.5	0.387879	1.6887	0.907636
0.291919	0.263973	0.37532	1.57829	0.856037	0.291919	0.5	0.391717	1.72246	0.923409
0.311111	0.27037	0.378519	1.60641	0.869178	0.311111	0.5	0.395556	1.75623	0.939183
0.330303	0.276768	0.381717	1.63453	0.882319	0.330303	0.5	0.399394	1.79	0.954958
0.349495	0.283165	0.384916	1.66265	0.895461	0.349495	0.5	0.403232	1.82378	0.970734
0.368687	0.289562	0.388114	1.69078	0.908604	0.368687	0.5	0.407071	1.85756	0.986512
0.387879	0.29596	0.391313	1.71891	0.921748	0.387879	0.5	0.410909	1.89135	1.00229
0.407071	0.302357	0.394512	1.74705	0.934893	0.407071	0.5	0.414747	1.92515	1.01807
0.426263	0.308754	0.39771	1.77519	0.948039	0.426263	0.5	0.418586	1.95895	1.03385
0.445455	0.315152	0.400909	1.80333	0.961185	0.445455	0.5	0.422424	1.99277	1.04964
0.464646	0.321549	0.404108	1.83148	0.974332	0.464646	0.5	0.426263	2.02659	1.06542
0.483838	0.327946	0.407306	1.85964	0.987481	0.483838	0.5	0.430101	2.06041	1.08121
0.50303	0.334343	0.410505	1.88779	1.00063	0.50303	0.5	0.433939	2.09425	1.09699
0.522222	0.340741	0.413704	1.91596	1.01378	0.522222	0.5	0.437778	2.12809	1.11278
0.541414	0.347138	0.416902	1.94413	1.02693	0.541414	0.5	0.441616	2.16194	1.12857
0.560606	0.353535	0.420101	1.9723	1.04008	0.560606	0.5	0.445455	2.19579	1.14436
0.579798	0.359933	0.4233	2.00048	1.05324	0.579798	0.5	0.449293	2.22966	1.16016
0.59899	0.36633	0.426498	2.02866	1.06639	0.59899	0.5	0.453131	2.26353	1.17595
0.618182	0.372727	0.429697	2.05685	1.07954	0.618182	0.5	0.45697	2.29741	1.19175
0.637374	0.379125	0.432896	2.08505	1.0927	0.637374	0.5	0.460808	2.3313	1.20755
0.656566	0.385522	0.436094	2.11324	1.10586	0.656566	0.5	0.464646	2.3652	1.22335
0.675758	0.391919	0.439293	2.14145	1.11902	0.675758	0.5	0.468485	2.3991	1.23915
0.694949	0.398316	0.442492	2.16966	1.13217	0.694949	0.5	0.472323	2.43302	1.25495
0.714141	0.404714	0.44569	2.19787	1.14533	0.714141	0.5	0.476162	2.46694	1.27076
0.733333	0.411111	0.448889	2.22609	1.1585	0.733333	0.5	0.48	2.50087	1.28656
0.752525	0.417508	0.452088	2.25432	1.17166	0.752525	0.5	0.483838	2.53481	1.30237
0.771717	0.423906	0.455286	2.28255	1.18482	0.771717	0.5	0.487677	2.56876	1.31818
0.790909	0.430303	0.458485	2.31079	1.19798	0.790909	0.5	0.491515	2.60272	1.33399
0.810101	0.4367	0.461684	2.33903	1.21115	0.810101	0.5	0.495354	2.63669	1.3498
0.829293	0.443098	0.464882	2.36728	1.22432	0.829293	0.5	0.499192	2.67067	1.36562
0.848485	0.449495	0.468081	2.39554	1.23748	0.848485	0.5	0.50303	2.70466	1.38144
0.867677	0.455892	0.471279	2.4238	1.25065	0.867677	0.5	0.506869	2.73865	1.39725
0.886869	0.46229	0.474478	2.45206	1.26382	0.886869	0.5	0.510707	2.77266	1.41307
0.906061	0.468687	0.477677	2.48034	1.27699	0.906061	0.5	0.514545	2.80668	1.4289
0.925253	0.475084	0.480875	2.50861	1.29017	0.925253	0.5	0.518384	2.8407	1.44472
0.944444	0.481481	0.484074	2.5369	1.30334	0.944444	0.5	0.522222	2.87474	1.46055
0.963636	0.487879	0.487273	2.56519	1.31651	0.963636	0.5	0.526061	2.90879	1.47638
0.982828	0.494276	0.490471	2.59349	1.32969	0.982828	0.5	0.529899	2.94284	1.49221
1.00202	0.500673	0.49367	2.62179	1.34287	1.00202	0.5	0.533737	2.97691	1.50804
1.02121	0.507071	0.496869	2.6501	1.35605	1.02121	0.5	0.537576	3.01099	1.52387
1.0404	0.513468	0.500067	2.67842	1.36923	1.0404	0.5	0.541414	3.04508	1.53971
1.0596	0.519865	0.503266	2.70674	1.38241	1.0596	0.5	0.545253	3.07918	1.55555
1.07879	0.526263	0.506465	2.73507	1.39559	1.07879	0.5	0.549091	3.11329	1.57139
1.09798	0.53266	0.509663	2.76341	1.40877	1.09798	0.5	0.552929	3.14741	1.58723
1.11717	0.539057	0.512862	2.79176	1.42196	1.11717	0.5	0.556768	3.18154	1.60307
1.13636	0.545455	0.516061	2.82011	1.43514	1.13636	0.5	0.560606	3.21568	1.61892
1.15556	0.551852	0.519259	2.84846	1.44833	1.15556	0.5	0.564444	3.24984	1.63477
1.17475	0.558249	0.522458	2.87683	1.46152	1.17475	0.5	0.568283	3.284	1.65062
1.19394	0.564646	0.525657	2.9052	1.47471	1.19394	0.5	0.572121	3.31818	1.66647
1.21313	0.571044	0.528855	2.93358	1.4879	1.21313	0.5	0.57596	3.35237	1.68233
1.23232	0.577441	0.532054	2.96197	1.50109	1.23232	0.5	0.579798	3.38657	1.69819
1.25152	0.583838	0.535253	2.99036	1.51429	1.25152	0.5	0.583636	3.42079	1.71405
1.27071	0.590236	0.538451	3.01876	1.52748	1.27071	0.5	0.587475	3.45501	1.72991
1.2899	0.596633	0.54165	3.04717	1.54068	1.2899	0.5	0.591313	3.48925	1.74577
1.30909	0.60303	0.544848	3.07559	1.55388	1.30909	0.5	0.595152	3.5235	1.76164
1.32828	0.609428	0.548047	3.10401	1.56708	1.32828	0.5	0.59899	3.55776	1.77751
1.34747	0.615825	0.551246	3.13244	1.58028	1.34747	0.5	0.602828	3.59204	1.79338
1.36667	0.622222	0.554444	3.16088	1.59348	1.36667	0.5	0.606667	3.62633	1.80925
1.38586	0.62862	0.557643	3.18933	1.60669	1.38586	0.5	0.610505	3.66063	1.82513
1.40505	0.635017	0.560842	3.21778	1.61989	1.40505	0.5	0.614343	3.69494	1.84101
1.42424	0.641414	0.56404	3.24624	1.6331	1.42424	0.5	0.618182	3.72927	1.85689
1.44343	0.647811	0.567239	3.27471	1.64631	1.44343	0.5	0.62202	3.76361	1.87277
1.46263	0.654209	0.570438	3.30319	1.65952	1.46263	0.5	0.625859	3.79796	1.88866
1.48182	0.660606	0.573636	3.33168	1.67273	1.48182	0.5	0.629697	3.83233	1.90455
1.50101	0.667003	0.576835	3.36017	1.68594	1.50101	0.5	0.633535	3.86671	1.92044
1.5202	0.673401	0.580034	3.38867	1.69916	1.5202	0.5	0.637374	3.9011	1.93633
1.53939	0.679798	0.583232	3.41719	1.71238	1.53939	0.5	0.641212	3.93551	1.95223
1.55859	0.686195	0.586431	3.44571	1.72559	1.55859	0.5	0.645051	3.96993	1.96813
1.57778	0.692593	0.58963	3.47423	1.73881	1.57778	0.5	0.648889	4.00436	1.98403
1.59697	0.69899	0.592828	3.50277	1.75204	1.59697	0.5	0.652727	4.03881	1.99994
1.61616	0.705387	0.596027	3.53131	1.76526	1.61616	0.5	0.656566	4.07328	2.01584
1.63535	0.711785	0.599226	3.55987	1.77848	1.63535	0.5	0.660404	4.10775	2.03175
1.65455	0.718182	0.602424	3.58843	1.79171	1.65455	0.5	0.664242	4.14225	2.04767
1.67374	0.724579	0.605623	3.617	1.80494	1.67374	0.5	0.668081	4.17675	2.06358
1.69293	0.730976	0.608822	3.64558	1.81817	1.69293	0.5	0.671919	4.21127	2.0795
1.71212	0.737374	0.61202	3.67417	1.8314	1.71212	0.5	0.675758	4.24581	2.09542
1.73131	0.743771	0.615219	3.70277	1.84463	1.73131	0.5	0.679596	4.28036	2.11134
1.75051	0.750168	0.618418	3.73138	1.85787	1.75051	0.5	0.683434	4.31493	2.12727
1.7697	0.756566	0.621616	3.75999	1.8711	1.7697	0.5	0.687273	4.34951	2.1432
1.78889	0.762963	0.624815	3.78862	1.88434	1.78889	0.5	0.691111	4.38411	2.15913
1.80808	0.76936	0.628013	3.81725	1.89758	1.80808	0.5	0.694949	4.41872	2.17506
1.82727	0.775758	0.631212	3.8459	1.91082	1.82727	0.5	0.698788	4.45335	2.191
1.84646	0.782155	0.634411	3.87455	1.92407	1.84646	0.5	0.702626	4.48799	2.20694
1.86566	0.788552	0.637609	3.90321	1.93731	1.86566	0.5	0.706465	4.52265	2.22289
1.88485	0.794949	0.640808	3.93188	1.95056	1.88485	0.5	0.710303	4.55733	2.23883
1.90404	0.801347	0.644007	3.96057	1.96381	1.90404	0.5	0.714141	4.59202	2.25478
1.92323	0.807744	0.647205	3.98926	1.97706	1.92323	0.5	0.71798	4.62673	2.27074
1.94242	0.814141	0.650404	4.01796	1.99031	1.94242	0.5	0.721818	4.66145	2.28669
1.96162	0.820539	0.653603	4.04667	2.00356	1.96162	0.5	0.725657	4.69619	2.30265
1.98081	0.826936	0.656801	4.07539	2.01682	1.98081	0.5	0.729495	4.73095	2.31861
2	0.833333	0.66	4.10412	2.03008	2	0.5	0.733333	4.76572	2.33458
