# Supplementary material for: R&D and pricing strategies in the intelligent vehicle supply chain under cross-organizational cooperative models
Source: PLoS One. 2025 Apr 24;20(4):e0321903. doi: 10.1371/journal.pone.0321903 (PMC12021157; doi:10.1371/journal.pone.0321903)
Supplement: S1 Data — Dataset. (ZIP) [file pone.0321903.s001.zip › S1_Dataset/Original data for the figures/Fig9_data.xlsx]

## Sheet: Sheet1
beta	theta	e_SH	e_SZ	e_ZH	e_LH	p_SH	p_SZ	p_ZH	p_LH	profit_z_SH	profit_z_SZ	profit_z_ZH	profit_z_LH
0.1	0.1	0.2	0.203333	0.0708369	0.150336	1500	3583.33	3583.33	3483.33		408231	408234	396233
0.149495	0.1	0.216498	0.211582	0.143024	0.18416	1500	3583.34	3583.34	3483.34		408236	408237	396237
0.19899	0.1	0.232997	0.219832	0.215216	0.217986	1500	3583.34	3583.34	3483.34		408243	408243	396243
0.248485	0.1	0.249495	0.228081	0.287414	0.251812	1500	3583.35	3583.35	3483.35		408249	408250	396250
0.29798	0.1	0.265993	0.23633	0.359619	0.28564	1500	3583.35	3583.37	3483.35		408256	408259	396258
0.347475	0.1	0.282492	0.244579	0.431832	0.31947	1500	3583.36	3583.38	3483.36		408264	408271	396268
0.39697	0.1	0.29899	0.252828	0.504054	0.353302	1500	3583.36	3583.4	3483.37		408272	408284	396280
0.446465	0.1	0.315488	0.261077	0.576287	0.387136	1500	3583.37	3583.43	3483.39		408280	408300	396293
0.49596	0.1	0.331987	0.269327	0.648531	0.420972	1500	3583.38	3583.46	3483.4		408289	408317	396307
0.545455	0.1	0.348485	0.277576	0.720787	0.454811	1500	3583.38	3583.49	3483.41		408298	408337	396323
0.594949	0.1	0.364983	0.285825	0.793057	0.488653	1500	3583.39	3583.52	3483.43		408308	408359	396341
0.644444	0.1	0.381481	0.294074	0.865342	0.522498	1500	3583.4	3583.56	3483.45		408318	408383	396360
0.693939	0.1	0.39798	0.302323	0.937642	0.556345	1500	3583.41	3583.6	3483.47		408328	408409	396380
0.743434	0.1	0.414478	0.310572	1.00996	0.590197	1500	3583.41	3583.65	3483.49		408339	408437	396402
0.792929	0.1	0.430976	0.318822	1.08229	0.624052	1500	3583.42	3583.7	3483.51		408351	408467	396425
0.842424	0.1	0.447475	0.327071	1.15465	0.65791	1500	3583.43	3583.75	3483.53		408363	408500	396450
0.891919	0.1	0.463973	0.33532	1.22702	0.691773	1500	3583.44	3583.81	3483.56		408375	408534	396477
0.941414	0.1	0.480471	0.343569	1.29942	0.72564	1500	3583.45	3583.87	3483.58		408388	408571	396505
0.990909	0.1	0.49697	0.351818	1.37184	0.759512	1500	3583.46	3583.93	3483.61		408401	408609	396534
1.0404	0.1	0.513468	0.360067	1.44428	0.793388	1500	3583.47	3584	3483.64		408415	408650	396565
1.0899	0.1	0.529966	0.368316	1.51675	0.827269	1500	3583.48	3584.07	3483.67		408429	408693	396598
1.13939	0.1	0.546465	0.376566	1.58924	0.861155	1500	3583.49	3584.14	3483.7		408444	408738	396632
1.18889	0.1	0.562963	0.384815	1.66176	0.895046	1500	3583.5	3584.22	3483.73		408459	408785	396667
1.23838	0.1	0.579461	0.393064	1.73431	0.928943	1500	3583.52	3584.3	3483.77		408475	408834	396704
1.28788	0.1	0.59596	0.401313	1.80689	0.962846	1500	3583.53	3584.39	3483.8		408491	408885	396743
1.33737	0.1	0.612458	0.409562	1.87949	0.996754	1500	3583.54	3584.48	3483.84		408507	408938	396783
1.38687	0.1	0.628956	0.417811	1.95213	1.03067	1500	3583.55	3584.57	3483.88		408524	408994	396824
1.43636	0.1	0.645455	0.426061	2.02481	1.06459	1500	3583.57	3584.67	3483.92		408541	409051	396867
1.48586	0.1	0.661953	0.43431	2.09751	1.09852	1500	3583.58	3584.77	3483.96		408559	409111	396912
1.53535	0.1	0.678451	0.442559	2.17025	1.13245	1500	3583.59	3584.87	3484		408577	409173	396958
1.58485	0.1	0.694949	0.450808	2.24303	1.16639	1500	3583.61	3584.98	3484.05		408596	409236	397005
1.63434	0.1	0.711448	0.459057	2.31584	1.20034	1500	3583.62	3585.09	3484.09		408615	409302	397054
1.68384	0.1	0.727946	0.467306	2.38869	1.2343	1500	3583.64	3585.2	3484.14		408635	409371	397105
1.73333	0.1	0.744444	0.475556	2.46159	1.26826	1500	3583.65	3585.32	3484.19		408655	409441	397157
1.78283	0.1	0.760943	0.483805	2.53452	1.30223	1500	3583.67	3585.44	3484.24		408675	409513	397211
1.83232	0.1	0.777441	0.492054	2.60749	1.33621	1500	3583.68	3585.57	3484.29		408696	409588	397266
1.88182	0.1	0.793939	0.500303	2.68051	1.3702	1500	3583.7	3585.7	3484.34		408718	409664	397322
1.93131	0.1	0.810438	0.508552	2.75357	1.40419	1500	3583.72	3585.83	3484.39		408740	409743	397381
1.98081	0.1	0.826936	0.516801	2.82667	1.4382	1500	3583.73	3585.97	3484.45		408762	409824	397440
2.0303	0.1	0.843434	0.525051	2.89983	1.47221	1500	3583.75	3586.11	3484.51		408785	409907	397501
2.0798	0.1	0.859933	0.5333	2.97302	1.50623	1500	3583.77	3586.25	3484.56		408808	409992	397564
2.12929	0.1	0.876431	0.541549	3.04627	1.54026	1500	3583.79	3586.4	3484.62		408831	410079	397628
2.17879	0.1	0.892929	0.549798	3.11957	1.5743	1500	3583.8	3586.55	3484.68		408855	410169	397694
2.22828	0.1	0.909428	0.558047	3.19292	1.60836	1500	3583.82	3586.7	3484.75		408880	410260	397761
2.27778	0.1	0.925926	0.566296	3.26632	1.64242	1500	3583.84	3586.86	3484.81		408905	410354	397830
2.32727	0.1	0.942424	0.574545	3.33978	1.67649	1500	3583.86	3587.02	3484.88		408930	410450	397900
2.37677	0.1	0.958923	0.582795	3.41328	1.71057	1500	3583.88	3587.19	3484.94		408956	410548	397972
2.42626	0.1	0.975421	0.591044	3.48685	1.74466	1500	3583.9	3587.36	3485.01		408983	410648	398046
2.47576	0.1	0.991919	0.599293	3.56047	1.77876	1500	3583.92	3587.53	3485.08		409010	410750	398120
2.52525	0.1	1.00842	0.607542	3.63415	1.81287	1500	3583.94	3587.71	3485.15		409037	410855	398197
2.57475	0.1	1.02492	0.615791	3.70789	1.847	1500	3583.96	3587.89	3485.22		409064	410962	398275
2.62424	0.1	1.04141	0.62404	3.78169	1.88114	1500	3583.98	3588.08	3485.3		409093	411070	398354
2.67374	0.1	1.05791	0.63229	3.85555	1.91528	1500	3584.01	3588.26	3485.37		409121	411181	398435
2.72323	0.1	1.07441	0.640539	3.92947	1.94944	1500	3584.03	3588.46	3485.45		409150	411295	398518
2.77273	0.1	1.09091	0.648788	4.00346	1.98361	1500	3584.05	3588.65	3485.53		409180	411410	398602
2.82222	0.1	1.10741	0.657037	4.07751	2.0178	1500	3584.07	3588.85	3485.61		409210	411528	398688
2.87172	0.1	1.12391	0.665286	4.15163	2.05199	1500	3584.1	3589.06	3485.69		409240	411647	398775
2.92121	0.1	1.1404	0.673535	4.22581	2.0862	1500	3584.12	3589.26	3485.77		409271	411769	398864
2.97071	0.1	1.1569	0.681785	4.30007	2.12042	1500	3584.14	3589.47	3485.85		409302	411893	398954
3.0202	0.1	1.1734	0.690034	4.37439	2.15466	1500	3584.17	3589.69	3485.94		409334	412020	399046
3.0697	0.1	1.1899	0.698283	4.44879	2.18891	1500	3584.19	3589.91	3486.02		409366	412148	399139
3.11919	0.1	1.2064	0.706532	4.52326	2.22317	1500	3584.22	3590.13	3486.11		409399	412279	399234
3.16869	0.1	1.2229	0.714781	4.5978	2.25744	1500	3584.24	3590.36	3486.2		409432	412412	399331
3.21818	0.1	1.23939	0.72303	4.67242	2.29173	1500	3584.27	3590.59	3486.29		409466	412547	399429
3.26768	0.1	1.25589	0.731279	4.74711	2.32604	1500	3584.29	3590.82	3486.38		409500	412685	399528
3.31717	0.1	1.27239	0.739529	4.82188	2.36035	1500	3584.32	3591.06	3486.48		409534	412824	399629
3.36667	0.1	1.28889	0.747778	4.89673	2.39469	1500	3584.34	3591.3	3486.57		409569	412966	399732
3.41616	0.1	1.30539	0.756027	4.97166	2.42903	1500	3584.37	3591.55	3486.67		409604	413110	399836
3.46566	0.1	1.32189	0.764276	5.04667	2.4634	1500	3584.4	3591.8	3486.77		409640	413256	399942
3.51515	0.1	1.33838	0.772525	5.12176	2.49777	1500	3584.43	3592.05	3486.87		409677	413405	400049
3.56465	0.1	1.35488	0.780774	5.19694	2.53217	1500	3584.45	3592.31	3486.97		409713	413556	400158
3.61414	0.1	1.37138	0.789024	5.2722	2.56657	1500	3584.48	3592.57	3487.07		409750	413709	400269
3.66364	0.1	1.38788	0.797273	5.34755	2.601	1500	3584.51	3592.84	3487.17		409788	413864	400381
3.71313	0.1	1.40438	0.805522	5.42298	2.63544	1500	3584.54	3593.11	3487.28		409826	414022	400495
3.76263	0.1	1.42088	0.813771	5.49851	2.6699	1500	3584.57	3593.38	3487.39		409865	414182	400610
3.81212	0.1	1.43737	0.82202	5.57412	2.70437	1500	3584.6	3593.66	3487.49		409904	414344	400727
3.86162	0.1	1.45387	0.830269	5.64982	2.73886	1500	3584.63	3593.94	3487.6		409943	414508	400845
3.91111	0.1	1.47037	0.838519	5.72562	2.77337	1500	3584.66	3594.22	3487.71		409983	414675	400965
3.96061	0.1	1.48687	0.846768	5.80151	2.8079	1500	3584.69	3594.51	3487.83		410023	414844	401087
4.0101	0.1	1.50337	0.855017	5.8775	2.84244	1500	3584.72	3594.81	3487.94		410064	415015	401210
4.0596	0.1	1.51987	0.863266	5.95358	2.877	1500	3584.75	3595.1	3488.06		410105	415189	401335
4.10909	0.1	1.53636	0.871515	6.02976	2.91158	1500	3584.78	3595.41	3488.17		410147	415364	401461
4.15859	0.1	1.55286	0.879764	6.10604	2.94617	1500	3584.81	3595.71	3488.29		410189	415543	401589
4.20808	0.1	1.56936	0.888013	6.18242	2.98079	1500	3584.85	3596.02	3488.41		410232	415723	401719
4.25758	0.1	1.58586	0.896263	6.2589	3.01542	1500	3584.88	3596.33	3488.53		410275	415906	401850
4.30707	0.1	1.60236	0.904512	6.33549	3.05007	1500	3584.91	3596.65	3488.65		410318	416091	401982
4.35657	0.1	1.61886	0.912761	6.41218	3.08474	1500	3584.94	3596.97	3488.78		410362	416278	402117
4.40606	0.1	1.63535	0.92101	6.48897	3.11943	1500	3584.98	3597.3	3488.9		410407	416468	402253
4.45556	0.1	1.65185	0.929259	6.56587	3.15414	1500	3585.01	3597.63	3489.03		410452	416660	402390
4.50505	0.1	1.66835	0.937508	6.64288	3.18887	1500	3585.05	3597.96	3489.16		410497	416855	402529
4.55455	0.1	1.68485	0.945758	6.72001	3.22362	1500	3585.08	3598.3	3489.29		410543	417052	402670
4.60404	0.1	1.70135	0.954007	6.79724	3.25839	1500	3585.12	3598.65	3489.42		410589	417251	402813
4.65354	0.1	1.71785	0.962256	6.87458	3.29318	1500	3585.15	3598.99	3489.55		410636	417452	402957
4.70303	0.1	1.73434	0.970505	6.95204	3.32799	1500	3585.19	3599.34	3489.69		410683	417656	403102
4.75253	0.1	1.75084	0.978754	7.02961	3.36282	1500	3585.22	3599.7	3489.82		410731	417863	403249
4.80202	0.1	1.76734	0.987003	7.1073	3.39768	1500	3585.26	3600.06	3489.96		410779	418071	403398
4.85152	0.1	1.78384	0.995253	7.18511	3.43255	1500	3585.3	3600.42	3490.1		410827	418282	403549
4.90101	0.1	1.80034	1.0035	7.26304	3.46745	1500	3585.33	3600.79	3490.24		410876	418496	403701
4.95051	0.1	1.81684	1.01175	7.34109	3.50236	1500	3585.37	3601.16	3490.38		410925	418712	403855
5	0.1	1.83333	1.02	7.41926	3.5373	1500	3585.41	3601.54	3490.53		410975	418930	404010
0.1	0.149495	0.2	0.213232	0.157462	0.190925	1500	3583.33	3583.33	3483.33		408238	408238	396238
0.149495	0.149495	0.216498	0.221481	0.229656	0.224751	1500	3583.33	3583.33	3483.33		408244	408244	396244
0.19899	0.149495	0.232997	0.229731	0.301855	0.258578	1500	3583.34	3583.34	3483.34		408251	408252	396251
0.248485	0.149495	0.249495	0.23798	0.374061	0.292406	1500	3583.34	3583.35	3483.34		408258	408261	396260
0.29798	0.149495	0.265993	0.246229	0.446276	0.326236	1500	3583.35	3583.36	3483.35		408265	408273	396270
0.347475	0.149495	0.282492	0.254478	0.5185	0.360069	1500	3583.35	3583.38	3483.36		408273	408287	396282
0.39697	0.149495	0.29899	0.262727	0.590735	0.393903	1500	3583.36	3583.4	3483.37		408282	408303	396295
0.446465	0.149495	0.315488	0.270976	0.662981	0.42774	1500	3583.36	3583.42	3483.38		408290	408321	396310
0.49596	0.149495	0.331987	0.279226	0.73524	0.461579	1500	3583.37	3583.45	3483.39		408300	408341	396326
0.545455	0.149495	0.348485	0.287475	0.807513	0.495422	1500	3583.38	3583.48	3483.41		408310	408364	396344
0.594949	0.149495	0.364983	0.295724	0.8798	0.529267	1500	3583.38	3583.52	3483.42		408320	408388	396363
0.644444	0.149495	0.381481	0.303973	0.952104	0.563115	1500	3583.39	3583.55	3483.44		408331	408415	396384
0.693939	0.149495	0.39798	0.312222	1.02443	0.596967	1500	3583.4	3583.6	3483.46		408342	408443	396407
0.743434	0.149495	0.414478	0.320471	1.09676	0.630823	1500	3583.41	3583.64	3483.48		408353	408474	396430
0.792929	0.149495	0.430976	0.328721	1.16912	0.664683	1500	3583.42	3583.69	3483.5		408365	408506	396456
0.842424	0.149495	0.447475	0.33697	1.2415	0.698546	1500	3583.43	3583.74	3483.53		408378	408541	396482
0.891919	0.149495	0.463973	0.345219	1.3139	0.732414	1500	3583.44	3583.8	3483.55		408391	408578	396511
0.941414	0.149495	0.480471	0.353468	1.38633	0.766287	1500	3583.45	3583.86	3483.58		408404	408617	396540
0.990909	0.149495	0.49697	0.361717	1.45877	0.800164	1500	3583.46	3583.93	3483.6		408418	408658	396572
1.0404	0.149495	0.513468	0.369966	1.53125	0.834046	1500	3583.47	3583.99	3483.63		408432	408702	396604
1.0899	0.149495	0.529966	0.378215	1.60374	0.867933	1500	3583.48	3584.06	3483.66		408447	408747	396639
1.13939	0.149495	0.546465	0.386465	1.67627	0.901825	1500	3583.49	3584.14	3483.69		408462	408794	396675
1.18889	0.149495	0.562963	0.394714	1.74882	0.935723	1500	3583.5	3584.22	3483.73		408478	408844	396712
1.23838	0.149495	0.579461	0.402963	1.82141	0.969627	1500	3583.51	3584.3	3483.76		408494	408895	396751
1.28788	0.149495	0.59596	0.411212	1.89402	1.00354	1500	3583.52	3584.38	3483.8		408510	408949	396791
1.33737	0.149495	0.612458	0.419461	1.96667	1.03745	1500	3583.54	3584.47	3483.83		408527	409005	396833
1.38687	0.149495	0.628956	0.42771	2.03934	1.07137	1500	3583.55	3584.57	3483.87		408545	409063	396876
1.43636	0.149495	0.645455	0.43596	2.11206	1.1053	1500	3583.56	3584.66	3483.91		408563	409123	396921
1.48586	0.149495	0.661953	0.444209	2.1848	1.13924	1500	3583.58	3584.76	3483.95		408581	409185	396967
1.53535	0.149495	0.678451	0.452458	2.25759	1.17318	1500	3583.59	3584.86	3484		408600	409249	397015
1.58485	0.149495	0.694949	0.460707	2.33041	1.20713	1500	3583.6	3584.97	3484.04		408619	409316	397064
1.63434	0.149495	0.711448	0.468956	2.40327	1.24109	1500	3583.62	3585.08	3484.09		408639	409384	397115
1.68384	0.149495	0.727946	0.477205	2.47617	1.27505	1500	3583.63	3585.2	3484.13		408659	409455	397168
1.73333	0.149495	0.744444	0.485455	2.54911	1.30903	1500	3583.65	3585.32	3484.18		408679	409528	397222
1.78283	0.149495	0.760943	0.493704	2.62209	1.34301	1500	3583.66	3585.44	3484.23		408701	409603	397277
1.83232	0.149495	0.777441	0.501953	2.69512	1.377	1500	3583.68	3585.56	3484.28		408722	409680	397334
1.88182	0.149495	0.793939	0.510202	2.76819	1.41099	1500	3583.7	3585.69	3484.33		408744	409759	397392
1.93131	0.149495	0.810438	0.518451	2.8413	1.445	1500	3583.71	3585.82	3484.39		408766	409840	397452
1.98081	0.149495	0.826936	0.5267	2.91446	1.47901	1500	3583.73	3585.96	3484.44		408789	409924	397514
2.0303	0.149495	0.843434	0.534949	2.98767	1.51304	1500	3583.75	3586.1	3484.5		408812	410009	397577
2.0798	0.149495	0.859933	0.543199	3.06093	1.54707	1500	3583.76	3586.24	3484.56		408836	410097	397641
2.12929	0.149495	0.876431	0.551448	3.13424	1.58111	1500	3583.78	3586.39	3484.62		408860	410187	397707
2.17879	0.149495	0.892929	0.559697	3.2076	1.61517	1500	3583.8	3586.54	3484.68		408885	410279	397775
2.22828	0.149495	0.909428	0.567946	3.28101	1.64923	1500	3583.82	3586.7	3484.74		408910	410373	397844
2.27778	0.149495	0.925926	0.576195	3.35447	1.6833	1500	3583.84	3586.86	3484.81		408936	410469	397915
2.32727	0.149495	0.942424	0.584444	3.42799	1.71739	1500	3583.86	3587.02	3484.87		408962	410568	397987
2.37677	0.149495	0.958923	0.592694	3.50157	1.75148	1500	3583.88	3587.19	3484.94		408988	410668	398060
2.42626	0.149495	0.975421	0.600943	3.5752	1.78558	1500	3583.9	3587.36	3485		409015	410771	398136
2.47576	0.149495	0.991919	0.609192	3.64889	1.8197	1500	3583.92	3587.53	3485.07		409042	410876	398212
2.52525	0.149495	1.00842	0.617441	3.72264	1.85383	1500	3583.94	3587.71	3485.15		409070	410983	398291
2.57475	0.149495	1.02492	0.62569	3.79645	1.88796	1500	3583.96	3587.89	3485.22		409098	411092	398370
2.62424	0.149495	1.04141	0.633939	3.87033	1.92211	1500	3583.98	3588.07	3485.29		409127	411204	398452
2.67374	0.149495	1.05791	0.642189	3.94426	1.95628	1500	3584	3588.26	3485.37		409156	411318	398535
2.72323	0.149495	1.07441	0.650438	4.01826	1.99045	1500	3584.02	3588.45	3485.44		409186	411433	398619
2.77273	0.149495	1.09091	0.658687	4.09233	2.02463	1500	3584.05	3588.65	3485.52		409216	411551	398705
2.82222	0.149495	1.10741	0.666936	4.16646	2.05883	1500	3584.07	3588.85	3485.6		409246	411672	398793
2.87172	0.149495	1.12391	0.675185	4.24066	2.09304	1500	3584.09	3589.05	3485.68		409277	411794	398882
2.92121	0.149495	1.1404	0.683434	4.31493	2.12727	1500	3584.11	3589.26	3485.76		409309	411919	398972
2.97071	0.149495	1.1569	0.691684	4.38927	2.16151	1500	3584.14	3589.47	3485.85		409340	412045	399064
3.0202	0.149495	1.1734	0.699933	4.46368	2.19576	1500	3584.16	3589.69	3485.93		409373	412174	399158
3.0697	0.149495	1.1899	0.708182	4.53816	2.23002	1500	3584.19	3589.91	3486.02		409406	412306	399253
3.11919	0.149495	1.2064	0.716431	4.61272	2.2643	1500	3584.21	3590.13	3486.11		409439	412439	399350
3.16869	0.149495	1.2229	0.72468	4.68735	2.29859	1500	3584.24	3590.36	3486.2		409472	412575	399448
3.21818	0.149495	1.23939	0.732929	4.76206	2.3329	1500	3584.26	3590.59	3486.29		409507	412712	399548
3.26768	0.149495	1.25589	0.741178	4.83685	2.36722	1500	3584.29	3590.82	3486.38		409541	412853	399650
3.31717	0.149495	1.27239	0.749428	4.91171	2.40155	1500	3584.31	3591.06	3486.47		409576	412995	399753
3.36667	0.149495	1.28889	0.757677	4.98666	2.4359	1500	3584.34	3591.3	3486.57		409612	413139	399857
3.41616	0.149495	1.30539	0.765926	5.06168	2.47027	1500	3584.37	3591.55	3486.66		409647	413286	399963
3.46566	0.149495	1.32189	0.774175	5.13679	2.50465	1500	3584.39	3591.8	3486.76		409684	413435	400071
3.51515	0.149495	1.33838	0.782424	5.21198	2.53905	1500	3584.42	3592.05	3486.86		409721	413586	400180
3.56465	0.149495	1.35488	0.790673	5.28726	2.57346	1500	3584.45	3592.31	3486.96		409758	413740	400291
3.61414	0.149495	1.37138	0.798923	5.36263	2.60789	1500	3584.48	3592.57	3487.07		409796	413896	400404
3.66364	0.149495	1.38788	0.807172	5.43808	2.64233	1500	3584.51	3592.84	3487.17		409834	414054	400518
3.71313	0.149495	1.40438	0.815421	5.51362	2.67679	1500	3584.53	3593.11	3487.27		409872	414214	400633
3.76263	0.149495	1.42088	0.82367	5.58925	2.71127	1500	3584.56	3593.38	3487.38		409912	414377	400750
3.81212	0.149495	1.43737	0.831919	5.66498	2.74576	1500	3584.59	3593.66	3487.49		409951	414542	400869
3.86162	0.149495	1.45387	0.840168	5.74079	2.78027	1500	3584.62	3593.94	3487.6		409991	414709	400989
3.91111	0.149495	1.47037	0.848418	5.8167	2.8148	1500	3584.65	3594.23	3487.71		410031	414878	401111
3.96061	0.149495	1.48687	0.856667	5.89271	2.84935	1500	3584.68	3594.51	3487.82		410072	415050	401235
4.0101	0.149495	1.50337	0.864916	5.96881	2.88391	1500	3584.71	3594.81	3487.94		410114	415224	401360
4.0596	0.149495	1.51987	0.873165	6.04501	2.91849	1500	3584.75	3595.11	3488.05		410156	415400	401487
4.10909	0.149495	1.53636	0.881414	6.12131	2.95309	1500	3584.78	3595.41	3488.17		410198	415579	401615
4.15859	0.149495	1.55286	0.889663	6.19771	2.98771	1500	3584.81	3595.71	3488.29		410240	415760	401745
4.20808	0.149495	1.56936	0.897912	6.27421	3.02235	1500	3584.84	3596.02	3488.41		410284	415943	401876
4.25758	0.149495	1.58586	0.906162	6.35082	3.05701	1500	3584.87	3596.34	3488.53		410327	416129	402009
4.30707	0.149495	1.60236	0.914411	6.42753	3.09168	1500	3584.91	3596.66	3488.65		410371	416317	402144
4.35657	0.149495	1.61886	0.92266	6.50434	3.12637	1500	3584.94	3596.98	3488.77		410416	416507	402280
4.40606	0.149495	1.63535	0.930909	6.58127	3.16109	1500	3584.97	3597.3	3488.9		410461	416699	402418
4.45556	0.149495	1.65185	0.939158	6.6583	3.19582	1500	3585.01	3597.63	3489.03		410506	416894	402557
4.50505	0.149495	1.66835	0.947407	6.73544	3.23058	1500	3585.04	3597.97	3489.16		410552	417092	402699
4.55455	0.149495	1.68485	0.955657	6.8127	3.26535	1500	3585.08	3598.31	3489.29		410598	417291	402841
4.60404	0.149495	1.70135	0.963906	6.89006	3.30014	1500	3585.11	3598.65	3489.42		410645	417493	402986
4.65354	0.149495	1.71785	0.972155	6.96755	3.33496	1500	3585.15	3599	3489.55		410692	417698	403132
4.70303	0.149495	1.73434	0.980404	7.04514	3.36979	1500	3585.18	3599.35	3489.68		410740	417905	403279
4.75253	0.149495	1.75084	0.988653	7.12286	3.40465	1500	3585.22	3599.71	3489.82		410788	418114	403428
4.80202	0.149495	1.76734	0.996902	7.20069	3.43953	1500	3585.25	3600.07	3489.96		410837	418325	403579
4.85152	0.149495	1.78384	1.00515	7.27864	3.47443	1500	3585.29	3600.43	3490.1		410886	418539	403732
4.90101	0.149495	1.80034	1.0134	7.35671	3.50935	1500	3585.33	3600.8	3490.24		410935	418756	403886
4.95051	0.149495	1.81684	1.02165	7.43491	3.54429	1500	3585.36	3601.17	3490.38		410985	418975	404041
5	0.149495	1.83333	1.0299	7.51323	3.57926	1500	3585.4	3601.55	3490.52		411036	419196	404199
0.1	0.19899	0.2	0.223131	0.244095	0.231516	1500	3583.32	3583.32	3483.32		408245	408245	396245
0.149495	0.19899	0.216498	0.23138	0.316295	0.265343	1500	3583.32	3583.32	3483.32		408252	408253	396253
0.19899	0.19899	0.232997	0.23963	0.388503	0.299172	1500	3583.33	3583.33	3483.33		408259	408264	396262
0.248485	0.19899	0.249495	0.247879	0.46072	0.333003	1500	3583.33	3583.34	3483.33		408267	408276	396273
0.29798	0.19899	0.265993	0.256128	0.532946	0.366835	1500	3583.34	3583.35	3483.34		408275	408290	396285
0.347475	0.19899	0.282492	0.264377	0.605183	0.40067	1500	3583.35	3583.37	3483.35		408283	408307	396298
0.39697	0.19899	0.29899	0.272626	0.677432	0.434508	1500	3583.35	3583.39	3483.36		408292	408325	396313
0.446465	0.19899	0.315488	0.280875	0.749693	0.468348	1500	3583.36	3583.41	3483.37		408302	408346	396330
0.49596	0.19899	0.331987	0.289125	0.821969	0.50219	1500	3583.36	3583.44	3483.39		408312	408368	396348
0.545455	0.19899	0.348485	0.297374	0.89426	0.536036	1500	3583.37	3583.47	3483.4		408322	408393	396368
0.594949	0.19899	0.364983	0.305623	0.966567	0.569886	1500	3583.38	3583.51	3483.42		408333	408420	396389
0.644444	0.19899	0.381481	0.313872	1.03889	0.603738	1500	3583.39	3583.54	3483.44		408344	408449	396411
0.693939	0.19899	0.39798	0.322121	1.11123	0.637595	1500	3583.39	3583.59	3483.45		408356	408480	396435
0.743434	0.19899	0.414478	0.33037	1.1836	0.671455	1500	3583.4	3583.63	3483.47		408368	408513	396461
0.792929	0.19899	0.430976	0.33862	1.25598	0.70532	1500	3583.41	3583.68	3483.5		408380	408548	396488
0.842424	0.19899	0.447475	0.346869	1.32839	0.739188	1500	3583.42	3583.73	3483.52		408393	408586	396516
0.891919	0.19899	0.463973	0.355118	1.40081	0.773062	1500	3583.43	3583.79	3483.54		408407	408625	396547
0.941414	0.19899	0.480471	0.363367	1.47327	0.80694	1500	3583.44	3583.85	3483.57		408421	408667	396578
0.990909	0.19899	0.49697	0.371616	1.54574	0.840823	1500	3583.45	3583.91	3483.6		408435	408710	396611
1.0404	0.19899	0.513468	0.379865	1.61825	0.874711	1500	3583.46	3583.98	3483.63		408450	408756	396646
1.0899	0.19899	0.529966	0.388114	1.69078	0.908604	1500	3583.47	3584.05	3483.66		408465	408804	396682
1.13939	0.19899	0.546465	0.396364	1.76334	0.942503	1500	3583.48	3584.13	3483.69		408481	408854	396719
1.18889	0.19899	0.562963	0.404613	1.83593	0.976408	1500	3583.49	3584.21	3483.72		408497	408906	396759
1.23838	0.19899	0.579461	0.412862	1.90855	1.01032	1500	3583.51	3584.29	3483.75		408514	408960	396799
1.28788	0.19899	0.59596	0.421111	1.9812	1.04424	1500	3583.52	3584.37	3483.79		408531	409016	396841
1.33737	0.19899	0.612458	0.42936	2.05388	1.07816	1500	3583.53	3584.46	3483.83		408548	409075	396885
1.38687	0.19899	0.628956	0.437609	2.1266	1.11209	1500	3583.54	3584.55	3483.87		408566	409135	396930
1.43636	0.19899	0.645455	0.445859	2.19936	1.14603	1500	3583.56	3584.65	3483.91		408585	409198	396977
1.48586	0.19899	0.661953	0.454108	2.27215	1.17997	1500	3583.57	3584.75	3483.95		408604	409263	397025
1.53535	0.19899	0.678451	0.462357	2.34498	1.21392	1500	3583.58	3584.85	3483.99		408623	409329	397074
1.58485	0.19899	0.694949	0.470606	2.41785	1.24788	1500	3583.6	3584.96	3484.03		408643	409398	397126
1.63434	0.19899	0.711448	0.478855	2.49075	1.28185	1500	3583.61	3585.07	3484.08		408663	409469	397178
1.68384	0.19899	0.727946	0.487104	2.5637	1.31582	1500	3583.63	3585.19	3484.13		408684	409543	397233
1.73333	0.19899	0.744444	0.495354	2.63669	1.3498	1500	3583.64	3585.31	3484.17		408705	409618	397288
1.78283	0.19899	0.760943	0.503603	2.70973	1.38379	1500	3583.66	3585.43	3484.22		408726	409695	397345
1.83232	0.19899	0.777441	0.511852	2.7828	1.41779	1500	3583.67	3585.55	3484.27		408748	409775	397404
1.88182	0.19899	0.793939	0.520101	2.85593	1.4518	1500	3583.69	3585.68	3484.33		408771	409857	397464
1.93131	0.19899	0.810438	0.52835	2.9291	1.48582	1500	3583.71	3585.81	3484.38		408794	409941	397526
1.98081	0.19899	0.826936	0.536599	3.00232	1.51984	1500	3583.72	3585.95	3484.44		408817	410027	397590
2.0303	0.19899	0.843434	0.544848	3.07559	1.55388	1500	3583.74	3586.09	3484.49		408841	410115	397654
2.0798	0.19899	0.859933	0.553098	3.1489	1.58792	1500	3583.76	3586.24	3484.55		408865	410205	397721
2.12929	0.19899	0.876431	0.561347	3.22227	1.62198	1500	3583.78	3586.38	3484.61		408890	410297	397789
2.17879	0.19899	0.892929	0.569596	3.2957	1.65604	1500	3583.79	3586.53	3484.67		408915	410392	397858
2.22828	0.19899	0.909428	0.577845	3.36917	1.69012	1500	3583.81	3586.69	3484.73		408941	410489	397929
2.27778	0.19899	0.925926	0.586094	3.4427	1.7242	1500	3583.83	3586.85	3484.8		408967	410588	398001
2.32727	0.19899	0.942424	0.594343	3.51629	1.7583	1500	3583.85	3587.01	3484.86		408993	410689	398075
2.37677	0.19899	0.958923	0.602593	3.58993	1.79241	1500	3583.87	3587.18	3484.93		409020	410792	398151
2.42626	0.19899	0.975421	0.610842	3.66364	1.82652	1500	3583.89	3587.35	3485		409048	410897	398228
2.47576	0.19899	0.991919	0.619091	3.7374	1.86065	1500	3583.91	3587.52	3485.07		409076	411005	398306
2.52525	0.19899	1.00842	0.62734	3.81122	1.89479	1500	3583.93	3587.7	3485.14		409104	411115	398387
2.57475	0.19899	1.02492	0.635589	3.88511	1.92894	1500	3583.95	3587.88	3485.21		409133	411227	398468
2.62424	0.19899	1.04141	0.643838	3.95906	1.96311	1500	3583.97	3588.06	3485.28		409162	411341	398551
2.67374	0.19899	1.05791	0.652088	4.03307	1.99728	1500	3583.99	3588.25	3485.36		409192	411457	398636
2.72323	0.19899	1.07441	0.660337	4.10715	2.03147	1500	3584.02	3588.44	3485.44		409222	411575	398722
2.77273	0.19899	1.09091	0.668586	4.18129	2.06567	1500	3584.04	3588.64	3485.51		409252	411696	398810
2.82222	0.19899	1.10741	0.676835	4.25551	2.09989	1500	3584.06	3588.84	3485.59		409283	411819	398900
2.87172	0.19899	1.12391	0.685084	4.32979	2.13412	1500	3584.08	3589.04	3485.67		409315	411944	398990
2.92121	0.19899	1.1404	0.693333	4.40414	2.16836	1500	3584.11	3589.25	3485.76		409347	412071	399083
2.97071	0.19899	1.1569	0.701582	4.47857	2.20261	1500	3584.13	3589.46	3485.84		409379	412201	399177
3.0202	0.19899	1.1734	0.709832	4.55307	2.23688	1500	3584.16	3589.68	3485.93		409412	412332	399272
3.0697	0.19899	1.1899	0.718081	4.62764	2.27116	1500	3584.18	3589.9	3486.01		409445	412466	399370
3.11919	0.19899	1.2064	0.72633	4.70229	2.30545	1500	3584.21	3590.12	3486.1		409479	412602	399468
3.16869	0.19899	1.2229	0.734579	4.77701	2.33976	1500	3584.23	3590.35	3486.19		409513	412740	399568
3.21818	0.19899	1.23939	0.742828	4.85181	2.37408	1500	3584.26	3590.58	3486.28		409548	412881	399670
3.26768	0.19899	1.25589	0.751077	4.92669	2.40842	1500	3584.28	3590.81	3486.37		409583	413024	399774
3.31717	0.19899	1.27239	0.759327	5.00165	2.44278	1500	3584.31	3591.05	3486.47		409619	413169	399878
3.36667	0.19899	1.28889	0.767576	5.0767	2.47714	1500	3584.33	3591.29	3486.56		409655	413316	399985
3.41616	0.19899	1.30539	0.775825	5.15182	2.51153	1500	3584.36	3591.54	3486.66		409691	413465	400093
3.46566	0.19899	1.32189	0.784074	5.22703	2.54593	1500	3584.39	3591.79	3486.76		409728	413617	400202
3.51515	0.19899	1.33838	0.792323	5.30233	2.58034	1500	3584.41	3592.05	3486.86		409765	413771	400314
3.56465	0.19899	1.35488	0.800572	5.37771	2.61477	1500	3584.44	3592.3	3486.96		409803	413927	400426
3.61414	0.19899	1.37138	0.808822	5.45318	2.64922	1500	3584.47	3592.57	3487.06		409841	414086	400541
3.66364	0.19899	1.38788	0.817071	5.52874	2.68369	1500	3584.5	3592.83	3487.16		409880	414247	400657
3.71313	0.19899	1.40438	0.82532	5.60439	2.71817	1500	3584.53	3593.1	3487.27		409919	414410	400774
3.76263	0.19899	1.42088	0.833569	5.68013	2.75266	1500	3584.56	3593.38	3487.37		409959	414575	400893
3.81212	0.19899	1.43737	0.841818	5.75597	2.78718	1500	3584.59	3593.65	3487.48		409999	414743	401014
3.86162	0.19899	1.45387	0.850067	5.83189	2.82171	1500	3584.62	3593.94	3487.59		410040	414913	401136
3.91111	0.19899	1.47037	0.858316	5.90792	2.85626	1500	3584.65	3594.22	3487.7		410081	415085	401260
3.96061	0.19899	1.48687	0.866566	5.98404	2.89083	1500	3584.68	3594.51	3487.82		410122	415259	401385
4.0101	0.19899	1.50337	0.874815	6.06026	2.92541	1500	3584.71	3594.8	3487.93		410164	415436	401512
4.0596	0.19899	1.51987	0.883064	6.13658	2.96002	1500	3584.74	3595.1	3488.05		410206	415615	401641
4.10909	0.19899	1.53636	0.891313	6.213	2.99464	1500	3584.77	3595.4	3488.16		410249	415797	401771
4.15859	0.19899	1.55286	0.899562	6.28952	3.02928	1500	3584.8	3595.71	3488.28		410292	415980	401903
4.20808	0.19899	1.56936	0.907811	6.36615	3.06394	1500	3584.83	3596.02	3488.4		410336	416166	402036
4.25758	0.19899	1.58586	0.916061	6.44288	3.09862	1500	3584.87	3596.34	3488.52		410380	416355	402171
4.30707	0.19899	1.60236	0.92431	6.51972	3.13332	1500	3584.9	3596.65	3488.64		410425	416546	402308
4.35657	0.19899	1.61886	0.932559	6.59667	3.16803	1500	3584.93	3596.98	3488.77		410470	416739	402446
4.40606	0.19899	1.63535	0.940808	6.67372	3.20277	1500	3584.97	3597.3	3488.89		410515	416934	402586
4.45556	0.19899	1.65185	0.949057	6.75088	3.23753	1500	3585	3597.63	3489.02		410561	417132	402727
4.50505	0.19899	1.66835	0.957306	6.82816	3.27231	1500	3585.04	3597.97	3489.15		410608	417332	402870
4.55455	0.19899	1.68485	0.965556	6.90555	3.3071	1500	3585.07	3598.31	3489.28		410655	417535	403015
4.60404	0.19899	1.70135	0.973805	6.98306	3.34192	1500	3585.1	3598.65	3489.41		410702	417739	403161
4.65354	0.19899	1.71785	0.982054	7.06068	3.37676	1500	3585.14	3599	3489.54		410750	417947	403309
4.70303	0.19899	1.73434	0.990303	7.13841	3.41162	1500	3585.18	3599.35	3489.68		410798	418156	403458
4.75253	0.19899	1.75084	0.998552	7.21627	3.44651	1500	3585.21	3599.71	3489.82		410847	418369	403610
4.80202	0.19899	1.76734	1.0068	7.29425	3.48141	1500	3585.25	3600.07	3489.95		410896	418583	403762
4.85152	0.19899	1.78384	1.01505	7.37234	3.51634	1500	3585.28	3600.43	3490.09		410945	418800	403917
4.90101	0.19899	1.80034	1.0233	7.45057	3.55129	1500	3585.32	3600.8	3490.23		410995	419019	404073
4.95051	0.19899	1.81684	1.03155	7.52891	3.58626	1500	3585.36	3601.17	3490.37		411046	419241	404231
5	0.19899	1.83333	1.0398	7.60738	3.62125	1500	3585.4	3601.55	3490.52		411097	419465	404390
0.1	0.248485	0.2	0.23303	0.330736	0.272109	1500	3583.31	3583.3	3483.31		408253	408255	396255
0.149495	0.248485	0.216498	0.241279	0.402946	0.305938	1500	3583.32	3583.3	3483.31		408261	408266	396264
0.19899	0.248485	0.232997	0.249529	0.475164	0.339769	1500	3583.32	3583.31	3483.32		408268	408278	396275
0.248485	0.248485	0.249495	0.257778	0.547393	0.373602	1500	3583.33	3583.32	3483.33		408276	408293	396287
0.29798	0.248485	0.265993	0.266027	0.619632	0.407437	1500	3583.33	3583.33	3483.33		408285	408310	396301
0.347475	0.248485	0.282492	0.274276	0.691883	0.441275	1500	3583.34	3583.35	3483.34		408294	408329	396316
0.39697	0.248485	0.29899	0.282525	0.764147	0.475116	1500	3583.34	3583.37	3483.35		408304	408350	396333
0.446465	0.248485	0.315488	0.290774	0.836426	0.508959	1500	3583.35	3583.4	3483.36		408314	408373	396352
0.49596	0.248485	0.331987	0.299024	0.90872	0.542806	1500	3583.36	3583.42	3483.38		408324	408398	396372
0.545455	0.248485	0.348485	0.307273	0.98103	0.576656	1500	3583.36	3583.45	3483.39		408335	408426	396393
0.594949	0.248485	0.364983	0.315522	1.05336	0.610509	1500	3583.37	3583.49	3483.41		408346	408455	396416
0.644444	0.248485	0.381481	0.323771	1.12571	0.644367	1500	3583.38	3583.53	3483.43		408358	408487	396440
0.693939	0.248485	0.39798	0.33202	1.19807	0.678228	1500	3583.39	3583.57	3483.45		408370	408520	396466
0.743434	0.248485	0.414478	0.340269	1.27046	0.712093	1500	3583.4	3583.62	3483.47		408383	408556	396493
0.792929	0.248485	0.430976	0.348519	1.34287	0.745963	1500	3583.41	3583.67	3483.49		408396	408594	396522
0.842424	0.248485	0.447475	0.356768	1.4153	0.779837	1500	3583.41	3583.72	3483.51		408410	408633	396553
0.891919	0.248485	0.463973	0.365017	1.48776	0.813716	1500	3583.42	3583.78	3483.53		408424	408675	396585
0.941414	0.248485	0.480471	0.373266	1.56024	0.8476	1500	3583.43	3583.84	3483.56		408438	408719	396618
0.990909	0.248485	0.49697	0.381515	1.63275	0.881489	1500	3583.44	3583.9	3483.59		408453	408766	396653
1.0404	0.248485	0.513468	0.389764	1.70529	0.915384	1500	3583.45	3583.97	3483.62		408468	408814	396689
1.0899	0.248485	0.529966	0.398013	1.77785	0.949284	1500	3583.46	3584.04	3483.65		408484	408864	396727
1.13939	0.248485	0.546465	0.406263	1.85045	0.98319	1500	3583.48	3584.11	3483.68		408500	408917	396767
1.18889	0.248485	0.562963	0.414512	1.92307	1.0171	1500	3583.49	3584.19	3483.71		408517	408971	396807
1.23838	0.248485	0.579461	0.422761	1.99573	1.05102	1500	3583.5	3584.27	3483.75		408534	409028	396850
1.28788	0.248485	0.59596	0.43101	2.06843	1.08495	1500	3583.51	3584.36	3483.78		408552	409087	396894
1.33737	0.248485	0.612458	0.439259	2.14115	1.11888	1500	3583.52	3584.45	3483.82		408570	409148	396939
1.38687	0.248485	0.628956	0.447508	2.21391	1.15282	1500	3583.54	3584.54	3483.86		408589	409211	396986
1.43636	0.248485	0.645455	0.455758	2.28671	1.18676	1500	3583.55	3584.64	3483.9		408607	409276	397035
1.48586	0.248485	0.661953	0.464007	2.35955	1.22071	1500	3583.56	3584.74	3483.94		408627	409343	397085
1.53535	0.248485	0.678451	0.472256	2.43242	1.25467	1500	3583.58	3584.84	3483.98		408647	409412	397136
1.58485	0.248485	0.694949	0.480505	2.50534	1.28864	1500	3583.59	3584.95	3484.02		408667	409484	397189
1.63434	0.248485	0.711448	0.488754	2.5783	1.32262	1500	3583.61	3585.06	3484.07		408688	409558	397244
1.68384	0.248485	0.727946	0.497003	2.6513	1.3566	1500	3583.62	3585.17	3484.12		408709	409633	397300
1.73333	0.248485	0.744444	0.505253	2.72434	1.39059	1500	3583.64	3585.29	3484.16		408731	409711	397357
1.78283	0.248485	0.760943	0.513502	2.79743	1.42459	1500	3583.65	3585.41	3484.21		408753	409791	397416
1.83232	0.248485	0.777441	0.521751	2.87056	1.4586	1500	3583.67	3585.54	3484.27		408775	409873	397477
1.88182	0.248485	0.793939	0.53	2.94374	1.49262	1500	3583.68	3585.67	3484.32		408798	409958	397539
1.93131	0.248485	0.810438	0.538249	3.01697	1.52665	1500	3583.7	3585.8	3484.37		408822	410044	397602
1.98081	0.248485	0.826936	0.546498	3.09025	1.56069	1500	3583.72	3585.94	3484.43		408846	410133	397668
2.0303	0.248485	0.843434	0.554747	3.16357	1.59473	1500	3583.73	3586.08	3484.48		408870	410223	397734
2.0798	0.248485	0.859933	0.562997	3.23695	1.62879	1500	3583.75	3586.22	3484.54		408895	410316	397802
2.12929	0.248485	0.876431	0.571246	3.31039	1.66286	1500	3583.77	3586.37	3484.6		408920	410411	397872
2.17879	0.248485	0.892929	0.579495	3.38387	1.69693	1500	3583.79	3586.52	3484.66		408946	410508	397943
2.22828	0.248485	0.909428	0.587744	3.45742	1.73102	1500	3583.81	3586.67	3484.73		408972	410608	398016
2.27778	0.248485	0.925926	0.595993	3.53101	1.76512	1500	3583.82	3586.83	3484.79		408999	410709	398090
2.32727	0.248485	0.942424	0.604242	3.60467	1.79923	1500	3583.84	3587	3484.85		409026	410813	398166
2.37677	0.248485	0.958923	0.612492	3.67838	1.83335	1500	3583.86	3587.16	3484.92		409053	410919	398244
2.42626	0.248485	0.975421	0.620741	3.75216	1.86748	1500	3583.88	3587.33	3484.99		409081	411027	398322
2.47576	0.248485	0.991919	0.62899	3.82599	1.90162	1500	3583.9	3587.51	3485.06		409110	411137	398403
2.52525	0.248485	1.00842	0.637239	3.89989	1.93578	1500	3583.92	3587.68	3485.13		409139	411249	398485
2.57475	0.248485	1.02492	0.645488	3.97385	1.96994	1500	3583.95	3587.86	3485.2		409168	411364	398568
2.62424	0.248485	1.04141	0.653737	4.04788	2.00412	1500	3583.97	3588.05	3485.28		409198	411480	398653
2.67374	0.248485	1.05791	0.661987	4.12197	2.03831	1500	3583.99	3588.24	3485.35		409228	411599	398740
2.72323	0.248485	1.07441	0.670236	4.19613	2.07252	1500	3584.01	3588.43	3485.43		409259	411720	398828
2.77273	0.248485	1.09091	0.678485	4.27036	2.10673	1500	3584.03	3588.63	3485.51		409290	411844	398918
2.82222	0.248485	1.10741	0.686734	4.34466	2.14096	1500	3584.06	3588.83	3485.58		409321	411969	399009
2.87172	0.248485	1.12391	0.694983	4.41902	2.1752	1500	3584.08	3589.03	3485.67		409353	412097	399102
2.92121	0.248485	1.1404	0.703232	4.49346	2.20946	1500	3584.1	3589.24	3485.75		409386	412227	399196
2.97071	0.248485	1.1569	0.711481	4.56798	2.24373	1500	3584.13	3589.45	3485.83		409419	412359	399292
3.0202	0.248485	1.1734	0.719731	4.64256	2.27801	1500	3584.15	3589.67	3485.92		409452	412493	399389
3.0697	0.248485	1.1899	0.72798	4.71722	2.31231	1500	3584.17	3589.89	3486		409486	412630	399488
3.11919	0.248485	1.2064	0.736229	4.79196	2.34662	1500	3584.2	3590.11	3486.09		409520	412768	399589
3.16869	0.248485	1.2229	0.744478	4.86678	2.38095	1500	3584.22	3590.34	3486.18		409555	412909	399691
3.21818	0.248485	1.23939	0.752727	4.94168	2.41529	1500	3584.25	3590.57	3486.27		409590	413053	399794
3.26768	0.248485	1.25589	0.760976	5.01666	2.44965	1500	3584.27	3590.8	3486.36		409626	413198	399900
3.31717	0.248485	1.27239	0.769226	5.09172	2.48402	1500	3584.3	3591.04	3486.46		409662	413346	400006
3.36667	0.248485	1.28889	0.777475	5.16686	2.51841	1500	3584.33	3591.28	3486.55		409698	413496	400115
3.41616	0.248485	1.30539	0.785724	5.24209	2.55281	1500	3584.35	3591.53	3486.65		409735	413648	400225
3.46566	0.248485	1.32189	0.793973	5.3174	2.58723	1500	3584.38	3591.78	3486.75		409773	413802	400336
3.51515	0.248485	1.33838	0.802222	5.3928	2.62166	1500	3584.41	3592.03	3486.85		409811	413959	400449
3.56465	0.248485	1.35488	0.810471	5.46829	2.65611	1500	3584.44	3592.29	3486.95		409849	414118	400564
3.61414	0.248485	1.37138	0.818721	5.54386	2.69058	1500	3584.46	3592.55	3487.05		409888	414279	400680
3.66364	0.248485	1.38788	0.82697	5.61953	2.72506	1500	3584.49	3592.82	3487.15		409927	414443	400798
3.71313	0.248485	1.40438	0.835219	5.69529	2.75957	1500	3584.52	3593.09	3487.26		409967	414609	400917
3.76263	0.248485	1.42088	0.843468	5.77114	2.79408	1500	3584.55	3593.37	3487.37		410007	414777	401038
3.81212	0.248485	1.43737	0.851717	5.84709	2.82862	1500	3584.58	3593.64	3487.47		410048	414947	401161
3.86162	0.248485	1.45387	0.859966	5.92314	2.86317	1500	3584.61	3593.93	3487.58		410089	415120	401285
3.91111	0.248485	1.47037	0.868215	5.99928	2.89774	1500	3584.64	3594.21	3487.7		410130	415295	401410
3.96061	0.248485	1.48687	0.876465	6.07552	2.93233	1500	3584.67	3594.5	3487.81		410172	415472	401538
4.0101	0.248485	1.50337	0.884714	6.15186	2.96694	1500	3584.7	3594.8	3487.92		410215	415652	401667
4.0596	0.248485	1.51987	0.892963	6.2283	3.00156	1500	3584.73	3595.09	3488.04		410258	415833	401797
4.10909	0.248485	1.53636	0.901212	6.30484	3.03621	1500	3584.76	3595.4	3488.15		410301	416018	401929
4.15859	0.248485	1.55286	0.909461	6.38149	3.07087	1500	3584.8	3595.7	3488.27		410345	416204	402063
4.20808	0.248485	1.56936	0.91771	6.45824	3.10556	1500	3584.83	3596.01	3488.39		410389	416393	402198
4.25758	0.248485	1.58586	0.92596	6.5351	3.14026	1500	3584.86	3596.33	3488.51		410434	416584	402335
4.30707	0.248485	1.60236	0.934209	6.61207	3.17498	1500	3584.89	3596.65	3488.64		410479	416778	402474
4.35657	0.248485	1.61886	0.942458	6.68914	3.20972	1500	3584.93	3596.97	3488.76		410524	416974	402614
4.40606	0.248485	1.63535	0.950707	6.76633	3.24448	1500	3584.96	3597.3	3488.89		410571	417172	402755
4.45556	0.248485	1.65185	0.958956	6.84363	3.27926	1500	3584.99	3597.63	3489.01		410617	417373	402899
4.50505	0.248485	1.66835	0.967205	6.92104	3.31407	1500	3585.03	3597.96	3489.14		410664	417576	403044
4.55455	0.248485	1.68485	0.975455	6.99857	3.34889	1500	3585.06	3598.3	3489.27		410711	417781	403190
4.60404	0.248485	1.70135	0.983704	7.07621	3.38373	1500	3585.1	3598.65	3489.4		410759	417989	403339
4.65354	0.248485	1.71785	0.991953	7.15397	3.4186	1500	3585.13	3598.99	3489.54		410808	418199	403488
4.70303	0.248485	1.73434	1.0002	7.23186	3.45349	1500	3585.17	3599.35	3489.67		410856	418412	403640
4.75253	0.248485	1.75084	1.00845	7.30986	3.48839	1500	3585.2	3599.7	3489.81		410906	418627	403793
4.80202	0.248485	1.76734	1.0167	7.38798	3.52333	1500	3585.24	3600.06	3489.95		410955	418844	403948
4.85152	0.248485	1.78384	1.02495	7.46622	3.55828	1500	3585.28	3600.43	3490.08		411005	419064	404104
4.90101	0.248485	1.80034	1.0332	7.54459	3.59325	1500	3585.31	3600.8	3490.22		411056	419286	404262
4.95051	0.248485	1.81684	1.04145	7.62309	3.62825	1500	3585.35	3601.17	3490.37		411107	419511	404422
5	0.248485	1.83333	1.0497	7.70172	3.66327	1500	3585.39	3601.55	3490.51		411159	419738	404583
0.1	0.29798	0.2	0.242929	0.417389	0.312704	1500	3583.31	3583.28	3483.3		408262	408268	396266
0.149495	0.29798	0.216498	0.251178	0.489609	0.346535	1500	3583.31	3583.28	3483.3		408270	408281	396277
0.19899	0.29798	0.232997	0.259428	0.56184	0.380369	1500	3583.32	3583.29	3483.31		408278	408296	396290
0.248485	0.29798	0.249495	0.267677	0.634081	0.414205	1500	3583.32	3583.3	3483.31		408287	408314	396304
0.29798	0.29798	0.265993	0.275926	0.706335	0.448043	1500	3583.33	3583.31	3483.32		408296	408333	396320
0.347475	0.29798	0.282492	0.284175	0.778602	0.481884	1500	3583.33	3583.33	3483.33		408306	408355	396337
0.39697	0.29798	0.29899	0.292424	0.850883	0.515728	1500	3583.34	3583.35	3483.34		408316	408378	396356
0.446465	0.29798	0.315488	0.300673	0.923181	0.549576	1500	3583.34	3583.37	3483.35		408326	408404	396376
0.49596	0.29798	0.331987	0.308923	0.995495	0.583426	1500	3583.35	3583.4	3483.37		408337	408431	396397
0.545455	0.29798	0.348485	0.317172	1.06783	0.61728	1500	3583.36	3583.43	3483.38		408349	408461	396421
0.594949	0.29798	0.364983	0.325421	1.14018	0.651138	1500	3583.37	3583.47	3483.4		408360	408493	396445
0.644444	0.29798	0.381481	0.33367	1.21255	0.685	1500	3583.37	3583.51	3483.42		408373	408527	396471
0.693939	0.29798	0.39798	0.341919	1.28494	0.718867	1500	3583.38	3583.55	3483.43		408386	408563	396499
0.743434	0.29798	0.414478	0.350168	1.35735	0.752737	1500	3583.39	3583.6	3483.45		408399	408601	396528
0.792929	0.29798	0.430976	0.358418	1.42979	0.786612	1500	3583.4	3583.64	3483.48		408412	408642	396559
0.842424	0.29798	0.447475	0.366667	1.50225	0.820492	1500	3583.41	3583.7	3483.5		408426	408684	396591
0.891919	0.29798	0.463973	0.374916	1.57474	0.854377	1500	3583.42	3583.75	3483.52		408441	408728	396625
0.941414	0.29798	0.480471	0.383165	1.64726	0.888268	1500	3583.43	3583.81	3483.55		408456	408775	396660
0.990909	0.29798	0.49697	0.391414	1.7198	0.922163	1500	3583.44	3583.88	3483.58		408472	408824	396697
1.0404	0.29798	0.513468	0.399663	1.79237	0.956065	1500	3583.45	3583.95	3483.61		408487	408875	396735
1.0899	0.29798	0.529966	0.407912	1.86497	0.989972	1500	3583.46	3584.02	3483.64		408504	408927	396775
1.13939	0.29798	0.546465	0.416162	1.9376	1.02389	1500	3583.47	3584.09	3483.67		408521	408982	396816
1.18889	0.29798	0.562963	0.424411	2.01027	1.0578	1500	3583.48	3584.17	3483.7		408538	409040	396859
1.23838	0.29798	0.579461	0.43266	2.08297	1.09173	1500	3583.49	3584.25	3483.73		408556	409099	396903
1.28788	0.29798	0.59596	0.440909	2.1557	1.12566	1500	3583.5	3584.34	3483.77		408574	409160	396949
1.33737	0.29798	0.612458	0.449158	2.22847	1.1596	1500	3583.52	3584.43	3483.81		408592	409224	396996
1.38687	0.29798	0.628956	0.457407	2.30128	1.19355	1500	3583.53	3584.52	3483.85		408611	409289	397045
1.43636	0.29798	0.645455	0.465657	2.37412	1.2275	1500	3583.54	3584.61	3483.89		408631	409357	397095
1.48586	0.29798	0.661953	0.473906	2.447	1.26147	1500	3583.56	3584.71	3483.93		408651	409427	397147
1.53535	0.29798	0.678451	0.482155	2.51993	1.29544	1500	3583.57	3584.82	3483.97		408671	409499	397200
1.58485	0.29798	0.694949	0.490404	2.59289	1.32941	1500	3583.58	3584.93	3484.01		408692	409573	397255
1.63434	0.29798	0.711448	0.498653	2.6659	1.3634	1500	3583.6	3585.04	3484.06		408713	409649	397311
1.68384	0.29798	0.727946	0.506902	2.73895	1.39739	1500	3583.61	3585.15	3484.11		408735	409727	397369
1.73333	0.29798	0.744444	0.515152	2.81205	1.4314	1500	3583.63	3585.27	3484.15		408757	409808	397428
1.78283	0.29798	0.760943	0.523401	2.88519	1.46541	1500	3583.64	3585.39	3484.2		408780	409890	397489
1.83232	0.29798	0.777441	0.53165	2.95838	1.49943	1500	3583.66	3585.52	3484.25		408803	409975	397551
1.88182	0.29798	0.793939	0.539899	3.03162	1.53346	1500	3583.68	3585.65	3484.31		408827	410062	397615
1.93131	0.29798	0.810438	0.548148	3.10491	1.5675	1500	3583.69	3585.78	3484.36		408851	410151	397681
1.98081	0.29798	0.826936	0.556397	3.17825	1.60154	1500	3583.71	3585.92	3484.42		408875	410242	397748
2.0303	0.29798	0.843434	0.564646	3.25164	1.6356	1500	3583.73	3586.06	3484.47		408900	410335	397816
2.0798	0.29798	0.859933	0.572896	3.32508	1.66967	1500	3583.74	3586.2	3484.53		408925	410431	397886
2.12929	0.29798	0.876431	0.581145	3.39858	1.70375	1500	3583.76	3586.35	3484.59		408951	410528	397958
2.17879	0.29798	0.892929	0.589394	3.47213	1.73784	1500	3583.78	3586.5	3484.65		408977	410628	398031
2.22828	0.29798	0.909428	0.597643	3.54574	1.77194	1500	3583.8	3586.65	3484.71		409004	410730	398105
2.27778	0.29798	0.925926	0.605892	3.61941	1.80605	1500	3583.82	3586.81	3484.78		409031	410834	398182
2.32727	0.29798	0.942424	0.614141	3.69313	1.84017	1500	3583.84	3586.98	3484.84		409059	410940	398259
2.37677	0.29798	0.958923	0.622391	3.76692	1.87431	1500	3583.86	3587.14	3484.91		409087	411049	398338
2.42626	0.29798	0.975421	0.63064	3.84077	1.90845	1500	3583.88	3587.31	3484.98		409115	411159	398419
2.47576	0.29798	0.991919	0.638889	3.91468	1.94261	1500	3583.9	3587.49	3485.05		409144	411272	398501
2.52525	0.29798	1.00842	0.647138	3.98865	1.97678	1500	3583.92	3587.66	3485.12		409174	411387	398585
2.57475	0.29798	1.02492	0.655387	4.06269	2.01096	1500	3583.94	3587.85	3485.19		409204	411504	398670
2.62424	0.29798	1.04141	0.663636	4.1368	2.04515	1500	3583.96	3588.03	3485.26		409234	411624	398757
2.67374	0.29798	1.05791	0.671886	4.21097	2.07936	1500	3583.98	3588.22	3485.34		409265	411745	398846
2.72323	0.29798	1.07441	0.680135	4.28521	2.11358	1500	3584	3588.41	3485.42		409296	411869	398936
2.77273	0.29798	1.09091	0.688384	4.35952	2.14781	1500	3584.03	3588.61	3485.49		409328	411995	399027
2.82222	0.29798	1.10741	0.696633	4.43391	2.18205	1500	3584.05	3588.81	3485.57		409360	412123	399120
2.87172	0.29798	1.12391	0.704882	4.50836	2.21631	1500	3584.07	3589.01	3485.66		409392	412253	399215
2.92121	0.29798	1.1404	0.713131	4.58289	2.25059	1500	3584.1	3589.22	3485.74		409425	412386	399311
2.97071	0.29798	1.1569	0.72138	4.65749	2.28487	1500	3584.12	3589.43	3485.82		409459	412520	399409
3.0202	0.29798	1.1734	0.72963	4.73217	2.31917	1500	3584.14	3589.65	3485.91		409493	412657	399508
3.0697	0.29798	1.1899	0.737879	4.80692	2.35349	1500	3584.17	3589.87	3485.99		409527	412797	399609
3.11919	0.29798	1.2064	0.746128	4.88176	2.38782	1500	3584.19	3590.09	3486.08		409562	412938	399711
3.16869	0.29798	1.2229	0.754377	4.95667	2.42216	1500	3584.22	3590.32	3486.17		409597	413082	399815
3.21818	0.29798	1.23939	0.762626	5.03166	2.45652	1500	3584.24	3590.55	3486.26		409633	413228	399921
3.26768	0.29798	1.25589	0.770875	5.10674	2.4909	1500	3584.27	3590.78	3486.35		409669	413376	400028
3.31717	0.29798	1.27239	0.779125	5.1819	2.52529	1500	3584.29	3591.02	3486.45		409706	413526	400137
3.36667	0.29798	1.28889	0.787374	5.25714	2.55969	1500	3584.32	3591.27	3486.54		409743	413679	400247
3.41616	0.29798	1.30539	0.795623	5.33247	2.59411	1500	3584.35	3591.51	3486.64		409780	413834	400359
3.46566	0.29798	1.32189	0.803872	5.40789	2.62855	1500	3584.37	3591.76	3486.74		409818	413991	400472
3.51515	0.29798	1.33838	0.812121	5.48339	2.66301	1500	3584.4	3592.02	3486.84		409857	414150	400587
3.56465	0.29798	1.35488	0.82037	5.55899	2.69748	1500	3584.43	3592.28	3486.94		409896	414312	400703
3.61414	0.29798	1.37138	0.82862	5.63468	2.73196	1500	3584.46	3592.54	3487.04		409935	414476	400821
3.66364	0.29798	1.38788	0.836869	5.71045	2.76647	1500	3584.49	3592.81	3487.14		409975	414642	400941
3.71313	0.29798	1.40438	0.845118	5.78633	2.80099	1500	3584.51	3593.08	3487.25		410015	414811	401062
3.76263	0.29798	1.42088	0.853367	5.86229	2.83553	1500	3584.54	3593.35	3487.36		410056	414982	401185
3.81212	0.29798	1.43737	0.861616	5.93836	2.87008	1500	3584.57	3593.63	3487.46		410097	415155	401310
3.86162	0.29798	1.45387	0.869865	6.01452	2.90466	1500	3584.6	3593.91	3487.57		410139	415330	401436
3.91111	0.29798	1.47037	0.878114	6.09078	2.93925	1500	3584.63	3594.2	3487.69		410181	415508	401563
3.96061	0.29798	1.48687	0.886364	6.16714	2.97386	1500	3584.66	3594.49	3487.8		410223	415688	401693
4.0101	0.29798	1.50337	0.894613	6.2436	3.00849	1500	3584.69	3594.78	3487.91		410266	415870	401823
4.0596	0.29798	1.51987	0.902862	6.32016	3.04314	1500	3584.73	3595.08	3488.03		410310	416055	401956
4.10909	0.29798	1.53636	0.911111	6.39683	3.07781	1500	3584.76	3595.38	3488.14		410354	416242	402090
4.15859	0.29798	1.55286	0.91936	6.4736	3.11249	1500	3584.79	3595.69	3488.26		410398	416431	402225
4.20808	0.29798	1.56936	0.927609	6.55048	3.1472	1500	3584.82	3596	3488.38		410443	416623	402363
4.25758	0.29798	1.58586	0.935859	6.62747	3.18193	1500	3584.85	3596.32	3488.5		410488	416817	402501
4.30707	0.29798	1.60236	0.944108	6.70457	3.21667	1500	3584.89	3596.63	3488.63		410534	417014	402642
4.35657	0.29798	1.61886	0.952357	6.78178	3.25144	1500	3584.92	3596.96	3488.75		410580	417212	402784
4.40606	0.29798	1.63535	0.960606	6.8591	3.28622	1500	3584.95	3597.29	3488.88		410626	417414	402928
4.45556	0.29798	1.65185	0.968855	6.93654	3.32103	1500	3584.99	3597.62	3489		410673	417617	403073
4.50505	0.29798	1.66835	0.977104	7.01409	3.35586	1500	3585.02	3597.95	3489.13		410721	417823	403220
4.55455	0.29798	1.68485	0.985354	7.09176	3.39071	1500	3585.06	3598.29	3489.26		410769	418031	403368
4.60404	0.29798	1.70135	0.993603	7.16954	3.42558	1500	3585.09	3598.64	3489.39		410817	418242	403519
4.65354	0.29798	1.71785	1.00185	7.24745	3.46047	1500	3585.13	3598.98	3489.53		410866	418455	403670
4.70303	0.29798	1.73434	1.0101	7.32547	3.49538	1500	3585.16	3599.34	3489.66		410916	418671	403824
4.75253	0.29798	1.75084	1.01835	7.40362	3.53031	1500	3585.2	3599.69	3489.8		410965	418888	403979
4.80202	0.29798	1.76734	1.0266	7.48189	3.56527	1500	3585.23	3600.06	3489.94		411016	419109	404136
4.85152	0.29798	1.78384	1.03485	7.56028	3.60025	1500	3585.27	3600.42	3490.07		411066	419331	404294
4.90101	0.29798	1.80034	1.0431	7.63881	3.63525	1500	3585.31	3600.79	3490.22		411117	419557	404454
4.95051	0.29798	1.81684	1.05135	7.71746	3.67028	1500	3585.35	3601.16	3490.36		411169	419784	404616
5	0.29798	1.83333	1.0596	7.79624	3.70533	1500	3585.38	3601.54	3490.5		411221	420014	404779
0.1	0.347475	0.2	0.252828	0.504054	0.353302	1500	3583.3	3583.25	3483.29		408272	408284	396280
0.149495	0.347475	0.216498	0.261077	0.576287	0.387136	1500	3583.3	3583.26	3483.29		408280	408300	396293
0.19899	0.347475	0.232997	0.269327	0.648531	0.420972	1500	3583.31	3583.26	3483.3		408289	408317	396307
0.248485	0.347475	0.249495	0.277576	0.720787	0.454811	1500	3583.31	3583.27	3483.3		408298	408337	396323
0.29798	0.347475	0.265993	0.285825	0.793057	0.488653	1500	3583.32	3583.29	3483.31		408308	408359	396341
0.347475	0.347475	0.282492	0.294074	0.865342	0.522498	1500	3583.32	3583.3	3483.32		408318	408383	396360
0.39697	0.347475	0.29899	0.302323	0.937642	0.556345	1500	3583.33	3583.32	3483.33		408328	408409	396380
0.446465	0.347475	0.315488	0.310572	1.00996	0.590197	1500	3583.34	3583.35	3483.34		408339	408437	396402
0.49596	0.347475	0.331987	0.318822	1.08229	0.624052	1500	3583.34	3583.38	3483.35		408351	408467	396425
0.545455	0.347475	0.348485	0.327071	1.15465	0.65791	1500	3583.35	3583.41	3483.37		408363	408500	396450
0.594949	0.347475	0.364983	0.33532	1.22702	0.691773	1500	3583.36	3583.44	3483.38		408375	408534	396477
0.644444	0.347475	0.381481	0.343569	1.29942	0.72564	1500	3583.37	3583.48	3483.4		408388	408571	396505
0.693939	0.347475	0.39798	0.351818	1.37184	0.759512	1500	3583.37	3583.52	3483.42		408401	408609	396534
0.743434	0.347475	0.414478	0.360067	1.44428	0.793388	1500	3583.38	3583.57	3483.44		408415	408650	396565
0.792929	0.347475	0.430976	0.368316	1.51675	0.827269	1500	3583.39	3583.62	3483.46		408429	408693	396598
0.842424	0.347475	0.447475	0.376566	1.58924	0.861155	1500	3583.4	3583.67	3483.49		408444	408738	396632
0.891919	0.347475	0.463973	0.384815	1.66176	0.895046	1500	3583.41	3583.73	3483.51		408459	408785	396667
0.941414	0.347475	0.480471	0.393064	1.73431	0.928943	1500	3583.42	3583.79	3483.54		408475	408834	396704
0.990909	0.347475	0.49697	0.401313	1.80689	0.962846	1500	3583.43	3583.85	3483.56		408491	408885	396743
1.0404	0.347475	0.513468	0.409562	1.87949	0.996754	1500	3583.44	3583.92	3483.59		408507	408938	396783
1.0899	0.347475	0.529966	0.417811	1.95213	1.03067	1500	3583.45	3583.99	3483.62		408524	408994	396824
1.13939	0.347475	0.546465	0.426061	2.02481	1.06459	1500	3583.46	3584.07	3483.65		408541	409051	396867
1.18889	0.347475	0.562963	0.43431	2.09751	1.09852	1500	3583.47	3584.14	3483.69		408559	409111	396912
1.23838	0.347475	0.579461	0.442559	2.17025	1.13245	1500	3583.48	3584.23	3483.72		408577	409173	396958
1.28788	0.347475	0.59596	0.450808	2.24303	1.16639	1500	3583.5	3584.31	3483.76		408596	409236	397005
1.33737	0.347475	0.612458	0.459057	2.31584	1.20034	1500	3583.51	3584.4	3483.79		408615	409302	397054
1.38687	0.347475	0.628956	0.467306	2.38869	1.2343	1500	3583.52	3584.49	3483.83		408635	409371	397105
1.43636	0.347475	0.645455	0.475556	2.46159	1.26826	1500	3583.54	3584.59	3483.87		408655	409441	397157
1.48586	0.347475	0.661953	0.483805	2.53452	1.30223	1500	3583.55	3584.69	3483.91		408675	409513	397211
1.53535	0.347475	0.678451	0.492054	2.60749	1.33621	1500	3583.56	3584.79	3483.96		408696	409588	397266
1.58485	0.347475	0.694949	0.500303	2.68051	1.3702	1500	3583.58	3584.9	3484		408718	409664	397322
1.63434	0.347475	0.711448	0.508552	2.75357	1.40419	1500	3583.59	3585.01	3484.05		408740	409743	397381
1.68384	0.347475	0.727946	0.516801	2.82667	1.4382	1500	3583.61	3585.13	3484.09		408762	409824	397440
1.73333	0.347475	0.744444	0.525051	2.89983	1.47221	1500	3583.62	3585.24	3484.14		408785	409907	397501
1.78283	0.347475	0.760943	0.5333	2.97302	1.50623	1500	3583.64	3585.37	3484.19		408808	409992	397564
1.83232	0.347475	0.777441	0.541549	3.04627	1.54026	1500	3583.65	3585.49	3484.24		408831	410079	397628
1.88182	0.347475	0.793939	0.549798	3.11957	1.5743	1500	3583.67	3585.62	3484.29		408855	410169	397694
1.93131	0.347475	0.810438	0.558047	3.19292	1.60836	1500	3583.69	3585.75	3484.35		408880	410260	397761
1.98081	0.347475	0.826936	0.566296	3.26632	1.64242	1500	3583.7	3585.89	3484.4		408905	410354	397830
2.0303	0.347475	0.843434	0.574545	3.33978	1.67649	1500	3583.72	3586.03	3484.46		408930	410450	397900
2.0798	0.347475	0.859933	0.582795	3.41328	1.71057	1500	3583.74	3586.17	3484.52		408956	410548	397972
2.12929	0.347475	0.876431	0.591044	3.48685	1.74466	1500	3583.76	3586.32	3484.58		408983	410648	398046
2.17879	0.347475	0.892929	0.599293	3.56047	1.77876	1500	3583.77	3586.47	3484.64		409010	410751	398120
2.22828	0.347475	0.909428	0.607542	3.63415	1.81287	1500	3583.79	3586.63	3484.7		409037	410855	398197
2.27778	0.347475	0.925926	0.615791	3.70789	1.847	1500	3583.81	3586.79	3484.77		409064	410962	398275
2.32727	0.347475	0.942424	0.62404	3.78169	1.88114	1500	3583.83	3586.95	3484.83		409093	411071	398354
2.37677	0.347475	0.958923	0.63229	3.85555	1.91528	1500	3583.85	3587.12	3484.9		409121	411182	398435
2.42626	0.347475	0.975421	0.640539	3.92947	1.94944	1500	3583.87	3587.29	3484.97		409150	411295	398518
2.47576	0.347475	0.991919	0.648788	4.00346	1.98361	1500	3583.89	3587.46	3485.03		409180	411410	398602
2.52525	0.347475	1.00842	0.657037	4.07751	2.0178	1500	3583.91	3587.64	3485.11		409210	411528	398688
2.57475	0.347475	1.02492	0.665286	4.15163	2.05199	1500	3583.93	3587.82	3485.18		409240	411648	398775
2.62424	0.347475	1.04141	0.673535	4.22581	2.0862	1500	3583.95	3588.01	3485.25		409271	411770	398864
2.67374	0.347475	1.05791	0.681785	4.30007	2.12042	1500	3583.97	3588.2	3485.33		409302	411894	398954
2.72323	0.347475	1.07441	0.690034	4.37439	2.15466	1500	3584	3588.39	3485.4		409334	412020	399046
2.77273	0.347475	1.09091	0.698283	4.44879	2.18891	1500	3584.02	3588.58	3485.48		409366	412149	399139
2.82222	0.347475	1.10741	0.706532	4.52326	2.22317	1500	3584.04	3588.79	3485.56		409399	412280	399234
2.87172	0.347475	1.12391	0.714781	4.5978	2.25744	1500	3584.06	3588.99	3485.64		409432	412413	399331
2.92121	0.347475	1.1404	0.72303	4.67242	2.29173	1500	3584.09	3589.2	3485.72		409466	412548	399429
2.97071	0.347475	1.1569	0.731279	4.74711	2.32604	1500	3584.11	3589.41	3485.81		409500	412685	399528
3.0202	0.347475	1.1734	0.739529	4.82188	2.36035	1500	3584.14	3589.63	3485.89		409534	412825	399629
3.0697	0.347475	1.1899	0.747778	4.89673	2.39469	1500	3584.16	3589.84	3485.98		409569	412967	399732
3.11919	0.347475	1.2064	0.756027	4.97166	2.42903	1500	3584.18	3590.07	3486.07		409604	413111	399836
3.16869	0.347475	1.2229	0.764276	5.04667	2.4634	1500	3584.21	3590.3	3486.16		409640	413257	399942
3.21818	0.347475	1.23939	0.772525	5.12176	2.49777	1500	3584.24	3590.53	3486.25		409677	413406	400049
3.26768	0.347475	1.25589	0.780774	5.19694	2.53217	1500	3584.26	3590.76	3486.34		409713	413557	400158
3.31717	0.347475	1.27239	0.789024	5.2722	2.56657	1500	3584.29	3591	3486.43		409750	413710	400269
3.36667	0.347475	1.28889	0.797273	5.34755	2.601	1500	3584.31	3591.24	3486.53		409788	413865	400381
3.41616	0.347475	1.30539	0.805522	5.42298	2.63544	1500	3584.34	3591.49	3486.63		409826	414023	400495
3.46566	0.347475	1.32189	0.813771	5.49851	2.6699	1500	3584.37	3591.74	3486.72		409865	414183	400610
3.51515	0.347475	1.33838	0.82202	5.57412	2.70437	1500	3584.39	3592	3486.82		409904	414345	400727
3.56465	0.347475	1.35488	0.830269	5.64982	2.73886	1500	3584.42	3592.26	3486.93		409943	414509	400845
3.61414	0.347475	1.37138	0.838519	5.72562	2.77337	1500	3584.45	3592.52	3487.03		409983	414676	400965
3.66364	0.347475	1.38788	0.846768	5.80151	2.8079	1500	3584.48	3592.78	3487.13		410023	414845	401087
3.71313	0.347475	1.40438	0.855017	5.8775	2.84244	1500	3584.51	3593.06	3487.24		410064	415016	401210
3.76263	0.347475	1.42088	0.863266	5.95358	2.877	1500	3584.54	3593.33	3487.34		410105	415190	401335
3.81212	0.347475	1.43737	0.871515	6.02976	2.91158	1500	3584.57	3593.61	3487.45		410147	415366	401461
3.86162	0.347475	1.45387	0.879764	6.10604	2.94617	1500	3584.6	3593.89	3487.56		410189	415544	401589
3.91111	0.347475	1.47037	0.888013	6.18242	2.98079	1500	3584.63	3594.18	3487.67		410232	415725	401719
3.96061	0.347475	1.48687	0.896263	6.2589	3.01542	1500	3584.66	3594.47	3487.79		410275	415907	401850
4.0101	0.347475	1.50337	0.904512	6.33549	3.05007	1500	3584.69	3594.76	3487.9		410318	416093	401982
4.0596	0.347475	1.51987	0.912761	6.41218	3.08474	1500	3584.72	3595.06	3488.02		410362	416280	402117
4.10909	0.347475	1.53636	0.92101	6.48897	3.11943	1500	3584.75	3595.36	3488.13		410407	416470	402253
4.15859	0.347475	1.55286	0.929259	6.56587	3.15414	1500	3584.78	3595.67	3488.25		410452	416662	402390
4.20808	0.347475	1.56936	0.937508	6.64288	3.18887	1500	3584.81	3595.98	3488.37		410497	416857	402529
4.25758	0.347475	1.58586	0.945758	6.72001	3.22362	1500	3584.85	3596.3	3488.49		410543	417054	402670
4.30707	0.347475	1.60236	0.954007	6.79724	3.25839	1500	3584.88	3596.62	3488.61		410589	417253	402813
4.35657	0.347475	1.61886	0.962256	6.87458	3.29318	1500	3584.91	3596.94	3488.74		410636	417454	402957
4.40606	0.347475	1.63535	0.970505	6.95204	3.32799	1500	3584.95	3597.27	3488.86		410683	417658	403102
4.45556	0.347475	1.65185	0.978754	7.02961	3.36282	1500	3584.98	3597.6	3488.99		410731	417865	403249
4.50505	0.347475	1.66835	0.987003	7.1073	3.39768	1500	3585.01	3597.94	3489.12		410779	418074	403398
4.55455	0.347475	1.68485	0.995253	7.18511	3.43255	1500	3585.05	3598.28	3489.25		410827	418285	403549
4.60404	0.347475	1.70135	1.0035	7.26304	3.46745	1500	3585.08	3598.62	3489.38		410876	418498	403701
4.65354	0.347475	1.71785	1.01175	7.34109	3.50236	1500	3585.12	3598.97	3489.52		410925	418714	403855
4.70303	0.347475	1.73434	1.02	7.41926	3.5373	1500	3585.15	3599.32	3489.65		410975	418933	404010
4.75253	0.347475	1.75084	1.02825	7.49756	3.57226	1500	3585.19	3599.68	3489.79		411026	419154	404167
4.80202	0.347475	1.76734	1.0365	7.57598	3.60725	1500	3585.23	3600.04	3489.92		411076	419377	404326
4.85152	0.347475	1.78384	1.04475	7.65453	3.64226	1500	3585.26	3600.41	3490.06		411128	419603	404486
4.90101	0.347475	1.80034	1.053	7.7332	3.67728	1500	3585.3	3600.78	3490.2		411179	419831	404648
4.95051	0.347475	1.81684	1.06125	7.81201	3.71234	1500	3585.34	3601.15	3490.35		411232	420061	404812
5	0.347475	1.83333	1.06949	7.89094	3.74741	1500	3585.38	3601.53	3490.49		411284	420294	404977
0.1	0.39697	0.2	0.262727	0.590735	0.393903	1500	3583.29	3583.22	3483.27		408282	408303	396295
0.149495	0.39697	0.216498	0.270976	0.662981	0.42774	1500	3583.3	3583.22	3483.28		408290	408321	396310
0.19899	0.39697	0.232997	0.279226	0.73524	0.461579	1500	3583.3	3583.23	3483.28		408300	408341	396326
0.248485	0.39697	0.249495	0.287475	0.807513	0.495422	1500	3583.31	3583.24	3483.29		408310	408364	396344
0.29798	0.39697	0.265993	0.295724	0.8798	0.529267	1500	3583.31	3583.25	3483.29		408320	408388	396363
0.347475	0.39697	0.282492	0.303973	0.952104	0.563115	1500	3583.32	3583.27	3483.3		408331	408415	396384
0.39697	0.39697	0.29899	0.312222	1.02443	0.596967	1500	3583.32	3583.29	3483.31		408342	408443	396407
0.446465	0.39697	0.315488	0.320471	1.09676	0.630823	1500	3583.33	3583.32	3483.33		408353	408474	396430
0.49596	0.39697	0.331987	0.328721	1.16912	0.664683	1500	3583.34	3583.34	3483.34		408365	408506	396456
0.545455	0.39697	0.348485	0.33697	1.2415	0.698546	1500	3583.34	3583.38	3483.35		408378	408541	396482
0.594949	0.39697	0.364983	0.345219	1.3139	0.732414	1500	3583.35	3583.41	3483.37		408391	408578	396511
0.644444	0.39697	0.381481	0.353468	1.38633	0.766287	1500	3583.36	3583.45	3483.39		408404	408617	396540
0.693939	0.39697	0.39798	0.361717	1.45877	0.800164	1500	3583.37	3583.49	3483.41		408418	408658	396572
0.743434	0.39697	0.414478	0.369966	1.53125	0.834046	1500	3583.37	3583.54	3483.43		408432	408702	396604
0.792929	0.39697	0.430976	0.378215	1.60374	0.867933	1500	3583.38	3583.59	3483.45		408447	408747	396639
0.842424	0.39697	0.447475	0.386465	1.67627	0.901825	1500	3583.39	3583.64	3483.47		408462	408794	396675
0.891919	0.39697	0.463973	0.394714	1.74882	0.935723	1500	3583.4	3583.7	3483.5		408478	408844	396712
0.941414	0.39697	0.480471	0.402963	1.82141	0.969627	1500	3583.41	3583.76	3483.52		408494	408895	396751
0.990909	0.39697	0.49697	0.411212	1.89402	1.00354	1500	3583.42	3583.82	3483.55		408510	408949	396791
1.0404	0.39697	0.513468	0.419461	1.96667	1.03745	1500	3583.43	3583.89	3483.58		408527	409005	396833
1.0899	0.39697	0.529966	0.42771	2.03934	1.07137	1500	3583.44	3583.96	3483.61		408545	409063	396876
1.13939	0.39697	0.546465	0.43596	2.11206	1.1053	1500	3583.45	3584.03	3483.64		408563	409123	396921
1.18889	0.39697	0.562963	0.444209	2.1848	1.13924	1500	3583.47	3584.11	3483.67		408581	409185	396967
1.23838	0.39697	0.579461	0.452458	2.25759	1.17318	1500	3583.48	3584.19	3483.71		408600	409250	397015
1.28788	0.39697	0.59596	0.460707	2.33041	1.20713	1500	3583.49	3584.28	3483.74		408619	409316	397064
1.33737	0.39697	0.612458	0.468956	2.40327	1.24109	1500	3583.5	3584.37	3483.78		408639	409384	397115
1.38687	0.39697	0.628956	0.477205	2.47617	1.27505	1500	3583.51	3584.46	3483.82		408659	409455	397168
1.43636	0.39697	0.645455	0.485455	2.54911	1.30903	1500	3583.53	3584.56	3483.86		408679	409528	397222
1.48586	0.39697	0.661953	0.493704	2.62209	1.34301	1500	3583.54	3584.66	3483.9		408701	409603	397277
1.53535	0.39697	0.678451	0.501953	2.69512	1.377	1500	3583.55	3584.76	3483.94		408722	409680	397334
1.58485	0.39697	0.694949	0.510202	2.76819	1.41099	1500	3583.57	3584.87	3483.99		408744	409759	397392
1.63434	0.39697	0.711448	0.518451	2.8413	1.445	1500	3583.58	3584.98	3484.03		408766	409840	397452
1.68384	0.39697	0.727946	0.5267	2.91446	1.47901	1500	3583.6	3585.09	3484.08		408789	409924	397514
1.73333	0.39697	0.744444	0.534949	2.98767	1.51304	1500	3583.61	3585.21	3484.13		408812	410009	397577
1.78283	0.39697	0.760943	0.543199	3.06093	1.54707	1500	3583.63	3585.33	3484.18		408836	410097	397641
1.83232	0.39697	0.777441	0.551448	3.13424	1.58111	1500	3583.64	3585.46	3484.23		408860	410187	397707
1.88182	0.39697	0.793939	0.559697	3.2076	1.61517	1500	3583.66	3585.59	3484.28		408885	410279	397775
1.93131	0.39697	0.810438	0.567946	3.28101	1.64923	1500	3583.68	3585.72	3484.33		408910	410373	397844
1.98081	0.39697	0.826936	0.576195	3.35447	1.6833	1500	3583.69	3585.86	3484.39		408936	410469	397915
2.0303	0.39697	0.843434	0.584444	3.42799	1.71739	1500	3583.71	3586	3484.45		408962	410568	397987
2.0798	0.39697	0.859933	0.592694	3.50157	1.75148	1500	3583.73	3586.14	3484.5		408988	410669	398060
2.12929	0.39697	0.876431	0.600943	3.5752	1.78558	1500	3583.75	3586.29	3484.56		409015	410771	398136
2.17879	0.39697	0.892929	0.609192	3.64889	1.8197	1500	3583.77	3586.44	3484.62		409042	410876	398212
2.22828	0.39697	0.909428	0.617441	3.72264	1.85383	1500	3583.78	3586.6	3484.69		409070	410983	398291
2.27778	0.39697	0.925926	0.62569	3.79645	1.88796	1500	3583.8	3586.76	3484.75		409098	411093	398370
2.32727	0.39697	0.942424	0.633939	3.87033	1.92211	1500	3583.82	3586.92	3484.82		409127	411204	398452
2.37677	0.39697	0.958923	0.642189	3.94426	1.95628	1500	3583.84	3587.09	3484.88		409156	411318	398535
2.42626	0.39697	0.975421	0.650438	4.01826	1.99045	1500	3583.86	3587.26	3484.95		409186	411434	398619
2.47576	0.39697	0.991919	0.658687	4.09233	2.02463	1500	3583.88	3587.43	3485.02		409216	411552	398705
2.52525	0.39697	1.00842	0.666936	4.16646	2.05883	1500	3583.9	3587.61	3485.09		409246	411672	398793
2.57475	0.39697	1.02492	0.675185	4.24066	2.09304	1500	3583.92	3587.79	3485.16		409277	411794	398882
2.62424	0.39697	1.04141	0.683434	4.31493	2.12727	1500	3583.94	3587.98	3485.24		409309	411919	398972
2.67374	0.39697	1.05791	0.691684	4.38927	2.16151	1500	3583.97	3588.17	3485.31		409340	412046	399064
2.72323	0.39697	1.07441	0.699933	4.46368	2.19576	1500	3583.99	3588.36	3485.39		409373	412175	399158
2.77273	0.39697	1.09091	0.708182	4.53816	2.23002	1500	3584.01	3588.56	3485.47		409406	412306	399253
2.82222	0.39697	1.10741	0.716431	4.61272	2.2643	1500	3584.03	3588.76	3485.55		409439	412440	399350
2.87172	0.39697	1.12391	0.72468	4.68735	2.29859	1500	3584.06	3588.96	3485.63		409472	412575	399448
2.92121	0.39697	1.1404	0.732929	4.76206	2.3329	1500	3584.08	3589.17	3485.71		409507	412713	399548
2.97071	0.39697	1.1569	0.741178	4.83685	2.36722	1500	3584.1	3589.38	3485.79		409541	412853	399650
3.0202	0.39697	1.1734	0.749428	4.91171	2.40155	1500	3584.13	3589.6	3485.88		409576	412996	399753
3.0697	0.39697	1.1899	0.757677	4.98666	2.4359	1500	3584.15	3589.82	3485.97		409612	413140	399857
3.11919	0.39697	1.2064	0.765926	5.06168	2.47027	1500	3584.18	3590.04	3486.05		409647	413287	399963
3.16869	0.39697	1.2229	0.774175	5.13679	2.50465	1500	3584.2	3590.27	3486.14		409684	413436	400071
3.21818	0.39697	1.23939	0.782424	5.21198	2.53905	1500	3584.23	3590.5	3486.23		409721	413587	400180
3.26768	0.39697	1.25589	0.790673	5.28726	2.57346	1500	3584.25	3590.73	3486.33		409758	413741	400291
3.31717	0.39697	1.27239	0.798923	5.36263	2.60789	1500	3584.28	3590.97	3486.42		409796	413897	400404
3.36667	0.39697	1.28889	0.807172	5.43808	2.64233	1500	3584.31	3591.22	3486.52		409834	414055	400518
3.41616	0.39697	1.30539	0.815421	5.51362	2.67679	1500	3584.33	3591.46	3486.61		409872	414215	400633
3.46566	0.39697	1.32189	0.82367	5.58925	2.71127	1500	3584.36	3591.71	3486.71		409912	414378	400750
3.51515	0.39697	1.33838	0.831919	5.66498	2.74576	1500	3584.39	3591.97	3486.81		409951	414543	400869
3.56465	0.39697	1.35488	0.840168	5.74079	2.78027	1500	3584.41	3592.23	3486.91		409991	414710	400989
3.61414	0.39697	1.37138	0.848418	5.8167	2.8148	1500	3584.44	3592.49	3487.01		410031	414879	401111
3.66364	0.39697	1.38788	0.856667	5.89271	2.84935	1500	3584.47	3592.76	3487.12		410072	415051	401235
3.71313	0.39697	1.40438	0.864916	5.96881	2.88391	1500	3584.5	3593.03	3487.22		410114	415225	401360
3.76263	0.39697	1.42088	0.873165	6.04501	2.91849	1500	3584.53	3593.3	3487.33		410156	415402	401487
3.81212	0.39697	1.43737	0.881414	6.12131	2.95309	1500	3584.56	3593.58	3487.44		410198	415580	401615
3.86162	0.39697	1.45387	0.889663	6.19771	2.98771	1500	3584.59	3593.87	3487.55		410240	415761	401745
3.91111	0.39697	1.47037	0.897912	6.27421	3.02235	1500	3584.62	3594.15	3487.66		410284	415945	401876
3.96061	0.39697	1.48687	0.906162	6.35082	3.05701	1500	3584.65	3594.44	3487.77		410327	416130	402009
4.0101	0.39697	1.50337	0.914411	6.42753	3.09168	1500	3584.68	3594.74	3487.89		410371	416318	402144
4.0596	0.39697	1.51987	0.92266	6.50434	3.12637	1500	3584.71	3595.04	3488		410416	416509	402280
4.10909	0.39697	1.53636	0.930909	6.58127	3.16109	1500	3584.74	3595.34	3488.12		410461	416701	402418
4.15859	0.39697	1.55286	0.939158	6.6583	3.19582	1500	3584.77	3595.65	3488.24		410506	416896	402557
4.20808	0.39697	1.56936	0.947407	6.73544	3.23058	1500	3584.81	3595.96	3488.36		410552	417094	402699
4.25758	0.39697	1.58586	0.955657	6.8127	3.26535	1500	3584.84	3596.28	3488.48		410598	417293	402841
4.30707	0.39697	1.60236	0.963906	6.89006	3.30014	1500	3584.87	3596.6	3488.6		410645	417495	402986
4.35657	0.39697	1.61886	0.972155	6.96755	3.33496	1500	3584.91	3596.92	3488.73		410692	417700	403132
4.40606	0.39697	1.63535	0.980404	7.04514	3.36979	1500	3584.94	3597.25	3488.85		410740	417907	403279
4.45556	0.39697	1.65185	0.988653	7.12286	3.40465	1500	3584.97	3597.58	3488.98		410788	418116	403428
4.50505	0.39697	1.66835	0.996902	7.20069	3.43953	1500	3585.01	3597.92	3489.11		410837	418328	403579
4.55455	0.39697	1.68485	1.00515	7.27864	3.47443	1500	3585.04	3598.26	3489.24		410886	418542	403732
4.60404	0.39697	1.70135	1.0134	7.35671	3.50935	1500	3585.08	3598.6	3489.37		410935	418758	403886
4.65354	0.39697	1.71785	1.02165	7.43491	3.54429	1500	3585.11	3598.95	3489.5		410985	418977	404041
4.70303	0.39697	1.73434	1.0299	7.51323	3.57926	1500	3585.15	3599.3	3489.64		411036	419199	404199
4.75253	0.39697	1.75084	1.03815	7.59168	3.61425	1500	3585.18	3599.66	3489.77		411087	419422	404358
4.80202	0.39697	1.76734	1.0464	7.67025	3.64926	1500	3585.22	3600.02	3489.91		411138	419649	404519
4.85152	0.39697	1.78384	1.05465	7.74895	3.68429	1500	3585.26	3600.39	3490.05		411190	419877	404681
4.90101	0.39697	1.80034	1.0629	7.82778	3.71935	1500	3585.29	3600.76	3490.19		411242	420108	404845
4.95051	0.39697	1.81684	1.07114	7.90675	3.75443	1500	3585.33	3601.13	3490.33		411295	420342	405011
5	0.39697	1.83333	1.07939	7.98584	3.78954	1500	3585.37	3601.51	3490.48		411348	420578	405178
0.1	0.446465	0.2	0.272626	0.677432	0.434508	1500	3583.28	3583.19	3483.25		408292	408325	396313
0.149495	0.446465	0.216498	0.280875	0.749693	0.468348	1500	3583.29	3583.19	3483.26		408302	408346	396330
0.19899	0.446465	0.232997	0.289125	0.821969	0.50219	1500	3583.29	3583.19	3483.26		408312	408368	396348
0.248485	0.446465	0.249495	0.297374	0.89426	0.536036	1500	3583.3	3583.2	3483.27		408322	408393	396368
0.29798	0.446465	0.265993	0.305623	0.966567	0.569886	1500	3583.3	3583.22	3483.28		408333	408420	396389
0.347475	0.446465	0.282492	0.313872	1.03889	0.603738	1500	3583.31	3583.24	3483.29		408344	408449	396411
0.39697	0.446465	0.29899	0.322121	1.11123	0.637595	1500	3583.31	3583.26	3483.3		408356	408480	396435
0.446465	0.446465	0.315488	0.33037	1.1836	0.671455	1500	3583.32	3583.28	3483.31		408368	408513	396461
0.49596	0.446465	0.331987	0.33862	1.25598	0.70532	1500	3583.33	3583.31	3483.32		408380	408548	396488
0.545455	0.446465	0.348485	0.346869	1.32839	0.739188	1500	3583.33	3583.34	3483.34		408393	408586	396516
0.594949	0.446465	0.364983	0.355118	1.40081	0.773062	1500	3583.34	3583.37	3483.35		408407	408625	396547
0.644444	0.446465	0.381481	0.363367	1.47327	0.80694	1500	3583.35	3583.41	3483.37		408421	408667	396578
0.693939	0.446465	0.39798	0.371616	1.54574	0.840823	1500	3583.36	3583.46	3483.39		408435	408710	396611
0.743434	0.446465	0.414478	0.379865	1.61825	0.874711	1500	3583.37	3583.5	3483.41		408450	408756	396646
0.792929	0.446465	0.430976	0.388114	1.69078	0.908604	1500	3583.37	3583.55	3483.43		408465	408804	396682
0.842424	0.446465	0.447475	0.396364	1.76334	0.942503	1500	3583.38	3583.6	3483.45		408481	408854	396719
0.891919	0.446465	0.463973	0.404613	1.83593	0.976408	1500	3583.39	3583.66	3483.48		408497	408906	396759
0.941414	0.446465	0.480471	0.412862	1.90855	1.01032	1500	3583.4	3583.72	3483.5		408514	408960	396799
0.990909	0.446465	0.49697	0.421111	1.9812	1.04424	1500	3583.41	3583.78	3483.53		408531	409016	396841
1.0404	0.446465	0.513468	0.42936	2.05388	1.07816	1500	3583.42	3583.85	3483.56		408548	409075	396885
1.0899	0.446465	0.529966	0.437609	2.1266	1.11209	1500	3583.43	3583.92	3483.59		408566	409135	396930
1.13939	0.446465	0.546465	0.445859	2.19936	1.14603	1500	3583.45	3584	3483.62		408585	409198	396977
1.18889	0.446465	0.562963	0.454108	2.27215	1.17997	1500	3583.46	3584.08	3483.65		408604	409263	397025
1.23838	0.446465	0.579461	0.462357	2.34498	1.21392	1500	3583.47	3584.16	3483.69		408623	409329	397074
1.28788	0.446465	0.59596	0.470606	2.41785	1.24788	1500	3583.48	3584.24	3483.72		408643	409398	397126
1.33737	0.446465	0.612458	0.478855	2.49075	1.28185	1500	3583.49	3584.33	3483.76		408663	409470	397178
1.38687	0.446465	0.628956	0.487104	2.5637	1.31582	1500	3583.51	3584.43	3483.8		408684	409543	397233
1.43636	0.446465	0.645455	0.495354	2.63669	1.3498	1500	3583.52	3584.52	3483.84		408705	409618	397288
1.48586	0.446465	0.661953	0.503603	2.70973	1.38379	1500	3583.53	3584.62	3483.88		408726	409696	397345
1.53535	0.446465	0.678451	0.511852	2.7828	1.41779	1500	3583.55	3584.73	3483.92		408748	409775	397404
1.58485	0.446465	0.694949	0.520101	2.85593	1.4518	1500	3583.56	3584.83	3483.97		408771	409857	397464
1.63434	0.446465	0.711448	0.52835	2.9291	1.48582	1500	3583.58	3584.94	3484.01		408794	409941	397526
1.68384	0.446465	0.727946	0.536599	3.00232	1.51984	1500	3583.59	3585.06	3484.06		408817	410027	397590
1.73333	0.446465	0.744444	0.544848	3.07559	1.55388	1500	3583.61	3585.18	3484.11		408841	410115	397654
1.78283	0.446465	0.760943	0.553098	3.1489	1.58792	1500	3583.62	3585.3	3484.16		408865	410205	397721
1.83232	0.446465	0.777441	0.561347	3.22227	1.62198	1500	3583.64	3585.42	3484.21		408890	410298	397789
1.88182	0.446465	0.793939	0.569596	3.2957	1.65604	1500	3583.65	3585.55	3484.26		408915	410392	397858
1.93131	0.446465	0.810438	0.577845	3.36917	1.69012	1500	3583.67	3585.69	3484.32		408941	410489	397929
1.98081	0.446465	0.826936	0.586094	3.4427	1.7242	1500	3583.69	3585.82	3484.37		408967	410588	398001
2.0303	0.446465	0.843434	0.594343	3.51629	1.7583	1500	3583.7	3585.96	3484.43		408993	410689	398075
2.0798	0.446465	0.859933	0.602593	3.58993	1.79241	1500	3583.72	3586.11	3484.49		409020	410792	398151
2.12929	0.446465	0.876431	0.610842	3.66364	1.82652	1500	3583.74	3586.26	3484.55		409048	410898	398228
2.17879	0.446465	0.892929	0.619091	3.7374	1.86065	1500	3583.76	3586.41	3484.61		409076	411005	398306
2.22828	0.446465	0.909428	0.62734	3.81122	1.89479	1500	3583.78	3586.56	3484.67		409104	411115	398387
2.27778	0.446465	0.925926	0.635589	3.88511	1.92894	1500	3583.79	3586.72	3484.73		409133	411227	398468
2.32727	0.446465	0.942424	0.643838	3.95906	1.96311	1500	3583.81	3586.89	3484.8		409162	411341	398551
2.37677	0.446465	0.958923	0.652088	4.03307	1.99728	1500	3583.83	3587.05	3484.87		409192	411457	398636
2.42626	0.446465	0.975421	0.660337	4.10715	2.03147	1500	3583.85	3587.22	3484.93		409222	411576	398722
2.47576	0.446465	0.991919	0.668586	4.18129	2.06567	1500	3583.87	3587.4	3485		409252	411696	398810
2.52525	0.446465	1.00842	0.676835	4.25551	2.09989	1500	3583.89	3587.57	3485.07		409283	411819	398900
2.57475	0.446465	1.02492	0.685084	4.32979	2.13412	1500	3583.92	3587.76	3485.15		409315	411944	398990
2.62424	0.446465	1.04141	0.693333	4.40414	2.16836	1500	3583.94	3587.94	3485.22		409347	412072	399083
2.67374	0.446465	1.05791	0.701582	4.47857	2.20261	1500	3583.96	3588.13	3485.3		409379	412201	399177
2.72323	0.446465	1.07441	0.709832	4.55307	2.23688	1500	3583.98	3588.32	3485.37		409412	412333	399272
2.77273	0.446465	1.09091	0.718081	4.62764	2.27116	1500	3584	3588.52	3485.45		409445	412467	399370
2.82222	0.446465	1.10741	0.72633	4.70229	2.30545	1500	3584.03	3588.72	3485.53		409479	412603	399468
2.87172	0.446465	1.12391	0.734579	4.77701	2.33976	1500	3584.05	3588.93	3485.61		409513	412741	399568
2.92121	0.446465	1.1404	0.742828	4.85181	2.37408	1500	3584.07	3589.13	3485.69		409548	412882	399670
2.97071	0.446465	1.1569	0.751077	4.92669	2.40842	1500	3584.1	3589.35	3485.78		409583	413024	399774
3.0202	0.446465	1.1734	0.759327	5.00165	2.44278	1500	3584.12	3589.56	3485.86		409619	413169	399878
3.0697	0.446465	1.1899	0.767576	5.0767	2.47714	1500	3584.14	3589.78	3485.95		409655	413317	399985
3.11919	0.446465	1.2064	0.775825	5.15182	2.51153	1500	3584.17	3590.01	3486.04		409691	413466	400093
3.16869	0.446465	1.2229	0.784074	5.22703	2.54593	1500	3584.19	3590.23	3486.13		409728	413618	400202
3.21818	0.446465	1.23939	0.792323	5.30233	2.58034	1500	3584.22	3590.47	3486.22		409765	413772	400314
3.26768	0.446465	1.25589	0.800572	5.37771	2.61477	1500	3584.24	3590.7	3486.31		409803	413928	400426
3.31717	0.446465	1.27239	0.808822	5.45318	2.64922	1500	3584.27	3590.94	3486.4		409841	414087	400541
3.36667	0.446465	1.28889	0.817071	5.52874	2.68369	1500	3584.3	3591.18	3486.5		409880	414248	400657
3.41616	0.446465	1.30539	0.82532	5.60439	2.71817	1500	3584.32	3591.43	3486.6		409919	414411	400774
3.46566	0.446465	1.32189	0.833569	5.68013	2.75266	1500	3584.35	3591.68	3486.69		409959	414576	400893
3.51515	0.446465	1.33838	0.841818	5.75597	2.78718	1500	3584.38	3591.94	3486.79		409999	414744	401014
3.56465	0.446465	1.35488	0.850067	5.83189	2.82171	1500	3584.41	3592.2	3486.89		410040	414914	401136
3.61414	0.446465	1.37138	0.858316	5.90792	2.85626	1500	3584.43	3592.46	3487		410081	415086	401260
3.66364	0.446465	1.38788	0.866566	5.98404	2.89083	1500	3584.46	3592.73	3487.1		410122	415260	401385
3.71313	0.446465	1.40438	0.874815	6.06026	2.92541	1500	3584.49	3593	3487.21		410164	415437	401512
3.76263	0.446465	1.42088	0.883064	6.13658	2.96002	1500	3584.52	3593.27	3487.31		410206	415616	401641
3.81212	0.446465	1.43737	0.891313	6.213	2.99464	1500	3584.55	3593.55	3487.42		410249	415798	401771
3.86162	0.446465	1.45387	0.899562	6.28952	3.02928	1500	3584.58	3593.84	3487.53		410292	415982	401903
3.91111	0.446465	1.47037	0.907811	6.36615	3.06394	1500	3584.61	3594.12	3487.64		410336	416168	402036
3.96061	0.446465	1.48687	0.916061	6.44288	3.09862	1500	3584.64	3594.41	3487.76		410380	416356	402171
4.0101	0.446465	1.50337	0.92431	6.51972	3.13332	1500	3584.67	3594.71	3487.87		410425	416547	402308
4.0596	0.446465	1.51987	0.932559	6.59667	3.16803	1500	3584.7	3595.01	3487.98		410470	416740	402446
4.10909	0.446465	1.53636	0.940808	6.67372	3.20277	1500	3584.73	3595.31	3488.1		410515	416936	402586
4.15859	0.446465	1.55286	0.949057	6.75088	3.23753	1500	3584.77	3595.62	3488.22		410561	417134	402727
4.20808	0.446465	1.56936	0.957306	6.82816	3.27231	1500	3584.8	3595.93	3488.34		410608	417334	402870
4.25758	0.446465	1.58586	0.965556	6.90555	3.3071	1500	3584.83	3596.25	3488.46		410655	417537	403015
4.30707	0.446465	1.60236	0.973805	6.98306	3.34192	1500	3584.86	3596.57	3488.58		410702	417742	403161
4.35657	0.446465	1.61886	0.982054	7.06068	3.37676	1500	3584.9	3596.89	3488.71		410750	417949	403309
4.40606	0.446465	1.63535	0.990303	7.13841	3.41162	1500	3584.93	3597.22	3488.84		410798	418159	403458
4.45556	0.446465	1.65185	0.998552	7.21627	3.44651	1500	3584.96	3597.55	3488.96		410847	418371	403610
4.50505	0.446465	1.66835	1.0068	7.29425	3.48141	1500	3585	3597.89	3489.09		410896	418585	403762
4.55455	0.446465	1.68485	1.01505	7.37234	3.51634	1500	3585.03	3598.23	3489.22		410945	418802	403917
4.60404	0.446465	1.70135	1.0233	7.45057	3.55129	1500	3585.07	3598.58	3489.35		410995	419022	404073
4.65354	0.446465	1.71785	1.03155	7.52891	3.58626	1500	3585.1	3598.92	3489.49		411046	419244	404231
4.70303	0.446465	1.73434	1.0398	7.60738	3.62125	1500	3585.14	3599.28	3489.62		411097	419468	404390
4.75253	0.446465	1.75084	1.04805	7.68598	3.65626	1500	3585.17	3599.64	3489.76		411148	419695	404551
4.80202	0.446465	1.76734	1.0563	7.76471	3.6913	1500	3585.21	3600	3489.9		411200	419924	404714
4.85152	0.446465	1.78384	1.06455	7.84357	3.72637	1500	3585.25	3600.36	3490.03		411252	420155	404878
4.90101	0.446465	1.80034	1.07279	7.92256	3.76145	1500	3585.28	3600.74	3490.17		411305	420389	405044
4.95051	0.446465	1.81684	1.08104	8.00168	3.79656	1500	3585.32	3601.11	3490.32		411359	420626	405211
5	0.446465	1.83333	1.08929	8.08094	3.83169	1500	3585.36	3601.49	3490.46		411412	420865	405381
0.1	0.49596	0.2	0.282525	0.764147	0.475116	1500	3583.28	3583.14	3483.24		408304	408350	396333
0.149495	0.49596	0.216498	0.290774	0.836426	0.508959	1500	3583.28	3583.15	3483.24		408314	408373	396352
0.19899	0.49596	0.232997	0.299024	0.90872	0.542806	1500	3583.28	3583.15	3483.24		408324	408398	396372
0.248485	0.49596	0.249495	0.307273	0.98103	0.576656	1500	3583.29	3583.16	3483.25		408335	408426	396393
0.29798	0.49596	0.265993	0.315522	1.05336	0.610509	1500	3583.29	3583.18	3483.26		408346	408455	396416
0.347475	0.49596	0.282492	0.323771	1.12571	0.644367	1500	3583.3	3583.19	3483.27		408358	408487	396440
0.39697	0.49596	0.29899	0.33202	1.19807	0.678228	1500	3583.31	3583.21	3483.28		408370	408520	396466
0.446465	0.49596	0.315488	0.340269	1.27046	0.712093	1500	3583.31	3583.24	3483.29		408383	408556	396493
0.49596	0.49596	0.331987	0.348519	1.34287	0.745963	1500	3583.32	3583.27	3483.3		408396	408594	396522
0.545455	0.49596	0.348485	0.356768	1.4153	0.779837	1500	3583.33	3583.3	3483.32		408410	408633	396553
0.594949	0.49596	0.364983	0.365017	1.48776	0.813716	1500	3583.33	3583.33	3483.33		408424	408675	396585
0.644444	0.49596	0.381481	0.373266	1.56024	0.8476	1500	3583.34	3583.37	3483.35		408438	408719	396618
0.693939	0.49596	0.39798	0.381515	1.63275	0.881489	1500	3583.35	3583.41	3483.37		408453	408766	396653
0.743434	0.49596	0.414478	0.389764	1.70529	0.915384	1500	3583.36	3583.46	3483.39		408468	408814	396689
0.792929	0.49596	0.430976	0.398013	1.77785	0.949284	1500	3583.37	3583.51	3483.41		408484	408864	396727
0.842424	0.49596	0.447475	0.406263	1.85045	0.98319	1500	3583.38	3583.56	3483.43		408500	408917	396767
0.891919	0.49596	0.463973	0.414512	1.92307	1.0171	1500	3583.38	3583.62	3483.46		408517	408971	396807
0.941414	0.49596	0.480471	0.422761	1.99573	1.05102	1500	3583.39	3583.68	3483.48		408534	409028	396850
0.990909	0.49596	0.49697	0.43101	2.06843	1.08495	1500	3583.4	3583.74	3483.51		408552	409087	396894
1.0404	0.49596	0.513468	0.439259	2.14115	1.11888	1500	3583.41	3583.81	3483.54		408570	409148	396939
1.0899	0.49596	0.529966	0.447508	2.21391	1.15282	1500	3583.43	3583.88	3483.57		408589	409211	396986
1.13939	0.49596	0.546465	0.455758	2.28671	1.18676	1500	3583.44	3583.96	3483.6		408607	409276	397035
1.18889	0.49596	0.562963	0.464007	2.35955	1.22071	1500	3583.45	3584.03	3483.64		408627	409343	397085
1.23838	0.49596	0.579461	0.472256	2.43242	1.25467	1500	3583.46	3584.12	3483.67		408647	409413	397136
1.28788	0.49596	0.59596	0.480505	2.50534	1.28864	1500	3583.47	3584.2	3483.71		408667	409484	397189
1.33737	0.49596	0.612458	0.488754	2.5783	1.32262	1500	3583.48	3584.29	3483.74		408688	409558	397244
1.38687	0.49596	0.628956	0.497003	2.6513	1.3566	1500	3583.5	3584.38	3483.78		408709	409633	397300
1.43636	0.49596	0.645455	0.505253	2.72434	1.39059	1500	3583.51	3584.48	3483.82		408731	409711	397357
1.48586	0.49596	0.661953	0.513502	2.79743	1.42459	1500	3583.52	3584.58	3483.86		408753	409791	397416
1.53535	0.49596	0.678451	0.521751	2.87056	1.4586	1500	3583.54	3584.68	3483.9		408775	409874	397477
1.58485	0.49596	0.694949	0.53	2.94374	1.49262	1500	3583.55	3584.79	3483.95		408798	409958	397539
1.63434	0.49596	0.711448	0.538249	3.01697	1.52665	1500	3583.57	3584.9	3483.99		408822	410044	397602
1.68384	0.49596	0.727946	0.546498	3.09025	1.56069	1500	3583.58	3585.02	3484.04		408846	410133	397668
1.73333	0.49596	0.744444	0.554747	3.16357	1.59473	1500	3583.6	3585.14	3484.09		408870	410224	397734
1.78283	0.49596	0.760943	0.562997	3.23695	1.62879	1500	3583.61	3585.26	3484.14		408895	410316	397802
1.83232	0.49596	0.777441	0.571246	3.31039	1.66286	1500	3583.63	3585.38	3484.19		408920	410411	397872
1.88182	0.49596	0.793939	0.579495	3.38387	1.69693	1500	3583.64	3585.51	3484.24		408946	410509	397943
1.93131	0.49596	0.810438	0.587744	3.45742	1.73102	1500	3583.66	3585.65	3484.3		408972	410608	398016
1.98081	0.49596	0.826936	0.595993	3.53101	1.76512	1500	3583.68	3585.78	3484.35		408999	410710	398090
2.0303	0.49596	0.843434	0.604242	3.60467	1.79923	1500	3583.69	3585.92	3484.41		409026	410813	398166
2.0798	0.49596	0.859933	0.612492	3.67838	1.83335	1500	3583.71	3586.07	3484.47		409053	410919	398244
2.12929	0.49596	0.876431	0.620741	3.75216	1.86748	1500	3583.73	3586.22	3484.53		409081	411027	398322
2.17879	0.49596	0.892929	0.62899	3.82599	1.90162	1500	3583.75	3586.37	3484.59		409110	411137	398403
2.22828	0.49596	0.909428	0.637239	3.89989	1.93578	1500	3583.77	3586.52	3484.65		409139	411250	398485
2.27778	0.49596	0.925926	0.645488	3.97385	1.96994	1500	3583.79	3586.68	3484.71		409168	411364	398568
2.32727	0.49596	0.942424	0.653737	4.04788	2.00412	1500	3583.81	3586.85	3484.78		409198	411481	398653
2.37677	0.49596	0.958923	0.661987	4.12197	2.03831	1500	3583.82	3587.01	3484.85		409228	411600	398740
2.42626	0.49596	0.975421	0.670236	4.19613	2.07252	1500	3583.84	3587.18	3484.91		409259	411721	398828
2.47576	0.49596	0.991919	0.678485	4.27036	2.10673	1500	3583.86	3587.36	3484.98		409290	411844	398918
2.52525	0.49596	1.00842	0.686734	4.34466	2.14096	1500	3583.89	3587.53	3485.06		409321	411970	399009
2.57475	0.49596	1.02492	0.694983	4.41902	2.1752	1500	3583.91	3587.72	3485.13		409353	412097	399102
2.62424	0.49596	1.04141	0.703232	4.49346	2.20946	1500	3583.93	3587.9	3485.2		409386	412227	399196
2.67374	0.49596	1.05791	0.711481	4.56798	2.24373	1500	3583.95	3588.09	3485.28		409419	412359	399292
2.72323	0.49596	1.07441	0.719731	4.64256	2.27801	1500	3583.97	3588.28	3485.35		409452	412494	399389
2.77273	0.49596	1.09091	0.72798	4.71722	2.31231	1500	3583.99	3588.48	3485.43		409486	412630	399488
2.82222	0.49596	1.10741	0.736229	4.79196	2.34662	1500	3584.02	3588.68	3485.51		409520	412769	399589
2.87172	0.49596	1.12391	0.744478	4.86678	2.38095	1500	3584.04	3588.89	3485.59		409555	412910	399691
2.92121	0.49596	1.1404	0.752727	4.94168	2.41529	1500	3584.06	3589.1	3485.67		409590	413053	399794
2.97071	0.49596	1.1569	0.760976	5.01666	2.44965	1500	3584.09	3589.31	3485.76		409626	413199	399900
3.0202	0.49596	1.1734	0.769226	5.09172	2.48402	1500	3584.11	3589.52	3485.84		409662	413347	400006
3.0697	0.49596	1.1899	0.777475	5.16686	2.51841	1500	3584.13	3589.74	3485.93		409698	413497	400115
3.11919	0.49596	1.2064	0.785724	5.24209	2.55281	1500	3584.16	3589.97	3486.02		409735	413649	400225
3.16869	0.49596	1.2229	0.793973	5.3174	2.58723	1500	3584.18	3590.2	3486.11		409773	413803	400336
3.21818	0.49596	1.23939	0.802222	5.3928	2.62166	1500	3584.21	3590.43	3486.2		409811	413960	400449
3.26768	0.49596	1.25589	0.810471	5.46829	2.65611	1500	3584.24	3590.66	3486.29		409849	414119	400564
3.31717	0.49596	1.27239	0.818721	5.54386	2.69058	1500	3584.26	3590.9	3486.38		409888	414280	400680
3.36667	0.49596	1.28889	0.82697	5.61953	2.72506	1500	3584.29	3591.15	3486.48		409927	414444	400798
3.41616	0.49596	1.30539	0.835219	5.69529	2.75957	1500	3584.32	3591.39	3486.58		409967	414610	400917
3.46566	0.49596	1.32189	0.843468	5.77114	2.79408	1500	3584.34	3591.65	3486.68		410007	414778	401038
3.51515	0.49596	1.33838	0.851717	5.84709	2.82862	1500	3584.37	3591.9	3486.77		410048	414948	401161
3.56465	0.49596	1.35488	0.859966	5.92314	2.86317	1500	3584.4	3592.16	3486.88		410089	415121	401285
3.61414	0.49596	1.37138	0.868215	5.99928	2.89774	1500	3584.43	3592.42	3486.98		410130	415296	401410
3.66364	0.49596	1.38788	0.876465	6.07552	2.93233	1500	3584.45	3592.69	3487.08		410172	415473	401538
3.71313	0.49596	1.40438	0.884714	6.15186	2.96694	1500	3584.48	3592.96	3487.19		410215	415653	401667
3.76263	0.49596	1.42088	0.892963	6.2283	3.00156	1500	3584.51	3593.24	3487.29		410258	415835	401797
3.81212	0.49596	1.43737	0.901212	6.30484	3.03621	1500	3584.54	3593.52	3487.4		410301	416019	401929
3.86162	0.49596	1.45387	0.909461	6.38149	3.07087	1500	3584.57	3593.8	3487.51		410345	416206	402063
3.91111	0.49596	1.47037	0.91771	6.45824	3.10556	1500	3584.6	3594.09	3487.62		410389	416395	402198
3.96061	0.49596	1.48687	0.92596	6.5351	3.14026	1500	3584.63	3594.38	3487.74		410434	416586	402335
4.0101	0.49596	1.50337	0.934209	6.61207	3.17498	1500	3584.66	3594.67	3487.85		410479	416780	402474
4.0596	0.49596	1.51987	0.942458	6.68914	3.20972	1500	3584.69	3594.97	3487.97		410524	416976	402614
4.10909	0.49596	1.53636	0.950707	6.76633	3.24448	1500	3584.73	3595.28	3488.08		410571	417174	402755
4.15859	0.49596	1.55286	0.958956	6.84363	3.27926	1500	3584.76	3595.59	3488.2		410617	417375	402899
4.20808	0.49596	1.56936	0.967205	6.92104	3.31407	1500	3584.79	3595.9	3488.32		410664	417578	403044
4.25758	0.49596	1.58586	0.975455	6.99857	3.34889	1500	3584.82	3596.21	3488.44		410711	417783	403190
4.30707	0.49596	1.60236	0.983704	7.07621	3.38373	1500	3584.85	3596.53	3488.57		410759	417991	403339
4.35657	0.49596	1.61886	0.991953	7.15397	3.4186	1500	3584.89	3596.86	3488.69		410808	418201	403488
4.40606	0.49596	1.63535	1.0002	7.23186	3.45349	1500	3584.92	3597.19	3488.82		410856	418414	403640
4.45556	0.49596	1.65185	1.00845	7.30986	3.48839	1500	3584.96	3597.52	3488.94		410906	418629	403793
4.50505	0.49596	1.66835	1.0167	7.38798	3.52333	1500	3584.99	3597.86	3489.07		410955	418847	403948
4.55455	0.49596	1.68485	1.02495	7.46622	3.55828	1500	3585.02	3598.2	3489.2		411005	419066	404104
4.60404	0.49596	1.70135	1.0332	7.54459	3.59325	1500	3585.06	3598.54	3489.34		411056	419289	404262
4.65354	0.49596	1.71785	1.04145	7.62309	3.62825	1500	3585.09	3598.89	3489.47		411107	419514	404422
4.70303	0.49596	1.73434	1.0497	7.70172	3.66327	1500	3585.13	3599.25	3489.6		411159	419741	404583
4.75253	0.49596	1.75084	1.05795	7.78047	3.69831	1500	3585.17	3599.61	3489.74		411211	419970	404746
4.80202	0.49596	1.76734	1.0662	7.85935	3.73338	1500	3585.2	3599.97	3489.88		411263	420203	404911
4.85152	0.49596	1.78384	1.07444	7.93837	3.76847	1500	3585.24	3600.34	3490.02		411316	420437	405077
4.90101	0.49596	1.80034	1.08269	8.01752	3.80358	1500	3585.28	3600.71	3490.16		411369	420674	405245
4.95051	0.49596	1.81684	1.09094	8.0968	3.83872	1500	3585.31	3601.08	3490.3		411423	420914	405415
5	0.49596	1.83333	1.09919	8.17622	3.87388	1500	3585.35	3601.46	3490.44		411477	421156	405586
0.1	0.545455	0.2	0.292424	0.850883	0.515728	1500	3583.27	3583.1	3483.21		408316	408378	396356
0.149495	0.545455	0.216498	0.300673	0.923181	0.549576	1500	3583.27	3583.1	3483.22		408326	408404	396376
0.19899	0.545455	0.232997	0.308923	0.995495	0.583426	1500	3583.27	3583.11	3483.22		408337	408431	396397
0.248485	0.545455	0.249495	0.317172	1.06783	0.61728	1500	3583.28	3583.12	3483.23		408349	408461	396421
0.29798	0.545455	0.265993	0.325421	1.14018	0.651138	1500	3583.28	3583.13	3483.24		408360	408493	396445
0.347475	0.545455	0.282492	0.33367	1.21255	0.685	1500	3583.29	3583.15	3483.25		408373	408527	396471
0.39697	0.545455	0.29899	0.341919	1.28494	0.718867	1500	3583.3	3583.17	3483.26		408386	408563	396499
0.446465	0.545455	0.315488	0.350168	1.35735	0.752737	1500	3583.3	3583.19	3483.27		408399	408601	396528
0.49596	0.545455	0.331987	0.358418	1.42979	0.786612	1500	3583.31	3583.22	3483.28		408412	408642	396559
0.545455	0.545455	0.348485	0.366667	1.50225	0.820492	1500	3583.32	3583.25	3483.3		408426	408684	396591
0.594949	0.545455	0.364983	0.374916	1.57474	0.854377	1500	3583.32	3583.29	3483.31		408441	408728	396625
0.644444	0.545455	0.381481	0.383165	1.64726	0.888268	1500	3583.33	3583.33	3483.33		408456	408775	396660
0.693939	0.545455	0.39798	0.391414	1.7198	0.922163	1500	3583.34	3583.37	3483.35		408472	408824	396697
0.743434	0.545455	0.414478	0.399663	1.79237	0.956065	1500	3583.35	3583.41	3483.37		408487	408875	396735
0.792929	0.545455	0.430976	0.407912	1.86497	0.989972	1500	3583.36	3583.46	3483.39		408504	408927	396775
0.842424	0.545455	0.447475	0.416162	1.9376	1.02389	1500	3583.37	3583.52	3483.41		408521	408982	396816
0.891919	0.545455	0.463973	0.424411	2.01027	1.0578	1500	3583.38	3583.57	3483.44		408538	409040	396859
0.941414	0.545455	0.480471	0.43266	2.08297	1.09173	1500	3583.39	3583.63	3483.46		408556	409099	396903
0.990909	0.545455	0.49697	0.440909	2.1557	1.12566	1500	3583.4	3583.7	3483.49		408574	409160	396949
1.0404	0.545455	0.513468	0.449158	2.22847	1.1596	1500	3583.41	3583.76	3483.52		408592	409224	396996
1.0899	0.545455	0.529966	0.457407	2.30128	1.19355	1500	3583.42	3583.83	3483.55		408611	409289	397045
1.13939	0.545455	0.546465	0.465657	2.37412	1.2275	1500	3583.43	3583.91	3483.58		408631	409357	397095
1.18889	0.545455	0.562963	0.473906	2.447	1.26147	1500	3583.44	3583.99	3483.61		408651	409427	397147
1.23838	0.545455	0.579461	0.482155	2.51993	1.29544	1500	3583.45	3584.07	3483.65		408671	409499	397200
1.28788	0.545455	0.59596	0.490404	2.59289	1.32941	1500	3583.46	3584.16	3483.68		408692	409573	397255
1.33737	0.545455	0.612458	0.498653	2.6659	1.3634	1500	3583.48	3584.24	3483.72		408713	409649	397311
1.38687	0.545455	0.628956	0.506902	2.73895	1.39739	1500	3583.49	3584.34	3483.76		408735	409727	397369
1.43636	0.545455	0.645455	0.515152	2.81205	1.4314	1500	3583.5	3584.43	3483.8		408757	409808	397428
1.48586	0.545455	0.661953	0.523401	2.88519	1.46541	1500	3583.51	3584.53	3483.84		408780	409890	397489
1.53535	0.545455	0.678451	0.53165	2.95838	1.49943	1500	3583.53	3584.64	3483.88		408803	409975	397551
1.58485	0.545455	0.694949	0.539899	3.03162	1.53346	1500	3583.54	3584.74	3483.93		408827	410062	397615
1.63434	0.545455	0.711448	0.548148	3.10491	1.5675	1500	3583.56	3584.86	3483.97		408851	410151	397681
1.68384	0.545455	0.727946	0.556397	3.17825	1.60154	1500	3583.57	3584.97	3484.02		408875	410242	397748
1.73333	0.545455	0.744444	0.564646	3.25164	1.6356	1500	3583.59	3585.09	3484.07		408900	410335	397816
1.78283	0.545455	0.760943	0.572896	3.32508	1.66967	1500	3583.6	3585.21	3484.12		408925	410431	397886
1.83232	0.545455	0.777441	0.581145	3.39858	1.70375	1500	3583.62	3585.34	3484.17		408951	410528	397958
1.88182	0.545455	0.793939	0.589394	3.47213	1.73784	1500	3583.63	3585.47	3484.22		408977	410628	398031
1.93131	0.545455	0.810438	0.597643	3.54574	1.77194	1500	3583.65	3585.6	3484.28		409004	410730	398105
1.98081	0.545455	0.826936	0.605892	3.61941	1.80605	1500	3583.67	3585.74	3484.33		409031	410834	398182
2.0303	0.545455	0.843434	0.614141	3.69313	1.84017	1500	3583.69	3585.88	3484.39		409059	410940	398259
2.0798	0.545455	0.859933	0.622391	3.76692	1.87431	1500	3583.7	3586.02	3484.45		409087	411049	398338
2.12929	0.545455	0.876431	0.63064	3.84077	1.90845	1500	3583.72	3586.17	3484.51		409115	411160	398419
2.17879	0.545455	0.892929	0.638889	3.91468	1.94261	1500	3583.74	3586.32	3484.57		409144	411272	398501
2.22828	0.545455	0.909428	0.647138	3.98865	1.97678	1500	3583.76	3586.48	3484.63		409174	411387	398585
2.27778	0.545455	0.925926	0.655387	4.06269	2.01096	1500	3583.78	3586.64	3484.69		409204	411504	398670
2.32727	0.545455	0.942424	0.663636	4.1368	2.04515	1500	3583.8	3586.8	3484.76		409234	411624	398757
2.37677	0.545455	0.958923	0.671886	4.21097	2.07936	1500	3583.82	3586.97	3484.83		409265	411745	398846
2.42626	0.545455	0.975421	0.680135	4.28521	2.11358	1500	3583.84	3587.14	3484.89		409296	411869	398936
2.47576	0.545455	0.991919	0.688384	4.35952	2.14781	1500	3583.86	3587.31	3484.96		409328	411995	399027
2.52525	0.545455	1.00842	0.696633	4.43391	2.18205	1500	3583.88	3587.49	3485.03		409360	412123	399120
2.57475	0.545455	1.02492	0.704882	4.50836	2.21631	1500	3583.9	3587.67	3485.11		409392	412254	399215
2.62424	0.545455	1.04141	0.713131	4.58289	2.25059	1500	3583.92	3587.86	3485.18		409425	412386	399311
2.67374	0.545455	1.05791	0.72138	4.65749	2.28487	1500	3583.94	3588.05	3485.26		409459	412521	399409
2.72323	0.545455	1.07441	0.72963	4.73217	2.31917	1500	3583.96	3588.24	3485.33		409493	412658	399508
2.77273	0.545455	1.09091	0.737879	4.80692	2.35349	1500	3583.98	3588.44	3485.41		409527	412797	399609
2.82222	0.545455	1.10741	0.746128	4.88176	2.38782	1500	3584.01	3588.64	3485.49		409562	412939	399711
2.87172	0.545455	1.12391	0.754377	4.95667	2.42216	1500	3584.03	3588.84	3485.57		409597	413082	399815
2.92121	0.545455	1.1404	0.762626	5.03166	2.45652	1500	3584.05	3589.05	3485.65		409633	413228	399921
2.97071	0.545455	1.1569	0.770875	5.10674	2.4909	1500	3584.08	3589.26	3485.74		409669	413376	400028
3.0202	0.545455	1.1734	0.779125	5.1819	2.52529	1500	3584.1	3589.48	3485.82		409706	413527	400137
3.0697	0.545455	1.1899	0.787374	5.25714	2.55969	1500	3584.13	3589.7	3485.91		409743	413680	400247
3.11919	0.545455	1.2064	0.795623	5.33247	2.59411	1500	3584.15	3589.92	3486		409780	413835	400359
3.16869	0.545455	1.2229	0.803872	5.40789	2.62855	1500	3584.18	3590.15	3486.09		409818	413992	400472
3.21818	0.545455	1.23939	0.812121	5.48339	2.66301	1500	3584.2	3590.38	3486.18		409857	414151	400587
3.26768	0.545455	1.25589	0.82037	5.55899	2.69748	1500	3584.23	3590.62	3486.27		409896	414313	400703
3.31717	0.545455	1.27239	0.82862	5.63468	2.73196	1500	3584.25	3590.86	3486.36		409935	414477	400821
3.36667	0.545455	1.28889	0.836869	5.71045	2.76647	1500	3584.28	3591.1	3486.46		409975	414643	400941
3.41616	0.545455	1.30539	0.845118	5.78633	2.80099	1500	3584.31	3591.35	3486.56		410015	414812	401062
3.46566	0.545455	1.32189	0.853367	5.86229	2.83553	1500	3584.33	3591.6	3486.65		410056	414983	401185
3.51515	0.545455	1.33838	0.861616	5.93836	2.87008	1500	3584.36	3591.86	3486.75		410097	415156	401310
3.56465	0.545455	1.35488	0.869865	6.01452	2.90466	1500	3584.39	3592.12	3486.86		410139	415331	401436
3.61414	0.545455	1.37138	0.878114	6.09078	2.93925	1500	3584.42	3592.38	3486.96		410181	415509	401563
3.66364	0.545455	1.38788	0.886364	6.16714	2.97386	1500	3584.44	3592.65	3487.06		410223	415689	401693
3.71313	0.545455	1.40438	0.894613	6.2436	3.00849	1500	3584.47	3592.92	3487.17		410266	415872	401823
3.76263	0.545455	1.42088	0.902862	6.32016	3.04314	1500	3584.5	3593.2	3487.27		410310	416056	401956
3.81212	0.545455	1.43737	0.911111	6.39683	3.07781	1500	3584.53	3593.48	3487.38		410354	416244	402090
3.86162	0.545455	1.45387	0.91936	6.4736	3.11249	1500	3584.56	3593.76	3487.49		410398	416433	402225
3.91111	0.545455	1.47037	0.927609	6.55048	3.1472	1500	3584.59	3594.05	3487.6		410443	416625	402363
3.96061	0.545455	1.48687	0.935859	6.62747	3.18193	1500	3584.62	3594.34	3487.72		410488	416819	402501
4.0101	0.545455	1.50337	0.944108	6.70457	3.21667	1500	3584.65	3594.63	3487.83		410534	417015	402642
4.0596	0.545455	1.51987	0.952357	6.78178	3.25144	1500	3584.68	3594.93	3487.95		410580	417214	402784
4.10909	0.545455	1.53636	0.960606	6.8591	3.28622	1500	3584.72	3595.24	3488.06		410626	417415	402928
4.15859	0.545455	1.55286	0.968855	6.93654	3.32103	1500	3584.75	3595.55	3488.18		410673	417619	403073
4.20808	0.545455	1.56936	0.977104	7.01409	3.35586	1500	3584.78	3595.86	3488.3		410721	417825	403220
4.25758	0.545455	1.58586	0.985354	7.09176	3.39071	1500	3584.81	3596.18	3488.42		410769	418033	403368
4.30707	0.545455	1.60236	0.993603	7.16954	3.42558	1500	3584.85	3596.5	3488.55		410817	418244	403519
4.35657	0.545455	1.61886	1.00185	7.24745	3.46047	1500	3584.88	3596.82	3488.67		410866	418457	403670
4.40606	0.545455	1.63535	1.0101	7.32547	3.49538	1500	3584.91	3597.15	3488.8		410916	418673	403824
4.45556	0.545455	1.65185	1.01835	7.40362	3.53031	1500	3584.95	3597.48	3488.92		410965	418891	403979
4.50505	0.545455	1.66835	1.0266	7.48189	3.56527	1500	3584.98	3597.82	3489.05		411016	419111	404136
4.55455	0.545455	1.68485	1.03485	7.56028	3.60025	1500	3585.01	3598.16	3489.18		411066	419334	404294
4.60404	0.545455	1.70135	1.0431	7.63881	3.63525	1500	3585.05	3598.51	3489.32		411117	419559	404454
4.65354	0.545455	1.71785	1.05135	7.71746	3.67028	1500	3585.09	3598.86	3489.45		411169	419787	404616
4.70303	0.545455	1.73434	1.0596	7.79624	3.70533	1500	3585.12	3599.21	3489.58		411221	420017	404779
4.75253	0.545455	1.75084	1.06785	7.87515	3.7404	1500	3585.16	3599.57	3489.72		411274	420250	404944
4.80202	0.545455	1.76734	1.07609	7.95419	3.77549	1500	3585.19	3599.93	3489.86		411327	420485	405111
4.85152	0.545455	1.78384	1.08434	8.03336	3.81061	1500	3585.23	3600.3	3490		411380	420722	405279
4.90101	0.545455	1.80034	1.09259	8.11268	3.84575	1500	3585.27	3600.67	3490.14		411434	420963	405449
4.95051	0.545455	1.81684	1.10084	8.19212	3.88092	1500	3585.3	3601.05	3490.28		411488	421205	405621
5	0.545455	1.83333	1.10909	8.27171	3.91611	1500	3585.34	3601.43	3490.42		411543	421450	405794
0.1	0.594949	0.2	0.302323	0.937642	0.556345	1500	3583.26	3583.05	3483.19		408328	408409	396380
0.149495	0.594949	0.216498	0.310572	1.00996	0.590197	1500	3583.26	3583.05	3483.19		408339	408437	396402
0.19899	0.594949	0.232997	0.318822	1.08229	0.624052	1500	3583.26	3583.05	3483.2		408351	408467	396425
0.248485	0.594949	0.249495	0.327071	1.15465	0.65791	1500	3583.27	3583.06	3483.21		408363	408500	396450
0.29798	0.594949	0.265993	0.33532	1.22702	0.691773	1500	3583.28	3583.08	3483.21		408375	408534	396477
0.347475	0.594949	0.282492	0.343569	1.29942	0.72564	1500	3583.28	3583.1	3483.22		408388	408571	396505
0.39697	0.594949	0.29899	0.351818	1.37184	0.759512	1500	3583.29	3583.12	3483.23		408401	408609	396534
0.446465	0.594949	0.315488	0.360067	1.44428	0.793388	1500	3583.29	3583.14	3483.24		408415	408650	396565
0.49596	0.594949	0.331987	0.368316	1.51675	0.827269	1500	3583.3	3583.17	3483.26		408429	408693	396598
0.545455	0.594949	0.348485	0.376566	1.58924	0.861155	1500	3583.31	3583.2	3483.27		408444	408738	396632
0.594949	0.594949	0.364983	0.384815	1.66176	0.895046	1500	3583.31	3583.23	3483.29		408459	408785	396667
0.644444	0.594949	0.381481	0.393064	1.73431	0.928943	1500	3583.32	3583.27	3483.31		408475	408834	396704
0.693939	0.594949	0.39798	0.401313	1.80689	0.962846	1500	3583.33	3583.32	3483.33		408491	408885	396743
0.743434	0.594949	0.414478	0.409562	1.87949	0.996754	1500	3583.34	3583.36	3483.35		408507	408938	396783
0.792929	0.594949	0.430976	0.417811	1.95213	1.03067	1500	3583.35	3583.41	3483.37		408524	408994	396824
0.842424	0.594949	0.447475	0.426061	2.02481	1.06459	1500	3583.36	3583.46	3483.39		408541	409051	396867
0.891919	0.594949	0.463973	0.43431	2.09751	1.09852	1500	3583.37	3583.52	3483.41		408559	409111	396912
0.941414	0.594949	0.480471	0.442559	2.17025	1.13245	1500	3583.38	3583.58	3483.44		408577	409173	396958
0.990909	0.594949	0.49697	0.450808	2.24303	1.16639	1500	3583.39	3583.64	3483.47		408596	409237	397005
1.0404	0.594949	0.513468	0.459057	2.31584	1.20034	1500	3583.4	3583.71	3483.5		408615	409303	397054
1.0899	0.594949	0.529966	0.467306	2.38869	1.2343	1500	3583.41	3583.78	3483.53		408635	409371	397105
1.13939	0.594949	0.546465	0.475556	2.46159	1.26826	1500	3583.42	3583.86	3483.56		408655	409441	397157
1.18889	0.594949	0.562963	0.483805	2.53452	1.30223	1500	3583.43	3583.94	3483.59		408675	409513	397211
1.23838	0.594949	0.579461	0.492054	2.60749	1.33621	1500	3583.44	3584.02	3483.63		408696	409588	397266
1.28788	0.594949	0.59596	0.500303	2.68051	1.3702	1500	3583.45	3584.1	3483.66		408718	409664	397322
1.33737	0.594949	0.612458	0.508552	2.75357	1.40419	1500	3583.47	3584.19	3483.7		408740	409743	397381
1.38687	0.594949	0.628956	0.516801	2.82667	1.4382	1500	3583.48	3584.29	3483.74		408762	409824	397440
1.43636	0.594949	0.645455	0.525051	2.89983	1.47221	1500	3583.49	3584.38	3483.78		408785	409907	397501
1.48586	0.594949	0.661953	0.5333	2.97302	1.50623	1500	3583.5	3584.48	3483.82		408808	409992	397564
1.53535	0.594949	0.678451	0.541549	3.04627	1.54026	1500	3583.52	3584.59	3483.86		408831	410079	397628
1.58485	0.594949	0.694949	0.549798	3.11957	1.5743	1500	3583.53	3584.69	3483.9		408855	410169	397694
1.63434	0.594949	0.711448	0.558047	3.19292	1.60836	1500	3583.55	3584.8	3483.95		408880	410260	397761
1.68384	0.594949	0.727946	0.566296	3.26632	1.64242	1500	3583.56	3584.92	3484		408905	410354	397830
1.73333	0.594949	0.744444	0.574545	3.33978	1.67649	1500	3583.58	3585.04	3484.05		408930	410450	397900
1.78283	0.594949	0.760943	0.582795	3.41328	1.71057	1500	3583.59	3585.16	3484.1		408956	410548	397972
1.83232	0.594949	0.777441	0.591044	3.48685	1.74466	1500	3583.61	3585.29	3484.15		408983	410648	398046
1.88182	0.594949	0.793939	0.599293	3.56047	1.77876	1500	3583.62	3585.42	3484.2		409010	410751	398120
1.93131	0.594949	0.810438	0.607542	3.63415	1.81287	1500	3583.64	3585.55	3484.25		409037	410855	398197
1.98081	0.594949	0.826936	0.615791	3.70789	1.847	1500	3583.66	3585.69	3484.31		409064	410962	398275
2.0303	0.594949	0.843434	0.62404	3.78169	1.88114	1500	3583.68	3585.83	3484.37		409093	411071	398354
2.0798	0.594949	0.859933	0.63229	3.85555	1.91528	1500	3583.69	3585.97	3484.42		409121	411182	398435
2.12929	0.594949	0.876431	0.640539	3.92947	1.94944	1500	3583.71	3586.12	3484.48		409150	411295	398518
2.17879	0.594949	0.892929	0.648788	4.00346	1.98361	1500	3583.73	3586.27	3484.54		409180	411411	398602
2.22828	0.594949	0.909428	0.657037	4.07751	2.0178	1500	3583.75	3586.43	3484.61		409210	411528	398688
2.27778	0.594949	0.925926	0.665286	4.15163	2.05199	1500	3583.77	3586.59	3484.67		409240	411648	398775
2.32727	0.594949	0.942424	0.673535	4.22581	2.0862	1500	3583.79	3586.75	3484.74		409271	411770	398864
2.37677	0.594949	0.958923	0.681785	4.30007	2.12042	1500	3583.81	3586.92	3484.8		409302	411894	398954
2.42626	0.594949	0.975421	0.690034	4.37439	2.15466	1500	3583.83	3587.09	3484.87		409334	412021	399046
2.47576	0.594949	0.991919	0.698283	4.44879	2.18891	1500	3583.85	3587.26	3484.94		409366	412149	399139
2.52525	0.594949	1.00842	0.706532	4.52326	2.22317	1500	3583.87	3587.44	3485.01		409399	412280	399234
2.57475	0.594949	1.02492	0.714781	4.5978	2.25744	1500	3583.89	3587.62	3485.08		409432	412413	399331
2.62424	0.594949	1.04141	0.72303	4.67242	2.29173	1500	3583.91	3587.81	3485.16		409466	412548	399429
2.67374	0.594949	1.05791	0.731279	4.74711	2.32604	1500	3583.93	3588	3485.23		409500	412686	399528
2.72323	0.594949	1.07441	0.739529	4.82188	2.36035	1500	3583.95	3588.19	3485.31		409534	412825	399629
2.77273	0.594949	1.09091	0.747778	4.89673	2.39469	1500	3583.97	3588.39	3485.39		409569	412967	399732
2.82222	0.594949	1.10741	0.756027	4.97166	2.42903	1500	3584	3588.59	3485.47		409604	413111	399836
2.87172	0.594949	1.12391	0.764276	5.04667	2.4634	1500	3584.02	3588.79	3485.55		409640	413258	399942
2.92121	0.594949	1.1404	0.772525	5.12176	2.49777	1500	3584.04	3589	3485.63		409677	413407	400049
2.97071	0.594949	1.1569	0.780774	5.19694	2.53217	1500	3584.07	3589.21	3485.71		409713	413557	400158
3.0202	0.594949	1.1734	0.789024	5.2722	2.56657	1500	3584.09	3589.43	3485.8		409750	413711	400269
3.0697	0.594949	1.1899	0.797273	5.34755	2.601	1500	3584.12	3589.65	3485.89		409788	413866	400381
3.11919	0.594949	1.2064	0.805522	5.42298	2.63544	1500	3584.14	3589.88	3485.97		409826	414024	400495
3.16869	0.594949	1.2229	0.813771	5.49851	2.6699	1500	3584.17	3590.1	3486.06		409865	414184	400610
3.21818	0.594949	1.23939	0.82202	5.57412	2.70437	1500	3584.19	3590.34	3486.16		409904	414346	400727
3.26768	0.594949	1.25589	0.830269	5.64982	2.73886	1500	3584.22	3590.57	3486.25		409943	414510	400845
3.31717	0.594949	1.27239	0.838519	5.72562	2.77337	1500	3584.24	3590.81	3486.34		409983	414677	400965
3.36667	0.594949	1.28889	0.846768	5.80151	2.8079	1500	3584.27	3591.06	3486.44		410023	414846	401087
3.41616	0.594949	1.30539	0.855017	5.8775	2.84244	1500	3584.3	3591.3	3486.53		410064	415017	401210
3.46566	0.594949	1.32189	0.863266	5.95358	2.877	1500	3584.32	3591.56	3486.63		410105	415191	401335
3.51515	0.594949	1.33838	0.871515	6.02976	2.91158	1500	3584.35	3591.81	3486.73		410147	415367	401461
3.56465	0.594949	1.35488	0.879764	6.10604	2.94617	1500	3584.38	3592.07	3486.83		410189	415545	401589
3.61414	0.594949	1.37138	0.888013	6.18242	2.98079	1500	3584.41	3592.33	3486.94		410232	415726	401719
3.66364	0.594949	1.38788	0.896263	6.2589	3.01542	1500	3584.43	3592.6	3487.04		410275	415909	401850
3.71313	0.594949	1.40438	0.904512	6.33549	3.05007	1500	3584.46	3592.87	3487.14		410318	416094	401982
3.76263	0.594949	1.42088	0.912761	6.41218	3.08474	1500	3584.49	3593.15	3487.25		410362	416282	402117
3.81212	0.594949	1.43737	0.92101	6.48897	3.11943	1500	3584.52	3593.43	3487.36		410407	416471	402253
3.86162	0.594949	1.45387	0.929259	6.56587	3.15414	1500	3584.55	3593.71	3487.47		410452	416664	402390
3.91111	0.594949	1.47037	0.937508	6.64288	3.18887	1500	3584.58	3594	3487.58		410497	416858	402529
3.96061	0.594949	1.48687	0.945758	6.72001	3.22362	1500	3584.61	3594.29	3487.69		410543	417055	402670
4.0101	0.594949	1.50337	0.954007	6.79724	3.25839	1500	3584.64	3594.59	3487.81		410589	417255	402813
4.0596	0.594949	1.51987	0.962256	6.87458	3.29318	1500	3584.67	3594.89	3487.92		410636	417456	402957
4.10909	0.594949	1.53636	0.970505	6.95204	3.32799	1500	3584.71	3595.19	3488.04		410683	417660	403102
4.15859	0.594949	1.55286	0.978754	7.02961	3.36282	1500	3584.74	3595.5	3488.16		410731	417867	403249
4.20808	0.594949	1.56936	0.987003	7.1073	3.39768	1500	3584.77	3595.81	3488.28		410779	418076	403398
4.25758	0.594949	1.58586	0.995253	7.18511	3.43255	1500	3584.8	3596.13	3488.4		410827	418287	403549
4.30707	0.594949	1.60236	1.0035	7.26304	3.46745	1500	3584.84	3596.45	3488.52		410876	418501	403701
4.35657	0.594949	1.61886	1.01175	7.34109	3.50236	1500	3584.87	3596.78	3488.65		410925	418717	403855
4.40606	0.594949	1.63535	1.02	7.41926	3.5373	1500	3584.9	3597.11	3488.78		410975	418935	404010
4.45556	0.594949	1.65185	1.02825	7.49756	3.57226	1500	3584.94	3597.44	3488.9		411026	419156	404167
4.50505	0.594949	1.66835	1.0365	7.57598	3.60725	1500	3584.97	3597.78	3489.03		411076	419379	404326
4.55455	0.594949	1.68485	1.04475	7.65453	3.64226	1500	3585.01	3598.12	3489.16		411128	419605	404486
4.60404	0.594949	1.70135	1.053	7.7332	3.67728	1500	3585.04	3598.47	3489.29		411179	419833	404648
4.65354	0.594949	1.71785	1.06125	7.81201	3.71234	1500	3585.08	3598.82	3489.43		411232	420064	404812
4.70303	0.594949	1.73434	1.06949	7.89094	3.74741	1500	3585.11	3599.17	3489.56		411284	420297	404977
4.75253	0.594949	1.75084	1.07774	7.97001	3.78251	1500	3585.15	3599.53	3489.7		411337	420533	405144
4.80202	0.594949	1.76734	1.08599	8.04922	3.81764	1500	3585.18	3599.89	3489.84		411391	420771	405313
4.85152	0.594949	1.78384	1.09424	8.12855	3.85278	1500	3585.22	3600.26	3489.98		411445	421011	405483
4.90101	0.594949	1.80034	1.10249	8.20803	3.88796	1500	3585.26	3600.63	3490.12		411499	421255	405655
4.95051	0.594949	1.81684	1.11074	8.28764	3.92315	1500	3585.29	3601.01	3490.26		411554	421500	405829
5	0.594949	1.83333	1.11899	8.3674	3.95837	1500	3585.33	3601.39	3490.4		411609	421748	406004
0.1	0.644444	0.2	0.312222	1.02443	0.596967	1500	3583.25	3582.99	3483.17		408342	408443	396407
0.149495	0.644444	0.216498	0.320471	1.09676	0.630823	1500	3583.25	3582.99	3483.17		408353	408474	396430
0.19899	0.644444	0.232997	0.328721	1.16912	0.664683	1500	3583.25	3583	3483.17		408365	408506	396456
0.248485	0.644444	0.249495	0.33697	1.2415	0.698546	1500	3583.26	3583.01	3483.18		408378	408541	396482
0.29798	0.644444	0.265993	0.345219	1.3139	0.732414	1500	3583.26	3583.02	3483.19		408391	408578	396511
0.347475	0.644444	0.282492	0.353468	1.38633	0.766287	1500	3583.27	3583.04	3483.2		408404	408617	396540
0.39697	0.644444	0.29899	0.361717	1.45877	0.800164	1500	3583.28	3583.06	3483.21		408418	408658	396572
0.446465	0.644444	0.315488	0.369966	1.53125	0.834046	1500	3583.28	3583.08	3483.22		408432	408702	396604
0.49596	0.644444	0.331987	0.378215	1.60374	0.867933	1500	3583.29	3583.11	3483.23		408447	408747	396639
0.545455	0.644444	0.348485	0.386465	1.67627	0.901825	1500	3583.3	3583.14	3483.25		408462	408794	396675
0.594949	0.644444	0.364983	0.394714	1.74882	0.935723	1500	3583.3	3583.18	3483.26		408478	408844	396712
0.644444	0.644444	0.381481	0.402963	1.82141	0.969627	1500	3583.31	3583.22	3483.28		408494	408895	396751
0.693939	0.644444	0.39798	0.411212	1.89402	1.00354	1500	3583.32	3583.26	3483.3		408510	408949	396791
0.743434	0.644444	0.414478	0.419461	1.96667	1.03745	1500	3583.33	3583.3	3483.32		408527	409005	396833
0.792929	0.644444	0.430976	0.42771	2.03934	1.07137	1500	3583.34	3583.35	3483.34		408545	409063	396876
0.842424	0.644444	0.447475	0.43596	2.11206	1.1053	1500	3583.35	3583.41	3483.37		408563	409123	396921
0.891919	0.644444	0.463973	0.444209	2.1848	1.13924	1500	3583.36	3583.46	3483.39		408581	409185	396967
0.941414	0.644444	0.480471	0.452458	2.25759	1.17318	1500	3583.37	3583.52	3483.42		408600	409250	397015
0.990909	0.644444	0.49697	0.460707	2.33041	1.20713	1500	3583.38	3583.59	3483.44		408619	409316	397064
1.0404	0.644444	0.513468	0.468956	2.40327	1.24109	1500	3583.39	3583.65	3483.47		408639	409385	397115
1.0899	0.644444	0.529966	0.477205	2.47617	1.27505	1500	3583.4	3583.73	3483.5		408659	409455	397168
1.13939	0.644444	0.546465	0.485455	2.54911	1.30903	1500	3583.41	3583.8	3483.53		408679	409528	397222
1.18889	0.644444	0.562963	0.493704	2.62209	1.34301	1500	3583.42	3583.88	3483.57		408701	409603	397277
1.23838	0.644444	0.579461	0.501953	2.69512	1.377	1500	3583.43	3583.96	3483.6		408722	409680	397334
1.28788	0.644444	0.59596	0.510202	2.76819	1.41099	1500	3583.44	3584.05	3483.64		408744	409759	397392
1.33737	0.644444	0.612458	0.518451	2.8413	1.445	1500	3583.46	3584.14	3483.67		408766	409840	397452
1.38687	0.644444	0.628956	0.5267	2.91446	1.47901	1500	3583.47	3584.23	3483.71		408789	409924	397514
1.43636	0.644444	0.645455	0.534949	2.98767	1.51304	1500	3583.48	3584.32	3483.75		408812	410009	397577
1.48586	0.644444	0.661953	0.543199	3.06093	1.54707	1500	3583.49	3584.42	3483.79		408836	410097	397641
1.53535	0.644444	0.678451	0.551448	3.13424	1.58111	1500	3583.51	3584.53	3483.84		408860	410187	397707
1.58485	0.644444	0.694949	0.559697	3.2076	1.61517	1500	3583.52	3584.64	3483.88		408885	410279	397775
1.63434	0.644444	0.711448	0.567946	3.28101	1.64923	1500	3583.54	3584.75	3483.93		408910	410373	397844
1.68384	0.644444	0.727946	0.576195	3.35447	1.6833	1500	3583.55	3584.86	3483.97		408936	410470	397915
1.73333	0.644444	0.744444	0.584444	3.42799	1.71739	1500	3583.57	3584.98	3484.02		408962	410568	397987
1.78283	0.644444	0.760943	0.592694	3.50157	1.75148	1500	3583.58	3585.1	3484.07		408988	410669	398060
1.83232	0.644444	0.777441	0.600943	3.5752	1.78558	1500	3583.6	3585.23	3484.12		409015	410772	398136
1.88182	0.644444	0.793939	0.609192	3.64889	1.8197	1500	3583.61	3585.36	3484.17		409042	410877	398212
1.93131	0.644444	0.810438	0.617441	3.72264	1.85383	1500	3583.63	3585.49	3484.23		409070	410984	398291
1.98081	0.644444	0.826936	0.62569	3.79645	1.88796	1500	3583.65	3585.63	3484.28		409098	411093	398370
2.0303	0.644444	0.843434	0.633939	3.87033	1.92211	1500	3583.67	3585.77	3484.34		409127	411204	398452
2.0798	0.644444	0.859933	0.642189	3.94426	1.95628	1500	3583.68	3585.91	3484.4		409156	411318	398535
2.12929	0.644444	0.876431	0.650438	4.01826	1.99045	1500	3583.7	3586.06	3484.46		409186	411434	398619
2.17879	0.644444	0.892929	0.658687	4.09233	2.02463	1500	3583.72	3586.21	3484.52		409216	411552	398705
2.22828	0.644444	0.909428	0.666936	4.16646	2.05883	1500	3583.74	3586.37	3484.58		409246	411672	398793
2.27778	0.644444	0.925926	0.675185	4.24066	2.09304	1500	3583.76	3586.53	3484.65		409277	411795	398882
2.32727	0.644444	0.942424	0.683434	4.31493	2.12727	1500	3583.78	3586.69	3484.71		409309	411919	398972
2.37677	0.644444	0.958923	0.691684	4.38927	2.16151	1500	3583.8	3586.86	3484.78		409340	412046	399064
2.42626	0.644444	0.975421	0.699933	4.46368	2.19576	1500	3583.82	3587.03	3484.85		409373	412175	399158
2.47576	0.644444	0.991919	0.708182	4.53816	2.23002	1500	3583.84	3587.2	3484.92		409406	412307	399253
2.52525	0.644444	1.00842	0.716431	4.61272	2.2643	1500	3583.86	3587.38	3484.99		409439	412440	399350
2.57475	0.644444	1.02492	0.72468	4.68735	2.29859	1500	3583.88	3587.57	3485.06		409472	412576	399448
2.62424	0.644444	1.04141	0.732929	4.76206	2.3329	1500	3583.9	3587.75	3485.13		409507	412714	399548
2.67374	0.644444	1.05791	0.741178	4.83685	2.36722	1500	3583.92	3587.94	3485.21		409541	412854	399650
2.72323	0.644444	1.07441	0.749428	4.91171	2.40155	1500	3583.94	3588.13	3485.28		409576	412996	399753
2.77273	0.644444	1.09091	0.757677	4.98666	2.4359	1500	3583.96	3588.33	3485.36		409612	413141	399857
2.82222	0.644444	1.10741	0.765926	5.06168	2.47027	1500	3583.99	3588.53	3485.44		409647	413288	399963
2.87172	0.644444	1.12391	0.774175	5.13679	2.50465	1500	3584.01	3588.74	3485.52		409684	413437	400071
2.92121	0.644444	1.1404	0.782424	5.21198	2.53905	1500	3584.03	3588.95	3485.61		409721	413588	400180
2.97071	0.644444	1.1569	0.790673	5.28726	2.57346	1500	3584.06	3589.16	3485.69		409758	413742	400291
3.0202	0.644444	1.1734	0.798923	5.36263	2.60789	1500	3584.08	3589.38	3485.77		409796	413897	400404
3.0697	0.644444	1.1899	0.807172	5.43808	2.64233	1500	3584.11	3589.6	3485.86		409834	414056	400518
3.11919	0.644444	1.2064	0.815421	5.51362	2.67679	1500	3584.13	3589.82	3485.95		409872	414216	400633
3.16869	0.644444	1.2229	0.82367	5.58925	2.71127	1500	3584.16	3590.05	3486.04		409912	414379	400750
3.21818	0.644444	1.23939	0.831919	5.66498	2.74576	1500	3584.18	3590.28	3486.13		409951	414544	400869
3.26768	0.644444	1.25589	0.840168	5.74079	2.78027	1500	3584.21	3590.52	3486.22		409991	414711	400989
3.31717	0.644444	1.27239	0.848418	5.8167	2.8148	1500	3584.23	3590.76	3486.32		410031	414880	401111
3.36667	0.644444	1.28889	0.856667	5.89271	2.84935	1500	3584.26	3591	3486.41		410072	415052	401235
3.41616	0.644444	1.30539	0.864916	5.96881	2.88391	1500	3584.29	3591.25	3486.51		410114	415226	401360
3.46566	0.644444	1.32189	0.873165	6.04501	2.91849	1500	3584.31	3591.5	3486.61		410156	415403	401487
3.51515	0.644444	1.33838	0.881414	6.12131	2.95309	1500	3584.34	3591.76	3486.71		410198	415581	401615
3.56465	0.644444	1.35488	0.889663	6.19771	2.98771	1500	3584.37	3592.02	3486.81		410240	415762	401745
3.61414	0.644444	1.37138	0.897912	6.27421	3.02235	1500	3584.4	3592.28	3486.91		410284	415946	401876
3.66364	0.644444	1.38788	0.906162	6.35082	3.05701	1500	3584.42	3592.55	3487.01		410327	416132	402009
3.71313	0.644444	1.40438	0.914411	6.42753	3.09168	1500	3584.45	3592.82	3487.12		410371	416320	402144
3.76263	0.644444	1.42088	0.92266	6.50434	3.12637	1500	3584.48	3593.1	3487.23		410416	416510	402280
3.81212	0.644444	1.43737	0.930909	6.58127	3.16109	1500	3584.51	3593.38	3487.34		410461	416703	402418
3.86162	0.644444	1.45387	0.939158	6.6583	3.19582	1500	3584.54	3593.66	3487.45		410506	416898	402557
3.91111	0.644444	1.47037	0.947407	6.73544	3.23058	1500	3584.57	3593.95	3487.56		410552	417095	402699
3.96061	0.644444	1.48687	0.955657	6.8127	3.26535	1500	3584.6	3594.24	3487.67		410598	417295	402841
4.0101	0.644444	1.50337	0.963906	6.89006	3.30014	1500	3584.63	3594.54	3487.78		410645	417497	402986
4.0596	0.644444	1.51987	0.972155	6.96755	3.33496	1500	3584.66	3594.84	3487.9		410692	417702	403132
4.10909	0.644444	1.53636	0.980404	7.04514	3.36979	1500	3584.7	3595.14	3488.02		410740	417909	403279
4.15859	0.644444	1.55286	0.988653	7.12286	3.40465	1500	3584.73	3595.45	3488.14		410788	418118	403428
4.20808	0.644444	1.56936	0.996902	7.20069	3.43953	1500	3584.76	3595.77	3488.26		410837	418330	403579
4.25758	0.644444	1.58586	1.00515	7.27864	3.47443	1500	3584.79	3596.08	3488.38		410886	418544	403732
4.30707	0.644444	1.60236	1.0134	7.35671	3.50935	1500	3584.83	3596.4	3488.5		410935	418761	403886
4.35657	0.644444	1.61886	1.02165	7.43491	3.54429	1500	3584.86	3596.73	3488.63		410985	418980	404041
4.40606	0.644444	1.63535	1.0299	7.51323	3.57926	1500	3584.89	3597.06	3488.75		411036	419201	404199
4.45556	0.644444	1.65185	1.03815	7.59168	3.61425	1500	3584.93	3597.39	3488.88		411087	419425	404358
4.50505	0.644444	1.66835	1.0464	7.67025	3.64926	1500	3584.96	3597.73	3489.01		411138	419651	404519
4.55455	0.644444	1.68485	1.05465	7.74895	3.68429	1500	3584.99	3598.07	3489.14		411190	419880	404681
4.60404	0.644444	1.70135	1.0629	7.82778	3.71935	1500	3585.03	3598.42	3489.27		411242	420111	404845
4.65354	0.644444	1.71785	1.07114	7.90675	3.75443	1500	3585.07	3598.77	3489.4		411295	420345	405011
4.70303	0.644444	1.73434	1.07939	7.98584	3.78954	1500	3585.1	3599.13	3489.54		411348	420581	405178
4.75253	0.644444	1.75084	1.08764	8.06507	3.82466	1500	3585.14	3599.49	3489.67		411401	420819	405347
4.80202	0.644444	1.76734	1.09589	8.14444	3.85982	1500	3585.17	3599.85	3489.81		411455	421060	405517
4.85152	0.644444	1.78384	1.10414	8.22394	3.89499	1500	3585.21	3600.22	3489.95		411510	421304	405690
4.90101	0.644444	1.80034	1.11239	8.30358	3.9302	1500	3585.25	3600.59	3490.09		411565	421550	405864
4.95051	0.644444	1.81684	1.12064	8.38337	3.96542	1500	3585.28	3600.97	3490.24		411620	421799	406039
5	0.644444	1.83333	1.12889	8.46329	4.00067	1500	3585.32	3601.35	3490.38		411676	422050	406217
0.1	0.693939	0.2	0.322121	1.11123	0.637595	1500	3583.23	3582.93	3483.14		408356	408480	396435
0.149495	0.693939	0.216498	0.33037	1.1836	0.671455	1500	3583.24	3582.93	3483.14		408368	408513	396461
0.19899	0.693939	0.232997	0.33862	1.25598	0.70532	1500	3583.24	3582.94	3483.15		408380	408548	396488
0.248485	0.693939	0.249495	0.346869	1.32839	0.739188	1500	3583.25	3582.95	3483.15		408393	408586	396516
0.29798	0.693939	0.265993	0.355118	1.40081	0.773062	1500	3583.25	3582.96	3483.16		408407	408625	396547
0.347475	0.693939	0.282492	0.363367	1.47327	0.80694	1500	3583.26	3582.98	3483.17		408421	408667	396578
0.39697	0.693939	0.29899	0.371616	1.54574	0.840823	1500	3583.27	3583	3483.18		408435	408710	396611
0.446465	0.693939	0.315488	0.379865	1.61825	0.874711	1500	3583.27	3583.02	3483.19		408450	408756	396646
0.49596	0.693939	0.331987	0.388114	1.69078	0.908604	1500	3583.28	3583.05	3483.21		408465	408804	396682
0.545455	0.693939	0.348485	0.396364	1.76334	0.942503	1500	3583.29	3583.08	3483.22		408481	408854	396719
0.594949	0.693939	0.364983	0.404613	1.83593	0.976408	1500	3583.29	3583.11	3483.24		408497	408906	396759
0.644444	0.693939	0.381481	0.412862	1.90855	1.01032	1500	3583.3	3583.15	3483.25		408514	408960	396799
0.693939	0.693939	0.39798	0.421111	1.9812	1.04424	1500	3583.31	3583.2	3483.27		408531	409016	396841
0.743434	0.693939	0.414478	0.42936	2.05388	1.07816	1500	3583.32	3583.24	3483.29		408548	409075	396885
0.792929	0.693939	0.430976	0.437609	2.1266	1.11209	1500	3583.33	3583.29	3483.31		408566	409135	396930
0.842424	0.693939	0.447475	0.445859	2.19936	1.14603	1500	3583.34	3583.34	3483.34		408585	409198	396977
0.891919	0.693939	0.463973	0.454108	2.27215	1.17997	1500	3583.34	3583.4	3483.36		408604	409263	397025
0.941414	0.693939	0.480471	0.462357	2.34498	1.21392	1500	3583.35	3583.46	3483.39		408623	409330	397074
0.990909	0.693939	0.49697	0.470606	2.41785	1.24788	1500	3583.36	3583.52	3483.42		408643	409398	397126
1.0404	0.693939	0.513468	0.478855	2.49075	1.28185	1500	3583.37	3583.59	3483.44		408663	409470	397178
1.0899	0.693939	0.529966	0.487104	2.5637	1.31582	1500	3583.39	3583.66	3483.47		408684	409543	397233
1.13939	0.693939	0.546465	0.495354	2.63669	1.3498	1500	3583.4	3583.74	3483.51		408705	409618	397288
1.18889	0.693939	0.562963	0.503603	2.70973	1.38379	1500	3583.41	3583.82	3483.54		408726	409696	397345
1.23838	0.693939	0.579461	0.511852	2.7828	1.41779	1500	3583.42	3583.9	3483.57		408748	409775	397404
1.28788	0.693939	0.59596	0.520101	2.85593	1.4518	1500	3583.43	3583.98	3483.61		408771	409857	397464
1.33737	0.693939	0.612458	0.52835	2.9291	1.48582	1500	3583.44	3584.07	3483.65		408794	409941	397526
1.38687	0.693939	0.628956	0.536599	3.00232	1.51984	1500	3583.46	3584.17	3483.68		408817	410027	397590
1.43636	0.693939	0.645455	0.544848	3.07559	1.55388	1500	3583.47	3584.26	3483.72		408841	410115	397654
1.48586	0.693939	0.661953	0.553098	3.1489	1.58792	1500	3583.48	3584.36	3483.77		408865	410205	397721
1.53535	0.693939	0.678451	0.561347	3.22227	1.62198	1500	3583.5	3584.47	3483.81		408890	410298	397789
1.58485	0.693939	0.694949	0.569596	3.2957	1.65604	1500	3583.51	3584.57	3483.85		408915	410392	397858
1.63434	0.693939	0.711448	0.577845	3.36917	1.69012	1500	3583.53	3584.69	3483.9		408941	410489	397929
1.68384	0.693939	0.727946	0.586094	3.4427	1.7242	1500	3583.54	3584.8	3483.94		408967	410588	398001
1.73333	0.693939	0.744444	0.594343	3.51629	1.7583	1500	3583.56	3584.92	3483.99		408993	410689	398075
1.78283	0.693939	0.760943	0.602593	3.58993	1.79241	1500	3583.57	3585.04	3484.04		409020	410792	398151
1.83232	0.693939	0.777441	0.610842	3.66364	1.82652	1500	3583.59	3585.17	3484.09		409048	410898	398228
1.88182	0.693939	0.793939	0.619091	3.7374	1.86065	1500	3583.6	3585.3	3484.15		409076	411005	398306
1.93131	0.693939	0.810438	0.62734	3.81122	1.89479	1500	3583.62	3585.43	3484.2		409104	411115	398387
1.98081	0.693939	0.826936	0.635589	3.88511	1.92894	1500	3583.64	3585.57	3484.26		409133	411227	398468
2.0303	0.693939	0.843434	0.643838	3.95906	1.96311	1500	3583.65	3585.71	3484.31		409162	411341	398551
2.0798	0.693939	0.859933	0.652088	4.03307	1.99728	1500	3583.67	3585.85	3484.37		409192	411458	398636
2.12929	0.693939	0.876431	0.660337	4.10715	2.03147	1500	3583.69	3586	3484.43		409222	411576	398722
2.17879	0.693939	0.892929	0.668586	4.18129	2.06567	1500	3583.71	3586.15	3484.49		409252	411697	398810
2.22828	0.693939	0.909428	0.676835	4.25551	2.09989	1500	3583.73	3586.31	3484.55		409283	411820	398900
2.27778	0.693939	0.925926	0.685084	4.32979	2.13412	1500	3583.75	3586.47	3484.62		409315	411945	398990
2.32727	0.693939	0.942424	0.693333	4.40414	2.16836	1500	3583.77	3586.63	3484.68		409347	412072	399083
2.37677	0.693939	0.958923	0.701582	4.47857	2.20261	1500	3583.78	3586.8	3484.75		409379	412201	399177
2.42626	0.693939	0.975421	0.709832	4.55307	2.23688	1500	3583.8	3586.97	3484.82		409412	412333	399272
2.47576	0.693939	0.991919	0.718081	4.62764	2.27116	1500	3583.82	3587.14	3484.89		409445	412467	399370
2.52525	0.693939	1.00842	0.72633	4.70229	2.30545	1500	3583.85	3587.32	3484.96		409479	412603	399468
2.57475	0.693939	1.02492	0.734579	4.77701	2.33976	1500	3583.87	3587.5	3485.03		409513	412742	399568
2.62424	0.693939	1.04141	0.742828	4.85181	2.37408	1500	3583.89	3587.69	3485.11		409548	412882	399670
2.67374	0.693939	1.05791	0.751077	4.92669	2.40842	1500	3583.91	3587.88	3485.18		409583	413025	399774
2.72323	0.693939	1.07441	0.759327	5.00165	2.44278	1500	3583.93	3588.07	3485.26		409619	413170	399878
2.77273	0.693939	1.09091	0.767576	5.0767	2.47714	1500	3583.95	3588.27	3485.34		409655	413317	399985
2.82222	0.693939	1.10741	0.775825	5.15182	2.51153	1500	3583.98	3588.47	3485.42		409691	413467	400093
2.87172	0.693939	1.12391	0.784074	5.22703	2.54593	1500	3584	3588.68	3485.5		409728	413619	400202
2.92121	0.693939	1.1404	0.792323	5.30233	2.58034	1500	3584.02	3588.89	3485.58		409765	413773	400314
2.97071	0.693939	1.1569	0.800572	5.37771	2.61477	1500	3584.05	3589.1	3485.66		409803	413929	400426
3.0202	0.693939	1.1734	0.808822	5.45318	2.64922	1500	3584.07	3589.32	3485.75		409841	414088	400541
3.0697	0.693939	1.1899	0.817071	5.52874	2.68369	1500	3584.09	3589.54	3485.83		409880	414248	400657
3.11919	0.693939	1.2064	0.82532	5.60439	2.71817	1500	3584.12	3589.76	3485.92		409919	414412	400774
3.16869	0.693939	1.2229	0.833569	5.68013	2.75266	1500	3584.14	3589.99	3486.01		409959	414577	400893
3.21818	0.693939	1.23939	0.841818	5.75597	2.78718	1500	3584.17	3590.22	3486.1		409999	414745	401014
3.26768	0.693939	1.25589	0.850067	5.83189	2.82171	1500	3584.2	3590.46	3486.2		410040	414915	401136
3.31717	0.693939	1.27239	0.858316	5.90792	2.85626	1500	3584.22	3590.7	3486.29		410081	415087	401260
3.36667	0.693939	1.28889	0.866566	5.98404	2.89083	1500	3584.25	3590.94	3486.39		410122	415262	401385
3.41616	0.693939	1.30539	0.874815	6.06026	2.92541	1500	3584.28	3591.19	3486.48		410164	415438	401512
3.46566	0.693939	1.32189	0.883064	6.13658	2.96002	1500	3584.3	3591.44	3486.58		410206	415618	401641
3.51515	0.693939	1.33838	0.891313	6.213	2.99464	1500	3584.33	3591.7	3486.68		410249	415799	401771
3.56465	0.693939	1.35488	0.899562	6.28952	3.02928	1500	3584.36	3591.96	3486.78		410292	415983	401903
3.61414	0.693939	1.37138	0.907811	6.36615	3.06394	1500	3584.39	3592.22	3486.88		410336	416169	402036
3.66364	0.693939	1.38788	0.916061	6.44288	3.09862	1500	3584.41	3592.49	3486.99		410380	416358	402171
3.71313	0.693939	1.40438	0.92431	6.51972	3.13332	1500	3584.44	3592.76	3487.09		410425	416549	402308
3.76263	0.693939	1.42088	0.932559	6.59667	3.16803	1500	3584.47	3593.04	3487.2		410470	416742	402446
3.81212	0.693939	1.43737	0.940808	6.67372	3.20277	1500	3584.5	3593.32	3487.31		410515	416937	402586
3.86162	0.693939	1.45387	0.949057	6.75088	3.23753	1500	3584.53	3593.61	3487.42		410561	417135	402727
3.91111	0.693939	1.47037	0.957306	6.82816	3.27231	1500	3584.56	3593.89	3487.53		410608	417336	402870
3.96061	0.693939	1.48687	0.965556	6.90555	3.3071	1500	3584.59	3594.19	3487.64		410655	417538	403015
4.0101	0.693939	1.50337	0.973805	6.98306	3.34192	1500	3584.62	3594.48	3487.76		410702	417743	403161
4.0596	0.693939	1.51987	0.982054	7.06068	3.37676	1500	3584.65	3594.78	3487.87		410750	417951	403309
4.10909	0.693939	1.53636	0.990303	7.13841	3.41162	1500	3584.69	3595.09	3487.99		410798	418161	403458
4.15859	0.693939	1.55286	0.998552	7.21627	3.44651	1500	3584.72	3595.4	3488.11		410847	418373	403610
4.20808	0.693939	1.56936	1.0068	7.29425	3.48141	1500	3584.75	3595.71	3488.23		410896	418587	403762
4.25758	0.693939	1.58586	1.01505	7.37234	3.51634	1500	3584.78	3596.03	3488.35		410945	418805	403917
4.30707	0.693939	1.60236	1.0233	7.45057	3.55129	1500	3584.81	3596.35	3488.47		410995	419024	404073
4.35657	0.693939	1.61886	1.03155	7.52891	3.58626	1500	3584.85	3596.68	3488.6		411046	419246	404231
4.40606	0.693939	1.63535	1.0398	7.60738	3.62125	1500	3584.88	3597.01	3488.72		411097	419470	404390
4.45556	0.693939	1.65185	1.04805	7.68598	3.65626	1500	3584.92	3597.34	3488.85		411148	419697	404551
4.50505	0.693939	1.66835	1.0563	7.76471	3.6913	1500	3584.95	3597.68	3488.98		411200	419926	404714
4.55455	0.693939	1.68485	1.06455	7.84357	3.72637	1500	3584.98	3598.02	3489.11		411252	420158	404878
4.60404	0.693939	1.70135	1.07279	7.92256	3.76145	1500	3585.02	3598.37	3489.24		411305	420392	405044
4.65354	0.693939	1.71785	1.08104	8.00168	3.79656	1500	3585.05	3598.72	3489.38		411359	420629	405211
4.70303	0.693939	1.73434	1.08929	8.08094	3.83169	1500	3585.09	3599.07	3489.51		411412	420868	405381
4.75253	0.693939	1.75084	1.09754	8.16033	3.86685	1500	3585.13	3599.43	3489.65		411466	421110	405552
4.80202	0.693939	1.76734	1.10579	8.23986	3.90203	1500	3585.16	3599.8	3489.79		411521	421354	405724
4.85152	0.693939	1.78384	1.11404	8.31953	3.93724	1500	3585.2	3600.17	3489.93		411576	421600	405899
4.90101	0.693939	1.80034	1.12229	8.39934	3.97247	1500	3585.24	3600.54	3490.07		411632	421849	406075
4.95051	0.693939	1.81684	1.13054	8.47929	4.00773	1500	3585.27	3600.92	3490.21		411687	422101	406252
5	0.693939	1.83333	1.13879	8.55939	4.04301	1500	3585.31	3601.3	3490.35		411744	422355	406432
0.1	0.743434	0.2	0.33202	1.19807	0.678228	1500	3583.22	3582.86	3483.11		408370	408520	396466
0.149495	0.743434	0.216498	0.340269	1.27046	0.712093	1500	3583.23	3582.86	3483.11		408383	408556	396493
0.19899	0.743434	0.232997	0.348519	1.34287	0.745963	1500	3583.23	3582.87	3483.12		408396	408594	396522
0.248485	0.743434	0.249495	0.356768	1.4153	0.779837	1500	3583.24	3582.88	3483.12		408410	408633	396553
0.29798	0.743434	0.265993	0.365017	1.48776	0.813716	1500	3583.24	3582.89	3483.13		408424	408675	396585
0.347475	0.743434	0.282492	0.373266	1.56024	0.8476	1500	3583.25	3582.91	3483.14		408438	408719	396618
0.39697	0.743434	0.29899	0.381515	1.63275	0.881489	1500	3583.25	3582.93	3483.15		408453	408766	396653
0.446465	0.743434	0.315488	0.389764	1.70529	0.915384	1500	3583.26	3582.95	3483.16		408468	408814	396689
0.49596	0.743434	0.331987	0.398013	1.77785	0.949284	1500	3583.27	3582.98	3483.18		408484	408864	396727
0.545455	0.743434	0.348485	0.406263	1.85045	0.98319	1500	3583.27	3583.01	3483.19		408500	408917	396767
0.594949	0.743434	0.364983	0.414512	1.92307	1.0171	1500	3583.28	3583.05	3483.21		408517	408971	396807
0.644444	0.743434	0.381481	0.422761	1.99573	1.05102	1500	3583.29	3583.09	3483.22		408534	409028	396850
0.693939	0.743434	0.39798	0.43101	2.06843	1.08495	1500	3583.3	3583.13	3483.24		408552	409087	396894
0.743434	0.743434	0.414478	0.439259	2.14115	1.11888	1500	3583.31	3583.17	3483.26		408570	409148	396939
0.792929	0.743434	0.430976	0.447508	2.21391	1.15282	1500	3583.31	3583.22	3483.29		408589	409211	396986
0.842424	0.743434	0.447475	0.455758	2.28671	1.18676	1500	3583.32	3583.28	3483.31		408607	409276	397035
0.891919	0.743434	0.463973	0.464007	2.35955	1.22071	1500	3583.33	3583.33	3483.33		408627	409343	397085
0.941414	0.743434	0.480471	0.472256	2.43242	1.25467	1500	3583.34	3583.39	3483.36		408647	409413	397136
0.990909	0.743434	0.49697	0.480505	2.50534	1.28864	1500	3583.35	3583.46	3483.39		408667	409484	397189
1.0404	0.743434	0.513468	0.488754	2.5783	1.32262	1500	3583.36	3583.52	3483.42		408688	409558	397244
1.0899	0.743434	0.529966	0.497003	2.6513	1.3566	1500	3583.37	3583.6	3483.45		408709	409633	397300
1.13939	0.743434	0.546465	0.505253	2.72434	1.39059	1500	3583.39	3583.67	3483.48		408731	409711	397357
1.18889	0.743434	0.562963	0.513502	2.79743	1.42459	1500	3583.4	3583.75	3483.51		408753	409791	397416
1.23838	0.743434	0.579461	0.521751	2.87056	1.4586	1500	3583.41	3583.83	3483.54		408775	409874	397477
1.28788	0.743434	0.59596	0.53	2.94374	1.49262	1500	3583.42	3583.92	3483.58		408798	409958	397539
1.33737	0.743434	0.612458	0.538249	3.01697	1.52665	1500	3583.43	3584.01	3483.62		408822	410044	397602
1.38687	0.743434	0.628956	0.546498	3.09025	1.56069	1500	3583.45	3584.1	3483.66		408846	410133	397668
1.43636	0.743434	0.645455	0.554747	3.16357	1.59473	1500	3583.46	3584.2	3483.69		408870	410224	397734
1.48586	0.743434	0.661953	0.562997	3.23695	1.62879	1500	3583.47	3584.3	3483.74		408895	410317	397802
1.53535	0.743434	0.678451	0.571246	3.31039	1.66286	1500	3583.49	3584.4	3483.78		408920	410412	397872
1.58485	0.743434	0.694949	0.579495	3.38387	1.69693	1500	3583.5	3584.51	3483.82		408946	410509	397943
1.63434	0.743434	0.711448	0.587744	3.45742	1.73102	1500	3583.52	3584.62	3483.87		408972	410608	398016
1.68384	0.743434	0.727946	0.595993	3.53101	1.76512	1500	3583.53	3584.73	3483.92		408999	410710	398090
1.73333	0.743434	0.744444	0.604242	3.60467	1.79923	1500	3583.55	3584.85	3483.96		409026	410813	398166
1.78283	0.743434	0.760943	0.612492	3.67838	1.83335	1500	3583.56	3584.97	3484.01		409053	410919	398244
1.83232	0.743434	0.777441	0.620741	3.75216	1.86748	1500	3583.58	3585.1	3484.06		409081	411027	398322
1.88182	0.743434	0.793939	0.62899	3.82599	1.90162	1500	3583.59	3585.23	3484.12		409110	411137	398403
1.93131	0.743434	0.810438	0.637239	3.89989	1.93578	1500	3583.61	3585.36	3484.17		409139	411250	398485
1.98081	0.743434	0.826936	0.645488	3.97385	1.96994	1500	3583.63	3585.5	3484.23		409168	411364	398568
2.0303	0.743434	0.843434	0.653737	4.04788	2.00412	1500	3583.64	3585.64	3484.28		409198	411481	398653
2.0798	0.743434	0.859933	0.661987	4.12197	2.03831	1500	3583.66	3585.79	3484.34		409228	411600	398740
2.12929	0.743434	0.876431	0.670236	4.19613	2.07252	1500	3583.68	3585.93	3484.4		409259	411721	398828
2.17879	0.743434	0.892929	0.678485	4.27036	2.10673	1500	3583.7	3586.09	3484.46		409290	411844	398918
2.22828	0.743434	0.909428	0.686734	4.34466	2.14096	1500	3583.72	3586.24	3484.53		409321	411970	399009
2.27778	0.743434	0.925926	0.694983	4.41902	2.1752	1500	3583.73	3586.4	3484.59		409353	412098	399102
2.32727	0.743434	0.942424	0.703232	4.49346	2.20946	1500	3583.75	3586.56	3484.65		409386	412228	399196
2.37677	0.743434	0.958923	0.711481	4.56798	2.24373	1500	3583.77	3586.73	3484.72		409419	412360	399292
2.42626	0.743434	0.975421	0.719731	4.64256	2.27801	1500	3583.79	3586.9	3484.79		409452	412494	399389
2.47576	0.743434	0.991919	0.72798	4.71722	2.31231	1500	3583.81	3587.08	3484.86		409486	412631	399488
2.52525	0.743434	1.00842	0.736229	4.79196	2.34662	1500	3583.83	3587.26	3484.93		409520	412770	399589
2.57475	0.743434	1.02492	0.744478	4.86678	2.38095	1500	3583.86	3587.44	3485		409555	412911	399691
2.62424	0.743434	1.04141	0.752727	4.94168	2.41529	1500	3583.88	3587.62	3485.08		409590	413054	399794
2.67374	0.743434	1.05791	0.760976	5.01666	2.44965	1500	3583.9	3587.81	3485.15		409626	413199	399900
2.72323	0.743434	1.07441	0.769226	5.09172	2.48402	1500	3583.92	3588.01	3485.23		409662	413347	400006
2.77273	0.743434	1.09091	0.777475	5.16686	2.51841	1500	3583.94	3588.21	3485.31		409698	413497	400115
2.82222	0.743434	1.10741	0.785724	5.24209	2.55281	1500	3583.97	3588.41	3485.39		409735	413649	400225
2.87172	0.743434	1.12391	0.793973	5.3174	2.58723	1500	3583.99	3588.61	3485.47		409773	413804	400336
2.92121	0.743434	1.1404	0.802222	5.3928	2.62166	1500	3584.01	3588.82	3485.55		409811	413961	400449
2.97071	0.743434	1.1569	0.810471	5.46829	2.65611	1500	3584.04	3589.03	3485.63		409849	414120	400564
3.0202	0.743434	1.1734	0.818721	5.54386	2.69058	1500	3584.06	3589.25	3485.72		409888	414281	400680
3.0697	0.743434	1.1899	0.82697	5.61953	2.72506	1500	3584.08	3589.47	3485.81		409927	414445	400798
3.11919	0.743434	1.2064	0.835219	5.69529	2.75957	1500	3584.11	3589.7	3485.89		409967	414610	400917
3.16869	0.743434	1.2229	0.843468	5.77114	2.79408	1500	3584.13	3589.93	3485.98		410007	414779	401038
3.21818	0.743434	1.23939	0.851717	5.84709	2.82862	1500	3584.16	3590.16	3486.07		410048	414949	401161
3.26768	0.743434	1.25589	0.859966	5.92314	2.86317	1500	3584.18	3590.39	3486.17		410089	415122	401285
3.31717	0.743434	1.27239	0.868215	5.99928	2.89774	1500	3584.21	3590.64	3486.26		410130	415297	401410
3.36667	0.743434	1.28889	0.876465	6.07552	2.93233	1500	3584.24	3590.88	3486.36		410172	415474	401538
3.41616	0.743434	1.30539	0.884714	6.15186	2.96694	1500	3584.26	3591.13	3486.45		410215	415654	401667
3.46566	0.743434	1.32189	0.892963	6.2283	3.00156	1500	3584.29	3591.38	3486.55		410258	415836	401797
3.51515	0.743434	1.33838	0.901212	6.30484	3.03621	1500	3584.32	3591.64	3486.65		410301	416020	401929
3.56465	0.743434	1.35488	0.909461	6.38149	3.07087	1500	3584.35	3591.9	3486.75		410345	416207	402063
3.61414	0.743434	1.37138	0.91771	6.45824	3.10556	1500	3584.37	3592.16	3486.86		410389	416396	402198
3.66364	0.743434	1.38788	0.92596	6.5351	3.14026	1500	3584.4	3592.43	3486.96		410434	416587	402335
3.71313	0.743434	1.40438	0.934209	6.61207	3.17498	1500	3584.43	3592.7	3487.07		410479	416781	402474
3.76263	0.743434	1.42088	0.942458	6.68914	3.20972	1500	3584.46	3592.98	3487.17		410524	416977	402614
3.81212	0.743434	1.43737	0.950707	6.76633	3.24448	1500	3584.49	3593.26	3487.28		410571	417175	402755
3.86162	0.743434	1.45387	0.958956	6.84363	3.27926	1500	3584.52	3593.54	3487.39		410617	417376	402899
3.91111	0.743434	1.47037	0.967205	6.92104	3.31407	1500	3584.55	3593.83	3487.5		410664	417579	403044
3.96061	0.743434	1.48687	0.975455	6.99857	3.34889	1500	3584.58	3594.13	3487.62		410711	417785	403190
4.0101	0.743434	1.50337	0.983704	7.07621	3.38373	1500	3584.61	3594.42	3487.73		410759	417993	403339
4.0596	0.743434	1.51987	0.991953	7.15397	3.4186	1500	3584.64	3594.72	3487.85		410808	418203	403488
4.10909	0.743434	1.53636	1.0002	7.23186	3.45349	1500	3584.67	3595.03	3487.96		410856	418416	403640
4.15859	0.743434	1.55286	1.00845	7.30986	3.48839	1500	3584.71	3595.34	3488.08		410906	418631	403793
4.20808	0.743434	1.56936	1.0167	7.38798	3.52333	1500	3584.74	3595.65	3488.2		410955	418849	403948
4.25758	0.743434	1.58586	1.02495	7.46622	3.55828	1500	3584.77	3595.97	3488.32		411005	419069	404104
4.30707	0.743434	1.60236	1.0332	7.54459	3.59325	1500	3584.8	3596.29	3488.45		411056	419291	404262
4.35657	0.743434	1.61886	1.04145	7.62309	3.62825	1500	3584.84	3596.62	3488.57		411107	419516	404422
4.40606	0.743434	1.63535	1.0497	7.70172	3.66327	1500	3584.87	3596.95	3488.7		411159	419743	404583
4.45556	0.743434	1.65185	1.05795	7.78047	3.69831	1500	3584.9	3597.28	3488.82		411211	419973	404746
4.50505	0.743434	1.66835	1.0662	7.85935	3.73338	1500	3584.94	3597.62	3488.95		411263	420205	404911
4.55455	0.743434	1.68485	1.07444	7.93837	3.76847	1500	3584.97	3597.96	3489.08		411316	420440	405077
4.60404	0.743434	1.70135	1.08269	8.01752	3.80358	1500	3585.01	3598.31	3489.22		411369	420677	405245
4.65354	0.743434	1.71785	1.09094	8.0968	3.83872	1500	3585.04	3598.66	3489.35		411423	420917	405415
4.70303	0.743434	1.73434	1.09919	8.17622	3.87388	1500	3585.08	3599.02	3489.48		411477	421159	405586
4.75253	0.743434	1.75084	1.10744	8.25578	3.90907	1500	3585.11	3599.38	3489.62		411532	421403	405759
4.80202	0.743434	1.76734	1.11569	8.33548	3.94428	1500	3585.15	3599.74	3489.76		411587	421650	405934
4.85152	0.743434	1.78384	1.12394	8.41532	3.97952	1500	3585.19	3600.11	3489.9		411643	421900	406110
4.90101	0.743434	1.80034	1.13219	8.4953	4.01478	1500	3585.22	3600.49	3490.04		411699	422152	406288
4.95051	0.743434	1.81684	1.14044	8.57543	4.05007	1500	3585.26	3600.86	3490.18		411755	422407	406468
5	0.743434	1.83333	1.14869	8.6557	4.08538	1500	3585.3	3601.25	3490.33		411812	422664	406649
0.1	0.792929	0.2	0.341919	1.28494	0.718867	1500	3583.21	3582.79	3483.08		408386	408563	396499
0.149495	0.792929	0.216498	0.350168	1.35735	0.752737	1500	3583.22	3582.79	3483.08		408399	408601	396528
0.19899	0.792929	0.232997	0.358418	1.42979	0.786612	1500	3583.22	3582.8	3483.09		408412	408642	396559
0.248485	0.792929	0.249495	0.366667	1.50225	0.820492	1500	3583.23	3582.81	3483.09		408426	408684	396591
0.29798	0.792929	0.265993	0.374916	1.57474	0.854377	1500	3583.23	3582.82	3483.1		408441	408728	396625
0.347475	0.792929	0.282492	0.383165	1.64726	0.888268	1500	3583.24	3582.84	3483.11		408456	408775	396660
0.39697	0.792929	0.29899	0.391414	1.7198	0.922163	1500	3583.24	3582.86	3483.12		408472	408824	396697
0.446465	0.792929	0.315488	0.399663	1.79237	0.956065	1500	3583.25	3582.88	3483.13		408487	408875	396735
0.49596	0.792929	0.331987	0.407912	1.86497	0.989972	1500	3583.26	3582.91	3483.15		408504	408927	396775
0.545455	0.792929	0.348485	0.416162	1.9376	1.02389	1500	3583.26	3582.94	3483.16		408521	408982	396816
0.594949	0.792929	0.364983	0.424411	2.01027	1.0578	1500	3583.27	3582.97	3483.18		408538	409040	396859
0.644444	0.792929	0.381481	0.43266	2.08297	1.09173	1500	3583.28	3583.01	3483.19		408556	409099	396903
0.693939	0.792929	0.39798	0.440909	2.1557	1.12566	1500	3583.29	3583.06	3483.21		408574	409160	396949
0.743434	0.792929	0.414478	0.449158	2.22847	1.1596	1500	3583.29	3583.1	3483.23		408592	409224	396996
0.792929	0.792929	0.430976	0.457407	2.30128	1.19355	1500	3583.3	3583.15	3483.25		408611	409289	397045
0.842424	0.792929	0.447475	0.465657	2.37412	1.2275	1500	3583.31	3583.2	3483.28		408631	409357	397095
0.891919	0.792929	0.463973	0.473906	2.447	1.26147	1500	3583.32	3583.26	3483.3		408651	409427	397147
0.941414	0.792929	0.480471	0.482155	2.51993	1.29544	1500	3583.33	3583.32	3483.33		408671	409499	397200
0.990909	0.792929	0.49697	0.490404	2.59289	1.32941	1500	3583.34	3583.38	3483.36		408692	409573	397255
1.0404	0.792929	0.513468	0.498653	2.6659	1.3634	1500	3583.35	3583.45	3483.38		408713	409649	397311
1.0899	0.792929	0.529966	0.506902	2.73895	1.39739	1500	3583.36	3583.52	3483.41		408735	409727	397369
1.13939	0.792929	0.546465	0.515152	2.81205	1.4314	1500	3583.37	3583.6	3483.45		408757	409808	397428
1.18889	0.792929	0.562963	0.523401	2.88519	1.46541	1500	3583.39	3583.68	3483.48		408780	409890	397489
1.23838	0.792929	0.579461	0.53165	2.95838	1.49943	1500	3583.4	3583.76	3483.51		408803	409975	397551
1.28788	0.792929	0.59596	0.539899	3.03162	1.53346	1500	3583.41	3583.84	3483.55		408827	410062	397615
1.33737	0.792929	0.612458	0.548148	3.10491	1.5675	1500	3583.42	3583.93	3483.59		408851	410151	397681
1.38687	0.792929	0.628956	0.556397	3.17825	1.60154	1500	3583.43	3584.03	3483.62		408875	410242	397748
1.43636	0.792929	0.645455	0.564646	3.25164	1.6356	1500	3583.45	3584.12	3483.66		408900	410335	397816
1.48586	0.792929	0.661953	0.572896	3.32508	1.66967	1500	3583.46	3584.22	3483.71		408925	410431	397886
1.53535	0.792929	0.678451	0.581145	3.39858	1.70375	1500	3583.47	3584.33	3483.75		408951	410528	397958
1.58485	0.792929	0.694949	0.589394	3.47213	1.73784	1500	3583.49	3584.43	3483.79		408977	410628	398031
1.63434	0.792929	0.711448	0.597643	3.54574	1.77194	1500	3583.5	3584.55	3483.84		409004	410730	398105
1.68384	0.792929	0.727946	0.605892	3.61941	1.80605	1500	3583.52	3584.66	3483.88		409031	410834	398182
1.73333	0.792929	0.744444	0.614141	3.69313	1.84017	1500	3583.53	3584.78	3483.93		409059	410941	398259
1.78283	0.792929	0.760943	0.622391	3.76692	1.87431	1500	3583.55	3584.9	3483.98		409087	411049	398338
1.83232	0.792929	0.777441	0.63064	3.84077	1.90845	1500	3583.56	3585.03	3484.03		409115	411160	398419
1.88182	0.792929	0.793939	0.638889	3.91468	1.94261	1500	3583.58	3585.16	3484.09		409144	411273	398501
1.93131	0.792929	0.810438	0.647138	3.98865	1.97678	1500	3583.6	3585.29	3484.14		409174	411388	398585
1.98081	0.792929	0.826936	0.655387	4.06269	2.01096	1500	3583.61	3585.43	3484.2		409204	411505	398670
2.0303	0.792929	0.843434	0.663636	4.1368	2.04515	1500	3583.63	3585.57	3484.25		409234	411624	398757
2.0798	0.792929	0.859933	0.671886	4.21097	2.07936	1500	3583.65	3585.71	3484.31		409265	411746	398846
2.12929	0.792929	0.876431	0.680135	4.28521	2.11358	1500	3583.67	3585.86	3484.37		409296	411869	398936
2.17879	0.792929	0.892929	0.688384	4.35952	2.14781	1500	3583.69	3586.01	3484.43		409328	411995	399027
2.22828	0.792929	0.909428	0.696633	4.43391	2.18205	1500	3583.7	3586.17	3484.49		409360	412124	399120
2.27778	0.792929	0.925926	0.704882	4.50836	2.21631	1500	3583.72	3586.33	3484.56		409392	412254	399215
2.32727	0.792929	0.942424	0.713131	4.58289	2.25059	1500	3583.74	3586.49	3484.62		409425	412387	399311
2.37677	0.792929	0.958923	0.72138	4.65749	2.28487	1500	3583.76	3586.66	3484.69		409459	412521	399409
2.42626	0.792929	0.975421	0.72963	4.73217	2.31917	1500	3583.78	3586.83	3484.76		409493	412658	399508
2.47576	0.792929	0.991919	0.737879	4.80692	2.35349	1500	3583.8	3587.01	3484.83		409527	412798	399609
2.52525	0.792929	1.00842	0.746128	4.88176	2.38782	1500	3583.82	3587.18	3484.9		409562	412939	399711
2.57475	0.792929	1.02492	0.754377	4.95667	2.42216	1500	3583.84	3587.37	3484.97		409597	413083	399815
2.62424	0.792929	1.04141	0.762626	5.03166	2.45652	1500	3583.86	3587.55	3485.05		409633	413229	399921
2.67374	0.792929	1.05791	0.770875	5.10674	2.4909	1500	3583.89	3587.74	3485.12		409669	413377	400028
2.72323	0.792929	1.07441	0.779125	5.1819	2.52529	1500	3583.91	3587.94	3485.2		409706	413527	400137
2.77273	0.792929	1.09091	0.787374	5.25714	2.55969	1500	3583.93	3588.13	3485.28		409743	413680	400247
2.82222	0.792929	1.10741	0.795623	5.33247	2.59411	1500	3583.95	3588.34	3485.36		409780	413835	400359
2.87172	0.792929	1.12391	0.803872	5.40789	2.62855	1500	3583.98	3588.54	3485.44		409818	413992	400472
2.92121	0.792929	1.1404	0.812121	5.48339	2.66301	1500	3584	3588.75	3485.52		409857	414152	400587
2.97071	0.792929	1.1569	0.82037	5.55899	2.69748	1500	3584.02	3588.96	3485.6		409896	414314	400703
3.0202	0.792929	1.1734	0.82862	5.63468	2.73196	1500	3584.05	3589.18	3485.69		409935	414478	400821
3.0697	0.792929	1.1899	0.836869	5.71045	2.76647	1500	3584.07	3589.4	3485.77		409975	414644	400941
3.11919	0.792929	1.2064	0.845118	5.78633	2.80099	1500	3584.1	3589.63	3485.86		410015	414813	401062
3.16869	0.792929	1.2229	0.853367	5.86229	2.83553	1500	3584.12	3589.86	3485.95		410056	414984	401185
3.21818	0.792929	1.23939	0.861616	5.93836	2.87008	1500	3584.15	3590.09	3486.04		410097	415157	401310
3.26768	0.792929	1.25589	0.869865	6.01452	2.90466	1500	3584.17	3590.33	3486.14		410139	415332	401436
3.31717	0.792929	1.27239	0.878114	6.09078	2.93925	1500	3584.2	3590.57	3486.23		410181	415510	401563
3.36667	0.792929	1.28889	0.886364	6.16714	2.97386	1500	3584.23	3590.81	3486.33		410223	415690	401693
3.41616	0.792929	1.30539	0.894613	6.2436	3.00849	1500	3584.25	3591.06	3486.42		410266	415873	401823
3.46566	0.792929	1.32189	0.902862	6.32016	3.04314	1500	3584.28	3591.31	3486.52		410310	416058	401956
3.51515	0.792929	1.33838	0.911111	6.39683	3.07781	1500	3584.31	3591.57	3486.62		410354	416245	402090
3.56465	0.792929	1.35488	0.91936	6.4736	3.11249	1500	3584.33	3591.83	3486.72		410398	416434	402225
3.61414	0.792929	1.37138	0.927609	6.55048	3.1472	1500	3584.36	3592.09	3486.82		410443	416626	402363
3.66364	0.792929	1.38788	0.935859	6.62747	3.18193	1500	3584.39	3592.36	3486.93		410488	416820	402501
3.71313	0.792929	1.40438	0.944108	6.70457	3.21667	1500	3584.42	3592.63	3487.03		410534	417017	402642
3.76263	0.792929	1.42088	0.952357	6.78178	3.25144	1500	3584.45	3592.91	3487.14		410580	417216	402784
3.81212	0.792929	1.43737	0.960606	6.8591	3.28622	1500	3584.48	3593.19	3487.25		410626	417417	402928
3.86162	0.792929	1.45387	0.968855	6.93654	3.32103	1500	3584.51	3593.48	3487.36		410673	417621	403073
3.91111	0.792929	1.47037	0.977104	7.01409	3.35586	1500	3584.54	3593.77	3487.47		410721	417827	403220
3.96061	0.792929	1.48687	0.985354	7.09176	3.39071	1500	3584.57	3594.06	3487.58		410769	418035	403368
4.0101	0.792929	1.50337	0.993603	7.16954	3.42558	1500	3584.6	3594.36	3487.7		410817	418246	403519
4.0596	0.792929	1.51987	1.00185	7.24745	3.46047	1500	3584.63	3594.66	3487.81		410866	418459	403670
4.10909	0.792929	1.53636	1.0101	7.32547	3.49538	1500	3584.66	3594.96	3487.93		410916	418675	403824
4.15859	0.792929	1.55286	1.01835	7.40362	3.53031	1500	3584.69	3595.27	3488.05		410965	418893	403979
4.20808	0.792929	1.56936	1.0266	7.48189	3.56527	1500	3584.73	3595.59	3488.17		411016	419113	404136
4.25758	0.792929	1.58586	1.03485	7.56028	3.60025	1500	3584.76	3595.9	3488.29		411066	419336	404294
4.30707	0.792929	1.60236	1.0431	7.63881	3.63525	1500	3584.79	3596.23	3488.42		411117	419562	404454
4.35657	0.792929	1.61886	1.05135	7.71746	3.67028	1500	3584.82	3596.55	3488.54		411169	419789	404616
4.40606	0.792929	1.63535	1.0596	7.79624	3.70533	1500	3584.86	3596.88	3488.67		411221	420020	404779
4.45556	0.792929	1.65185	1.06785	7.87515	3.7404	1500	3584.89	3597.22	3488.79		411274	420252	404944
4.50505	0.792929	1.66835	1.07609	7.95419	3.77549	1500	3584.93	3597.56	3488.92		411327	420488	405111
4.55455	0.792929	1.68485	1.08434	8.03336	3.81061	1500	3584.96	3597.9	3489.05		411380	420725	405279
4.60404	0.792929	1.70135	1.09259	8.11268	3.84575	1500	3585	3598.25	3489.19		411434	420965	405449
4.65354	0.792929	1.71785	1.10084	8.19212	3.88092	1500	3585.03	3598.6	3489.32		411488	421208	405621
4.70303	0.792929	1.73434	1.10909	8.27171	3.91611	1500	3585.07	3598.96	3489.45		411543	421453	405794
4.75253	0.792929	1.75084	1.11734	8.35144	3.95133	1500	3585.1	3599.32	3489.59		411598	421701	405969
4.80202	0.792929	1.76734	1.12559	8.4313	3.98657	1500	3585.14	3599.68	3489.73		411654	421951	406146
4.85152	0.792929	1.78384	1.13384	8.51131	4.02184	1500	3585.18	3600.05	3489.87		411710	422204	406324
4.90101	0.792929	1.80034	1.14209	8.59147	4.05713	1500	3585.21	3600.43	3490.01		411767	422459	406504
4.95051	0.792929	1.81684	1.15034	8.67177	4.09245	1500	3585.25	3600.8	3490.15		411824	422717	406686
5	0.792929	1.83333	1.15859	8.75222	4.12779	1500	3585.29	3601.19	3490.3		411881	422977	406869
0.1	0.842424	0.2	0.351818	1.37184	0.759512	1500	3583.2	3582.71	3483.05		408401	408609	396534
0.149495	0.842424	0.216498	0.360067	1.44428	0.793388	1500	3583.2	3582.71	3483.05		408415	408650	396565
0.19899	0.842424	0.232997	0.368316	1.51675	0.827269	1500	3583.21	3582.72	3483.05		408429	408693	396598
0.248485	0.842424	0.249495	0.376566	1.58924	0.861155	1500	3583.21	3582.73	3483.06		408444	408738	396632
0.29798	0.842424	0.265993	0.384815	1.66176	0.895046	1500	3583.22	3582.74	3483.07		408459	408785	396667
0.347475	0.842424	0.282492	0.393064	1.73431	0.928943	1500	3583.22	3582.76	3483.08		408475	408834	396704
0.39697	0.842424	0.29899	0.401313	1.80689	0.962846	1500	3583.23	3582.78	3483.09		408491	408885	396743
0.446465	0.842424	0.315488	0.409562	1.87949	0.996754	1500	3583.24	3582.8	3483.1		408507	408938	396783
0.49596	0.842424	0.331987	0.417811	1.95213	1.03067	1500	3583.24	3582.83	3483.11		408524	408994	396824
0.545455	0.842424	0.348485	0.426061	2.02481	1.06459	1500	3583.25	3582.86	3483.13		408541	409051	396867
0.594949	0.842424	0.364983	0.43431	2.09751	1.09852	1500	3583.26	3582.9	3483.14		408559	409111	396912
0.644444	0.842424	0.381481	0.442559	2.17025	1.13245	1500	3583.27	3582.94	3483.16		408577	409173	396958
0.693939	0.842424	0.39798	0.450808	2.24303	1.16639	1500	3583.27	3582.98	3483.18		408596	409237	397005
0.743434	0.842424	0.414478	0.459057	2.31584	1.20034	1500	3583.28	3583.02	3483.2		408615	409303	397054
0.792929	0.842424	0.430976	0.467306	2.38869	1.2343	1500	3583.29	3583.07	3483.22		408635	409371	397105
0.842424	0.842424	0.447475	0.475556	2.46159	1.26826	1500	3583.3	3583.13	3483.24		408655	409441	397157
0.891919	0.842424	0.463973	0.483805	2.53452	1.30223	1500	3583.31	3583.18	3483.27		408675	409513	397211
0.941414	0.842424	0.480471	0.492054	2.60749	1.33621	1500	3583.32	3583.24	3483.29		408696	409588	397266
0.990909	0.842424	0.49697	0.500303	2.68051	1.3702	1500	3583.33	3583.31	3483.32		408718	409664	397322
1.0404	0.842424	0.513468	0.508552	2.75357	1.40419	1500	3583.34	3583.37	3483.35		408740	409743	397381
1.0899	0.842424	0.529966	0.516801	2.82667	1.4382	1500	3583.35	3583.45	3483.38		408762	409824	397440
1.13939	0.842424	0.546465	0.525051	2.89983	1.47221	1500	3583.36	3583.52	3483.41		408785	409907	397501
1.18889	0.842424	0.562963	0.5333	2.97302	1.50623	1500	3583.37	3583.6	3483.45		408808	409992	397564
1.23838	0.842424	0.579461	0.541549	3.04627	1.54026	1500	3583.38	3583.68	3483.48		408831	410080	397628
1.28788	0.842424	0.59596	0.549798	3.11957	1.5743	1500	3583.4	3583.77	3483.52		408855	410169	397694
1.33737	0.842424	0.612458	0.558047	3.19292	1.60836	1500	3583.41	3583.86	3483.55		408880	410261	397761
1.38687	0.842424	0.628956	0.566296	3.26632	1.64242	1500	3583.42	3583.95	3483.59		408905	410354	397830
1.43636	0.842424	0.645455	0.574545	3.33978	1.67649	1500	3583.44	3584.04	3483.63		408930	410450	397900
1.48586	0.842424	0.661953	0.582795	3.41328	1.71057	1500	3583.45	3584.14	3483.67		408956	410548	397972
1.53535	0.842424	0.678451	0.591044	3.48685	1.74466	1500	3583.46	3584.25	3483.71		408983	410649	398046
1.58485	0.842424	0.694949	0.599293	3.56047	1.77876	1500	3583.48	3584.36	3483.76		409010	410751	398120
1.63434	0.842424	0.711448	0.607542	3.63415	1.81287	1500	3583.49	3584.47	3483.8		409037	410855	398197
1.68384	0.842424	0.727946	0.615791	3.70789	1.847	1500	3583.51	3584.58	3483.85		409064	410962	398275
1.73333	0.842424	0.744444	0.62404	3.78169	1.88114	1500	3583.52	3584.7	3483.9		409093	411071	398354
1.78283	0.842424	0.760943	0.63229	3.85555	1.91528	1500	3583.54	3584.82	3483.95		409121	411182	398435
1.83232	0.842424	0.777441	0.640539	3.92947	1.94944	1500	3583.55	3584.95	3484		409150	411295	398518
1.88182	0.842424	0.793939	0.648788	4.00346	1.98361	1500	3583.57	3585.08	3484.05		409180	411411	398602
1.93131	0.842424	0.810438	0.657037	4.07751	2.0178	1500	3583.59	3585.21	3484.11		409210	411528	398688
1.98081	0.842424	0.826936	0.665286	4.15163	2.05199	1500	3583.6	3585.35	3484.16		409240	411648	398775
2.0303	0.842424	0.843434	0.673535	4.22581	2.0862	1500	3583.62	3585.49	3484.22		409271	411770	398864
2.0798	0.842424	0.859933	0.681785	4.30007	2.12042	1500	3583.64	3585.64	3484.28		409302	411894	398954
2.12929	0.842424	0.876431	0.690034	4.37439	2.15466	1500	3583.65	3585.78	3484.34		409334	412021	399046
2.17879	0.842424	0.892929	0.698283	4.44879	2.18891	1500	3583.67	3585.94	3484.4		409366	412149	399139
2.22828	0.842424	0.909428	0.706532	4.52326	2.22317	1500	3583.69	3586.09	3484.46		409399	412280	399234
2.27778	0.842424	0.925926	0.714781	4.5978	2.25744	1500	3583.71	3586.25	3484.52		409432	412413	399331
2.32727	0.842424	0.942424	0.72303	4.67242	2.29173	1500	3583.73	3586.42	3484.59		409466	412549	399429
2.37677	0.842424	0.958923	0.731279	4.74711	2.32604	1500	3583.75	3586.58	3484.66		409500	412686	399528
2.42626	0.842424	0.975421	0.739529	4.82188	2.36035	1500	3583.77	3586.75	3484.73		409534	412826	399629
2.47576	0.842424	0.991919	0.747778	4.89673	2.39469	1500	3583.79	3586.93	3484.79		409569	412968	399732
2.52525	0.842424	1.00842	0.756027	4.97166	2.42903	1500	3583.81	3587.11	3484.87		409604	413112	399836
2.57475	0.842424	1.02492	0.764276	5.04667	2.4634	1500	3583.83	3587.29	3484.94		409640	413258	399942
2.62424	0.842424	1.04141	0.772525	5.12176	2.49777	1500	3583.85	3587.48	3485.01		409677	413407	400049
2.67374	0.842424	1.05791	0.780774	5.19694	2.53217	1500	3583.87	3587.67	3485.09		409713	413558	400158
2.72323	0.842424	1.07441	0.789024	5.2722	2.56657	1500	3583.9	3587.86	3485.16		409750	413711	400269
2.77273	0.842424	1.09091	0.797273	5.34755	2.601	1500	3583.92	3588.06	3485.24		409788	413867	400381
2.82222	0.842424	1.10741	0.805522	5.42298	2.63544	1500	3583.94	3588.26	3485.32		409826	414024	400495
2.87172	0.842424	1.12391	0.813771	5.49851	2.6699	1500	3583.96	3588.47	3485.4		409865	414184	400610
2.92121	0.842424	1.1404	0.82202	5.57412	2.70437	1500	3583.99	3588.67	3485.49		409904	414346	400727
2.97071	0.842424	1.1569	0.830269	5.64982	2.73886	1500	3584.01	3588.89	3485.57		409943	414511	400845
3.0202	0.842424	1.1734	0.838519	5.72562	2.77337	1500	3584.04	3589.11	3485.66		409983	414678	400965
3.0697	0.842424	1.1899	0.846768	5.80151	2.8079	1500	3584.06	3589.33	3485.74		410023	414847	401087
3.11919	0.842424	1.2064	0.855017	5.8775	2.84244	1500	3584.08	3589.55	3485.83		410064	415018	401210
3.16869	0.842424	1.2229	0.863266	5.95358	2.877	1500	3584.11	3589.78	3485.92		410105	415192	401335
3.21818	0.842424	1.23939	0.871515	6.02976	2.91158	1500	3584.13	3590.01	3486.01		410147	415368	401461
3.26768	0.842424	1.25589	0.879764	6.10604	2.94617	1500	3584.16	3590.25	3486.1		410189	415546	401589
3.31717	0.842424	1.27239	0.888013	6.18242	2.98079	1500	3584.19	3590.49	3486.2		410232	415727	401719
3.36667	0.842424	1.28889	0.896263	6.2589	3.01542	1500	3584.21	3590.74	3486.29		410275	415910	401850
3.41616	0.842424	1.30539	0.904512	6.33549	3.05007	1500	3584.24	3590.98	3486.39		410318	416095	401982
3.46566	0.842424	1.32189	0.912761	6.41218	3.08474	1500	3584.27	3591.24	3486.49		410362	416283	402117
3.51515	0.842424	1.33838	0.92101	6.48897	3.11943	1500	3584.29	3591.49	3486.59		410407	416473	402253
3.56465	0.842424	1.35488	0.929259	6.56587	3.15414	1500	3584.32	3591.75	3486.69		410452	416665	402390
3.61414	0.842424	1.37138	0.937508	6.64288	3.18887	1500	3584.35	3592.02	3486.79		410497	416860	402529
3.66364	0.842424	1.38788	0.945758	6.72001	3.22362	1500	3584.38	3592.29	3486.9		410543	417057	402670
3.71313	0.842424	1.40438	0.954007	6.79724	3.25839	1500	3584.41	3592.56	3487		410589	417256	402813
3.76263	0.842424	1.42088	0.962256	6.87458	3.29318	1500	3584.44	3592.84	3487.11		410636	417458	402957
3.81212	0.842424	1.43737	0.970505	6.95204	3.32799	1500	3584.47	3593.12	3487.22		410683	417662	403102
3.86162	0.842424	1.45387	0.978754	7.02961	3.36282	1500	3584.5	3593.4	3487.33		410731	417868	403249
3.91111	0.842424	1.47037	0.987003	7.1073	3.39768	1500	3584.53	3593.69	3487.44		410779	418077	403398
3.96061	0.842424	1.48687	0.995253	7.18511	3.43255	1500	3584.56	3593.99	3487.55		410827	418289	403549
4.0101	0.842424	1.50337	1.0035	7.26304	3.46745	1500	3584.59	3594.28	3487.67		410876	418502	403701
4.0596	0.842424	1.51987	1.01175	7.34109	3.50236	1500	3584.62	3594.59	3487.78		410925	418719	403855
4.10909	0.842424	1.53636	1.02	7.41926	3.5373	1500	3584.65	3594.89	3487.9		410975	418937	404010
4.15859	0.842424	1.55286	1.02825	7.49756	3.57226	1500	3584.68	3595.2	3488.02		411026	419158	404167
4.20808	0.842424	1.56936	1.0365	7.57598	3.60725	1500	3584.71	3595.52	3488.14		411076	419381	404326
4.25758	0.842424	1.58586	1.04475	7.65453	3.64226	1500	3584.75	3595.83	3488.26		411128	419607	404486
4.30707	0.842424	1.60236	1.053	7.7332	3.67728	1500	3584.78	3596.16	3488.38		411179	419836	404648
4.35657	0.842424	1.61886	1.06125	7.81201	3.71234	1500	3584.81	3596.48	3488.51		411232	420066	404812
4.40606	0.842424	1.63535	1.06949	7.89094	3.74741	1500	3584.85	3596.81	3488.63		411284	420300	404977
4.45556	0.842424	1.65185	1.07774	7.97001	3.78251	1500	3584.88	3597.15	3488.76		411337	420535	405144
4.50505	0.842424	1.66835	1.08599	8.04922	3.81764	1500	3584.91	3597.49	3488.89		411391	420774	405313
4.55455	0.842424	1.68485	1.09424	8.12855	3.85278	1500	3584.95	3597.83	3489.02		411445	421014	405483
4.60404	0.842424	1.70135	1.10249	8.20803	3.88796	1500	3584.98	3598.18	3489.15		411499	421257	405655
4.65354	0.842424	1.71785	1.11074	8.28764	3.92315	1500	3585.02	3598.53	3489.29		411554	421503	405829
4.70303	0.842424	1.73434	1.11899	8.3674	3.95837	1500	3585.05	3598.89	3489.42		411609	421751	406004
4.75253	0.842424	1.75084	1.12724	8.4473	3.99362	1500	3585.09	3599.25	3489.56		411665	422002	406181
4.80202	0.842424	1.76734	1.13549	8.52733	4.02889	1500	3585.13	3599.62	3489.7		411721	422255	406360
4.85152	0.842424	1.78384	1.14374	8.60752	4.06419	1500	3585.16	3599.99	3489.84		411778	422511	406540
4.90101	0.842424	1.80034	1.15199	8.68785	4.09951	1500	3585.2	3600.36	3489.98		411835	422769	406722
4.95051	0.842424	1.81684	1.16024	8.76833	4.13486	1500	3585.24	3600.74	3490.12		411893	423030	406906
5	0.842424	1.83333	1.16848	8.84895	4.17024	1500	3585.28	3601.12	3490.26		411951	423293	407091
0.1	0.891919	0.2	0.361717	1.45877	0.800164	1500	3583.19	3582.63	3483.01		408418	408658	396572
0.149495	0.891919	0.216498	0.369966	1.53125	0.834046	1500	3583.19	3582.63	3483.01		408432	408702	396604
0.19899	0.891919	0.232997	0.378215	1.60374	0.867933	1500	3583.2	3582.63	3483.02		408447	408747	396639
0.248485	0.891919	0.249495	0.386465	1.67627	0.901825	1500	3583.2	3582.64	3483.02		408462	408794	396675
0.29798	0.891919	0.265993	0.394714	1.74882	0.935723	1500	3583.21	3582.66	3483.03		408478	408844	396712
0.347475	0.891919	0.282492	0.402963	1.82141	0.969627	1500	3583.21	3582.67	3483.04		408494	408895	396751
0.39697	0.891919	0.29899	0.411212	1.89402	1.00354	1500	3583.22	3582.7	3483.05		408510	408949	396791
0.446465	0.891919	0.315488	0.419461	1.96667	1.03745	1500	3583.22	3582.72	3483.06		408527	409005	396833
0.49596	0.891919	0.331987	0.42771	2.03934	1.07137	1500	3583.23	3582.75	3483.08		408545	409063	396876
0.545455	0.891919	0.348485	0.43596	2.11206	1.1053	1500	3583.24	3582.78	3483.09		408563	409123	396921
0.594949	0.891919	0.364983	0.444209	2.1848	1.13924	1500	3583.25	3582.81	3483.11		408581	409185	396967
0.644444	0.891919	0.381481	0.452458	2.25759	1.17318	1500	3583.25	3582.85	3483.13		408600	409250	397015
0.693939	0.891919	0.39798	0.460707	2.33041	1.20713	1500	3583.26	3582.89	3483.14		408619	409316	397064
0.743434	0.891919	0.414478	0.468956	2.40327	1.24109	1500	3583.27	3582.94	3483.16		408639	409385	397115
0.792929	0.891919	0.430976	0.477205	2.47617	1.27505	1500	3583.28	3582.99	3483.19		408659	409455	397168
0.842424	0.891919	0.447475	0.485455	2.54911	1.30903	1500	3583.29	3583.04	3483.21		408679	409528	397222
0.891919	0.891919	0.463973	0.493704	2.62209	1.34301	1500	3583.3	3583.1	3483.23		408701	409603	397277
0.941414	0.891919	0.480471	0.501953	2.69512	1.377	1500	3583.31	3583.16	3483.26		408722	409680	397334
0.990909	0.891919	0.49697	0.510202	2.76819	1.41099	1500	3583.32	3583.22	3483.29		408744	409759	397392
1.0404	0.891919	0.513468	0.518451	2.8413	1.445	1500	3583.33	3583.29	3483.32		408766	409840	397452
1.0899	0.891919	0.529966	0.5267	2.91446	1.47901	1500	3583.34	3583.36	3483.35		408789	409924	397514
1.13939	0.891919	0.546465	0.534949	2.98767	1.51304	1500	3583.35	3583.44	3483.38		408812	410009	397577
1.18889	0.891919	0.562963	0.543199	3.06093	1.54707	1500	3583.36	3583.52	3483.41		408836	410097	397641
1.23838	0.891919	0.579461	0.551448	3.13424	1.58111	1500	3583.37	3583.6	3483.44		408860	410187	397707
1.28788	0.891919	0.59596	0.559697	3.2076	1.61517	1500	3583.38	3583.68	3483.48		408885	410279	397775
1.33737	0.891919	0.612458	0.567946	3.28101	1.64923	1500	3583.4	3583.77	3483.52		408910	410373	397844
1.38687	0.891919	0.628956	0.576195	3.35447	1.6833	1500	3583.41	3583.86	3483.56		408936	410470	397915
1.43636	0.891919	0.645455	0.584444	3.42799	1.71739	1500	3583.42	3583.96	3483.6		408962	410568	397987
1.48586	0.891919	0.661953	0.592694	3.50157	1.75148	1500	3583.44	3584.06	3483.64		408988	410669	398060
1.53535	0.891919	0.678451	0.600943	3.5752	1.78558	1500	3583.45	3584.17	3483.68		409015	410772	398136
1.58485	0.891919	0.694949	0.609192	3.64889	1.8197	1500	3583.46	3584.27	3483.72		409042	410877	398212
1.63434	0.891919	0.711448	0.617441	3.72264	1.85383	1500	3583.48	3584.38	3483.77		409070	410984	398291
1.68384	0.891919	0.727946	0.62569	3.79645	1.88796	1500	3583.49	3584.5	3483.82		409098	411093	398370
1.73333	0.891919	0.744444	0.633939	3.87033	1.92211	1500	3583.51	3584.62	3483.86		409127	411205	398452
1.78283	0.891919	0.760943	0.642189	3.94426	1.95628	1500	3583.52	3584.74	3483.91		409156	411318	398535
1.83232	0.891919	0.777441	0.650438	4.01826	1.99045	1500	3583.54	3584.87	3483.97		409186	411434	398619
1.88182	0.891919	0.793939	0.658687	4.09233	2.02463	1500	3583.56	3585	3484.02		409216	411552	398705
1.93131	0.891919	0.810438	0.666936	4.16646	2.05883	1500	3583.57	3585.13	3484.07		409246	411673	398793
1.98081	0.891919	0.826936	0.675185	4.24066	2.09304	1500	3583.59	3585.27	3484.13		409277	411795	398882
2.0303	0.891919	0.843434	0.683434	4.31493	2.12727	1500	3583.61	3585.41	3484.18		409309	411920	398972
2.0798	0.891919	0.859933	0.691684	4.38927	2.16151	1500	3583.62	3585.55	3484.24		409340	412046	399064
2.12929	0.891919	0.876431	0.699933	4.46368	2.19576	1500	3583.64	3585.7	3484.3		409373	412176	399158
2.17879	0.891919	0.892929	0.708182	4.53816	2.23002	1500	3583.66	3585.85	3484.36		409406	412307	399253
2.22828	0.891919	0.909428	0.716431	4.61272	2.2643	1500	3583.68	3586.01	3484.43		409439	412440	399350
2.27778	0.891919	0.925926	0.72468	4.68735	2.29859	1500	3583.7	3586.17	3484.49		409472	412576	399448
2.32727	0.891919	0.942424	0.732929	4.76206	2.3329	1500	3583.72	3586.33	3484.56		409507	412714	399548
2.37677	0.891919	0.958923	0.741178	4.83685	2.36722	1500	3583.74	3586.5	3484.62		409541	412854	399650
2.42626	0.891919	0.975421	0.749428	4.91171	2.40155	1500	3583.76	3586.67	3484.69		409576	412996	399753
2.47576	0.891919	0.991919	0.757677	4.98666	2.4359	1500	3583.78	3586.85	3484.76		409612	413141	399857
2.52525	0.891919	1.00842	0.765926	5.06168	2.47027	1500	3583.8	3587.03	3484.83		409647	413288	399963
2.57475	0.891919	1.02492	0.774175	5.13679	2.50465	1500	3583.82	3587.21	3484.9		409684	413437	400071
2.62424	0.891919	1.04141	0.782424	5.21198	2.53905	1500	3583.84	3587.39	3484.98		409721	413588	400180
2.67374	0.891919	1.05791	0.790673	5.28726	2.57346	1500	3583.86	3587.58	3485.05		409758	413742	400291
2.72323	0.891919	1.07441	0.798923	5.36263	2.60789	1500	3583.88	3587.78	3485.13		409796	413898	400404
2.77273	0.891919	1.09091	0.807172	5.43808	2.64233	1500	3583.91	3587.98	3485.21		409834	414056	400518
2.82222	0.891919	1.10741	0.815421	5.51362	2.67679	1500	3583.93	3588.18	3485.29		409872	414217	400633
2.87172	0.891919	1.12391	0.82367	5.58925	2.71127	1500	3583.95	3588.38	3485.37		409912	414379	400750
2.92121	0.891919	1.1404	0.831919	5.66498	2.74576	1500	3583.97	3588.59	3485.45		409951	414544	400869
2.97071	0.891919	1.1569	0.840168	5.74079	2.78027	1500	3584	3588.81	3485.53		409991	414712	400989
3.0202	0.891919	1.1734	0.848418	5.8167	2.8148	1500	3584.02	3589.02	3485.62		410031	414881	401111
3.0697	0.891919	1.1899	0.856667	5.89271	2.84935	1500	3584.05	3589.25	3485.71		410072	415053	401235
3.11919	0.891919	1.2064	0.864916	5.96881	2.88391	1500	3584.07	3589.47	3485.8		410114	415227	401360
3.16869	0.891919	1.2229	0.873165	6.04501	2.91849	1500	3584.1	3589.7	3485.89		410156	415404	401487
3.21818	0.891919	1.23939	0.881414	6.12131	2.95309	1500	3584.12	3589.93	3485.98		410198	415582	401615
3.26768	0.891919	1.25589	0.889663	6.19771	2.98771	1500	3584.15	3590.17	3486.07		410240	415763	401745
3.31717	0.891919	1.27239	0.897912	6.27421	3.02235	1500	3584.17	3590.41	3486.16		410284	415947	401876
3.36667	0.891919	1.28889	0.906162	6.35082	3.05701	1500	3584.2	3590.66	3486.26		410327	416133	402009
3.41616	0.891919	1.30539	0.914411	6.42753	3.09168	1500	3584.23	3590.9	3486.36		410371	416321	402144
3.46566	0.891919	1.32189	0.92266	6.50434	3.12637	1500	3584.25	3591.16	3486.45		410416	416511	402280
3.51515	0.891919	1.33838	0.930909	6.58127	3.16109	1500	3584.28	3591.41	3486.55		410461	416704	402418
3.56465	0.891919	1.35488	0.939158	6.6583	3.19582	1500	3584.31	3591.68	3486.65		410506	416899	402557
3.61414	0.891919	1.37138	0.947407	6.73544	3.23058	1500	3584.34	3591.94	3486.76		410552	417097	402699
3.66364	0.891919	1.38788	0.955657	6.8127	3.26535	1500	3584.37	3592.21	3486.86		410598	417296	402841
3.71313	0.891919	1.40438	0.963906	6.89006	3.30014	1500	3584.39	3592.48	3486.97		410645	417499	402986
3.76263	0.891919	1.42088	0.972155	6.96755	3.33496	1500	3584.42	3592.76	3487.07		410692	417703	403132
3.81212	0.891919	1.43737	0.980404	7.04514	3.36979	1500	3584.45	3593.04	3487.18		410740	417910	403279
3.86162	0.891919	1.45387	0.988653	7.12286	3.40465	1500	3584.48	3593.33	3487.29		410788	418120	403428
3.91111	0.891919	1.47037	0.996902	7.20069	3.43953	1500	3584.51	3593.62	3487.4		410837	418332	403579
3.96061	0.891919	1.48687	1.00515	7.27864	3.47443	1500	3584.54	3593.91	3487.52		410886	418546	403732
4.0101	0.891919	1.50337	1.0134	7.35671	3.50935	1500	3584.57	3594.21	3487.63		410935	418762	403886
4.0596	0.891919	1.51987	1.02165	7.43491	3.54429	1500	3584.61	3594.51	3487.75		410985	418981	404041
4.10909	0.891919	1.53636	1.0299	7.51323	3.57926	1500	3584.64	3594.81	3487.87		411036	419203	404199
4.15859	0.891919	1.55286	1.03815	7.59168	3.61425	1500	3584.67	3595.13	3487.98		411087	419427	404358
4.20808	0.891919	1.56936	1.0464	7.67025	3.64926	1500	3584.7	3595.44	3488.1		411138	419653	404519
4.25758	0.891919	1.58586	1.05465	7.74895	3.68429	1500	3584.73	3595.76	3488.23		411190	419882	404681
4.30707	0.891919	1.60236	1.0629	7.82778	3.71935	1500	3584.77	3596.08	3488.35		411242	420113	404845
4.35657	0.891919	1.61886	1.07114	7.90675	3.75443	1500	3584.8	3596.41	3488.47		411295	420347	405011
4.40606	0.891919	1.63535	1.07939	7.98584	3.78954	1500	3584.83	3596.74	3488.6		411348	420583	405178
4.45556	0.891919	1.65185	1.08764	8.06507	3.82466	1500	3584.87	3597.07	3488.73		411401	420822	405347
4.50505	0.891919	1.66835	1.09589	8.14444	3.85982	1500	3584.9	3597.41	3488.86		411455	421063	405517
4.55455	0.891919	1.68485	1.10414	8.22394	3.89499	1500	3584.94	3597.76	3488.99		411510	421307	405690
4.60404	0.891919	1.70135	1.11239	8.30358	3.9302	1500	3584.97	3598.11	3489.12		411565	421553	405864
4.65354	0.891919	1.71785	1.12064	8.38337	3.96542	1500	3585.01	3598.46	3489.25		411620	421802	406039
4.70303	0.891919	1.73434	1.12889	8.46329	4.00067	1500	3585.04	3598.82	3489.39		411676	422053	406217
4.75253	0.891919	1.75084	1.13714	8.54336	4.03595	1500	3585.08	3599.18	3489.53		411733	422307	406396
4.80202	0.891919	1.76734	1.14539	8.62357	4.07125	1500	3585.11	3599.54	3489.66		411789	422563	406576
4.85152	0.891919	1.78384	1.15364	8.70393	4.10658	1500	3585.15	3599.91	3489.8		411847	422822	406759
4.90101	0.891919	1.80034	1.16189	8.78444	4.14193	1500	3585.19	3600.29	3489.94		411904	423083	406943
4.95051	0.891919	1.81684	1.17013	8.8651	4.17731	1500	3585.23	3600.67	3490.09		411962	423347	407129
5	0.891919	1.83333	1.17838	8.9459	4.21272	1500	3585.26	3601.05	3490.23		412021	423613	407316
0.1	0.941414	0.2	0.371616	1.54574	0.840823	1500	3583.17	3582.54	3482.97		408435	408710	396611
0.149495	0.941414	0.216498	0.379865	1.61825	0.874711	1500	3583.18	3582.54	3482.98		408450	408756	396646
0.19899	0.941414	0.232997	0.388114	1.69078	0.908604	1500	3583.18	3582.55	3482.98		408465	408804	396682
0.248485	0.941414	0.249495	0.396364	1.76334	0.942503	1500	3583.19	3582.56	3482.99		408481	408854	396719
0.29798	0.941414	0.265993	0.404613	1.83593	0.976408	1500	3583.19	3582.57	3482.99		408497	408906	396759
0.347475	0.941414	0.282492	0.412862	1.90855	1.01032	1500	3583.2	3582.59	3483		408514	408960	396799
0.39697	0.941414	0.29899	0.421111	1.9812	1.04424	1500	3583.2	3582.61	3483.01		408531	409016	396841
0.446465	0.941414	0.315488	0.42936	2.05388	1.07816	1500	3583.21	3582.63	3483.03		408548	409075	396885
0.49596	0.941414	0.331987	0.437609	2.1266	1.11209	1500	3583.22	3582.66	3483.04		408566	409135	396930
0.545455	0.941414	0.348485	0.445859	2.19936	1.14603	1500	3583.22	3582.69	3483.05		408585	409198	396977
0.594949	0.941414	0.364983	0.454108	2.27215	1.17997	1500	3583.23	3582.73	3483.07		408604	409263	397025
0.644444	0.941414	0.381481	0.462357	2.34498	1.21392	1500	3583.24	3582.76	3483.09		408623	409330	397074
0.693939	0.941414	0.39798	0.470606	2.41785	1.24788	1500	3583.25	3582.81	3483.11		408643	409398	397126
0.743434	0.941414	0.414478	0.478855	2.49075	1.28185	1500	3583.26	3582.85	3483.13		408663	409470	397178
0.792929	0.941414	0.430976	0.487104	2.5637	1.31582	1500	3583.26	3582.9	3483.15		408684	409543	397233
0.842424	0.941414	0.447475	0.495354	2.63669	1.3498	1500	3583.27	3582.95	3483.17		408705	409618	397288
0.891919	0.941414	0.463973	0.503603	2.70973	1.38379	1500	3583.28	3583.01	3483.2		408726	409696	397345
0.941414	0.941414	0.480471	0.511852	2.7828	1.41779	1500	3583.29	3583.07	3483.22		408748	409775	397404
0.990909	0.941414	0.49697	0.520101	2.85593	1.4518	1500	3583.3	3583.13	3483.25		408771	409857	397464
1.0404	0.941414	0.513468	0.52835	2.9291	1.48582	1500	3583.31	3583.2	3483.28		408794	409941	397526
1.0899	0.941414	0.529966	0.536599	3.00232	1.51984	1500	3583.32	3583.27	3483.31		408817	410027	397590
1.13939	0.941414	0.546465	0.544848	3.07559	1.55388	1500	3583.34	3583.35	3483.34		408841	410115	397654
1.18889	0.941414	0.562963	0.553098	3.1489	1.58792	1500	3583.35	3583.43	3483.37		408865	410205	397721
1.23838	0.941414	0.579461	0.561347	3.22227	1.62198	1500	3583.36	3583.51	3483.41		408890	410298	397789
1.28788	0.941414	0.59596	0.569596	3.2957	1.65604	1500	3583.37	3583.59	3483.44		408915	410392	397858
1.33737	0.941414	0.612458	0.577845	3.36917	1.69012	1500	3583.38	3583.68	3483.48		408941	410489	397929
1.38687	0.941414	0.628956	0.586094	3.4427	1.7242	1500	3583.4	3583.78	3483.52		408967	410588	398001
1.43636	0.941414	0.645455	0.594343	3.51629	1.7583	1500	3583.41	3583.87	3483.56		408993	410689	398075
1.48586	0.941414	0.661953	0.602593	3.58993	1.79241	1500	3583.42	3583.97	3483.6		409020	410792	398151
1.53535	0.941414	0.678451	0.610842	3.66364	1.82652	1500	3583.44	3584.08	3483.64		409048	410898	398228
1.58485	0.941414	0.694949	0.619091	3.7374	1.86065	1500	3583.45	3584.19	3483.69		409076	411005	398306
1.63434	0.941414	0.711448	0.62734	3.81122	1.89479	1500	3583.47	3584.3	3483.73		409104	411115	398387
1.68384	0.941414	0.727946	0.635589	3.88511	1.92894	1500	3583.48	3584.41	3483.78		409133	411227	398468
1.73333	0.941414	0.744444	0.643838	3.95906	1.96311	1500	3583.5	3584.53	3483.83		409162	411341	398551
1.78283	0.941414	0.760943	0.652088	4.03307	1.99728	1500	3583.51	3584.65	3483.88		409192	411458	398636
1.83232	0.941414	0.777441	0.660337	4.10715	2.03147	1500	3583.53	3584.78	3483.93		409222	411576	398722
1.88182	0.941414	0.793939	0.668586	4.18129	2.06567	1500	3583.54	3584.91	3483.98		409252	411697	398810
1.93131	0.941414	0.810438	0.676835	4.25551	2.09989	1500	3583.56	3585.04	3484.03		409283	411820	398900
1.98081	0.941414	0.826936	0.685084	4.32979	2.13412	1500	3583.58	3585.18	3484.09		409315	411945	398990
2.0303	0.941414	0.843434	0.693333	4.40414	2.16836	1500	3583.59	3585.32	3484.15		409347	412072	399083
2.0798	0.941414	0.859933	0.701582	4.47857	2.20261	1500	3583.61	3585.47	3484.21		409379	412202	399177
2.12929	0.941414	0.876431	0.709832	4.55307	2.23688	1500	3583.63	3585.61	3484.26		409412	412333	399272
2.17879	0.941414	0.892929	0.718081	4.62764	2.27116	1500	3583.65	3585.77	3484.33		409445	412467	399370
2.22828	0.941414	0.909428	0.72633	4.70229	2.30545	1500	3583.67	3585.92	3484.39		409479	412603	399468
2.27778	0.941414	0.925926	0.734579	4.77701	2.33976	1500	3583.68	3586.08	3484.45		409513	412742	399568
2.32727	0.941414	0.942424	0.742828	4.85181	2.37408	1500	3583.7	3586.25	3484.52		409548	412882	399670
2.37677	0.941414	0.958923	0.751077	4.92669	2.40842	1500	3583.72	3586.41	3484.58		409583	413025	399774
2.42626	0.941414	0.975421	0.759327	5.00165	2.44278	1500	3583.74	3586.58	3484.65		409619	413170	399878
2.47576	0.941414	0.991919	0.767576	5.0767	2.47714	1500	3583.76	3586.76	3484.72		409655	413318	399985
2.52525	0.941414	1.00842	0.775825	5.15182	2.51153	1500	3583.78	3586.94	3484.79		409691	413467	400093
2.57475	0.941414	1.02492	0.784074	5.22703	2.54593	1500	3583.81	3587.12	3484.87		409728	413619	400202
2.62424	0.941414	1.04141	0.792323	5.30233	2.58034	1500	3583.83	3587.31	3484.94		409765	413773	400314
2.67374	0.941414	1.05791	0.800572	5.37771	2.61477	1500	3583.85	3587.5	3485.02		409803	413930	400426
2.72323	0.941414	1.07441	0.808822	5.45318	2.64922	1500	3583.87	3587.69	3485.09		409841	414088	400541
2.77273	0.941414	1.09091	0.817071	5.52874	2.68369	1500	3583.89	3587.89	3485.17		409880	414249	400657
2.82222	0.941414	1.10741	0.82532	5.60439	2.71817	1500	3583.92	3588.09	3485.25		409919	414412	400774
2.87172	0.941414	1.12391	0.833569	5.68013	2.75266	1500	3583.94	3588.3	3485.33		409959	414578	400893
2.92121	0.941414	1.1404	0.841818	5.75597	2.78718	1500	3583.96	3588.51	3485.41		409999	414745	401014
2.97071	0.941414	1.1569	0.850067	5.83189	2.82171	1500	3583.99	3588.72	3485.5		410040	414915	401136
3.0202	0.941414	1.1734	0.858316	5.90792	2.85626	1500	3584.01	3588.94	3485.58		410081	415088	401260
3.0697	0.941414	1.1899	0.866566	5.98404	2.89083	1500	3584.03	3589.16	3485.67		410122	415262	401385
3.11919	0.941414	1.2064	0.874815	6.06026	2.92541	1500	3584.06	3589.38	3485.76		410164	415439	401512
3.16869	0.941414	1.2229	0.883064	6.13658	2.96002	1500	3584.08	3589.61	3485.85		410206	415619	401641
3.21818	0.941414	1.23939	0.891313	6.213	2.99464	1500	3584.11	3589.85	3485.94		410249	415800	401771
3.26768	0.941414	1.25589	0.899562	6.28952	3.02928	1500	3584.13	3590.08	3486.03		410292	415984	401903
3.31717	0.941414	1.27239	0.907811	6.36615	3.06394	1500	3584.16	3590.33	3486.13		410336	416170	402036
3.36667	0.941414	1.28889	0.916061	6.44288	3.09862	1500	3584.19	3590.57	3486.22		410380	416359	402171
3.41616	0.941414	1.30539	0.92431	6.51972	3.13332	1500	3584.21	3590.82	3486.32		410425	416550	402308
3.46566	0.941414	1.32189	0.932559	6.59667	3.16803	1500	3584.24	3591.07	3486.42		410470	416743	402446
3.51515	0.941414	1.33838	0.940808	6.67372	3.20277	1500	3584.27	3591.33	3486.52		410515	416939	402586
3.56465	0.941414	1.35488	0.949057	6.75088	3.23753	1500	3584.3	3591.59	3486.62		410561	417137	402727
3.61414	0.941414	1.37138	0.957306	6.82816	3.27231	1500	3584.32	3591.86	3486.72		410608	417337	402870
3.66364	0.941414	1.38788	0.965556	6.90555	3.3071	1500	3584.35	3592.13	3486.83		410655	417540	403015
3.71313	0.941414	1.40438	0.973805	6.98306	3.34192	1500	3584.38	3592.4	3486.93		410702	417745	403161
3.76263	0.941414	1.42088	0.982054	7.06068	3.37676	1500	3584.41	3592.68	3487.04		410750	417952	403309
3.81212	0.941414	1.43737	0.990303	7.13841	3.41162	1500	3584.44	3592.96	3487.15		410798	418162	403458
3.86162	0.941414	1.45387	0.998552	7.21627	3.44651	1500	3584.47	3593.24	3487.26		410847	418375	403610
3.91111	0.941414	1.47037	1.0068	7.29425	3.48141	1500	3584.5	3593.53	3487.37		410896	418589	403762
3.96061	0.941414	1.48687	1.01505	7.37234	3.51634	1500	3584.53	3593.83	3487.48		410945	418806	403917
4.0101	0.941414	1.50337	1.0233	7.45057	3.55129	1500	3584.56	3594.12	3487.6		410995	419026	404073
4.0596	0.941414	1.51987	1.03155	7.52891	3.58626	1500	3584.59	3594.43	3487.71		411046	419248	404231
4.10909	0.941414	1.53636	1.0398	7.60738	3.62125	1500	3584.62	3594.73	3487.83		411097	419472	404390
4.15859	0.941414	1.55286	1.04805	7.68598	3.65626	1500	3584.66	3595.04	3487.95		411148	419699	404551
4.20808	0.941414	1.56936	1.0563	7.76471	3.6913	1500	3584.69	3595.36	3488.07		411200	419928	404714
4.25758	0.941414	1.58586	1.06455	7.84357	3.72637	1500	3584.72	3595.68	3488.19		411252	420160	404878
4.30707	0.941414	1.60236	1.07279	7.92256	3.76145	1500	3584.75	3596	3488.31		411305	420394	405044
4.35657	0.941414	1.61886	1.08104	8.00168	3.79656	1500	3584.79	3596.33	3488.44		411359	420631	405211
4.40606	0.941414	1.63535	1.08929	8.08094	3.83169	1500	3584.82	3596.66	3488.56		411412	420870	405381
4.45556	0.941414	1.65185	1.09754	8.16033	3.86685	1500	3584.85	3597	3488.69		411466	421112	405552
4.50505	0.941414	1.66835	1.10579	8.23986	3.90203	1500	3584.89	3597.34	3488.82		411521	421356	405724
4.55455	0.941414	1.68485	1.11404	8.31953	3.93724	1500	3584.92	3597.68	3488.95		411576	421603	405899
4.60404	0.941414	1.70135	1.12229	8.39934	3.97247	1500	3584.96	3598.03	3489.08		411632	421852	406075
4.65354	0.941414	1.71785	1.13054	8.47929	4.00773	1500	3584.99	3598.38	3489.22		411687	422104	406252
4.70303	0.941414	1.73434	1.13879	8.55939	4.04301	1500	3585.03	3598.74	3489.35		411744	422358	406432
4.75253	0.941414	1.75084	1.14704	8.63963	4.07832	1500	3585.06	3599.1	3489.49		411801	422615	406613
4.80202	0.941414	1.76734	1.15529	8.72002	4.11365	1500	3585.1	3599.47	3489.63		411858	422874	406796
4.85152	0.941414	1.78384	1.16354	8.80056	4.14901	1500	3585.14	3599.84	3489.77		411916	423136	406980
4.90101	0.941414	1.80034	1.17178	8.88125	4.18439	1500	3585.17	3600.21	3489.91		411974	423401	407166
4.95051	0.941414	1.81684	1.18003	8.96208	4.21981	1500	3585.21	3600.59	3490.05		412033	423668	407354
5	0.941414	1.83333	1.18828	9.04308	4.25524	1500	3585.25	3600.98	3490.2		412092	423937	407543
0.1	0.990909	0.2	0.381515	1.63275	0.881489	1500	3583.16	3582.44	3482.93		408453	408766	396653
0.149495	0.990909	0.216498	0.389764	1.70529	0.915384	1500	3583.16	3582.45	3482.94		408468	408814	396689
0.19899	0.990909	0.232997	0.398013	1.77785	0.949284	1500	3583.17	3582.45	3482.94		408484	408864	396727
0.248485	0.990909	0.249495	0.406263	1.85045	0.98319	1500	3583.17	3582.46	3482.95		408500	408917	396767
0.29798	0.990909	0.265993	0.414512	1.92307	1.0171	1500	3583.18	3582.48	3482.96		408517	408971	396807
0.347475	0.990909	0.282492	0.422761	1.99573	1.05102	1500	3583.19	3582.49	3482.96		408534	409028	396850
0.39697	0.990909	0.29899	0.43101	2.06843	1.08495	1500	3583.19	3582.51	3482.98		408552	409087	396894
0.446465	0.990909	0.315488	0.439259	2.14115	1.11888	1500	3583.2	3582.54	3482.99		408570	409148	396939
0.49596	0.990909	0.331987	0.447508	2.21391	1.15282	1500	3583.2	3582.57	3483		408589	409211	396986
0.545455	0.990909	0.348485	0.455758	2.28671	1.18676	1500	3583.21	3582.6	3483.02		408607	409276	397035
0.594949	0.990909	0.364983	0.464007	2.35955	1.22071	1500	3583.22	3582.63	3483.03		408627	409343	397085
0.644444	0.990909	0.381481	0.472256	2.43242	1.25467	1500	3583.23	3582.67	3483.05		408647	409413	397136
0.693939	0.990909	0.39798	0.480505	2.50534	1.28864	1500	3583.23	3582.71	3483.07		408667	409484	397189
0.743434	0.990909	0.414478	0.488754	2.5783	1.32262	1500	3583.24	3582.76	3483.09		408688	409558	397244
0.792929	0.990909	0.430976	0.497003	2.6513	1.3566	1500	3583.25	3582.81	3483.11		408709	409633	397300
0.842424	0.990909	0.447475	0.505253	2.72434	1.39059	1500	3583.26	3582.86	3483.13		408731	409711	397357
0.891919	0.990909	0.463973	0.513502	2.79743	1.42459	1500	3583.27	3582.92	3483.16		408753	409791	397416
0.941414	0.990909	0.480471	0.521751	2.87056	1.4586	1500	3583.28	3582.98	3483.18		408775	409874	397477
0.990909	0.990909	0.49697	0.53	2.94374	1.49262	1500	3583.29	3583.04	3483.21		408798	409958	397539
1.0404	0.990909	0.513468	0.538249	3.01697	1.52665	1500	3583.3	3583.11	3483.24		408822	410044	397602
1.0899	0.990909	0.529966	0.546498	3.09025	1.56069	1500	3583.31	3583.18	3483.27		408846	410133	397668
1.13939	0.990909	0.546465	0.554747	3.16357	1.59473	1500	3583.32	3583.25	3483.3		408870	410224	397734
1.18889	0.990909	0.562963	0.562997	3.23695	1.62879	1500	3583.33	3583.33	3483.33		408895	410317	397802
1.23838	0.990909	0.579461	0.571246	3.31039	1.66286	1500	3583.35	3583.42	3483.37		408920	410412	397872
1.28788	0.990909	0.59596	0.579495	3.38387	1.69693	1500	3583.36	3583.5	3483.4		408946	410509	397943
1.33737	0.990909	0.612458	0.587744	3.45742	1.73102	1500	3583.37	3583.59	3483.44		408972	410608	398016
1.38687	0.990909	0.628956	0.595993	3.53101	1.76512	1500	3583.38	3583.68	3483.48		408999	410710	398090
1.43636	0.990909	0.645455	0.604242	3.60467	1.79923	1500	3583.4	3583.78	3483.52		409026	410813	398166
1.48586	0.990909	0.661953	0.612492	3.67838	1.83335	1500	3583.41	3583.88	3483.56		409053	410919	398244
1.53535	0.990909	0.678451	0.620741	3.75216	1.86748	1500	3583.42	3583.98	3483.6		409081	411027	398322
1.58485	0.990909	0.694949	0.62899	3.82599	1.90162	1500	3583.44	3584.09	3483.65		409110	411137	398403
1.63434	0.990909	0.711448	0.637239	3.89989	1.93578	1500	3583.45	3584.2	3483.69		409139	411250	398485
1.68384	0.990909	0.727946	0.645488	3.97385	1.96994	1500	3583.47	3584.32	3483.74		409168	411364	398568
1.73333	0.990909	0.744444	0.653737	4.04788	2.00412	1500	3583.48	3584.44	3483.79		409198	411481	398653
1.78283	0.990909	0.760943	0.661987	4.12197	2.03831	1500	3583.5	3584.56	3483.84		409228	411600	398740
1.83232	0.990909	0.777441	0.670236	4.19613	2.07252	1500	3583.51	3584.69	3483.89		409259	411721	398828
1.88182	0.990909	0.793939	0.678485	4.27036	2.10673	1500	3583.53	3584.82	3483.94		409290	411845	398918
1.93131	0.990909	0.810438	0.686734	4.34466	2.14096	1500	3583.55	3584.95	3484		409321	411970	399009
1.98081	0.990909	0.826936	0.694983	4.41902	2.1752	1500	3583.56	3585.09	3484.05		409353	412098	399102
2.0303	0.990909	0.843434	0.703232	4.49346	2.20946	1500	3583.58	3585.23	3484.11		409386	412228	399196
2.0798	0.990909	0.859933	0.711481	4.56798	2.24373	1500	3583.6	3585.37	3484.17		409419	412360	399292
2.12929	0.990909	0.876431	0.719731	4.64256	2.27801	1500	3583.62	3585.52	3484.23		409452	412494	399389
2.17879	0.990909	0.892929	0.72798	4.71722	2.31231	1500	3583.63	3585.67	3484.29		409486	412631	399488
2.22828	0.990909	0.909428	0.736229	4.79196	2.34662	1500	3583.65	3585.83	3484.35		409520	412770	399589
2.27778	0.990909	0.925926	0.744478	4.86678	2.38095	1500	3583.67	3585.99	3484.41		409555	412911	399691
2.32727	0.990909	0.942424	0.752727	4.94168	2.41529	1500	3583.69	3586.15	3484.48		409590	413054	399794
2.37677	0.990909	0.958923	0.760976	5.01666	2.44965	1500	3583.71	3586.32	3484.55		409626	413200	399900
2.42626	0.990909	0.975421	0.769226	5.09172	2.48402	1500	3583.73	3586.49	3484.61		409662	413348	400006
2.47576	0.990909	0.991919	0.777475	5.16686	2.51841	1500	3583.75	3586.67	3484.68		409698	413498	400115
2.52525	0.990909	1.00842	0.785724	5.24209	2.55281	1500	3583.77	3586.85	3484.75		409735	413650	400225
2.57475	0.990909	1.02492	0.793973	5.3174	2.58723	1500	3583.79	3587.03	3484.83		409773	413804	400336
2.62424	0.990909	1.04141	0.802222	5.3928	2.62166	1500	3583.81	3587.22	3484.9		409811	413961	400449
2.67374	0.990909	1.05791	0.810471	5.46829	2.65611	1500	3583.83	3587.41	3484.98		409849	414120	400564
2.72323	0.990909	1.07441	0.818721	5.54386	2.69058	1500	3583.86	3587.6	3485.05		409888	414282	400680
2.77273	0.990909	1.09091	0.82697	5.61953	2.72506	1500	3583.88	3587.8	3485.13		409927	414445	400798
2.82222	0.990909	1.10741	0.835219	5.69529	2.75957	1500	3583.9	3588	3485.21		409967	414611	400917
2.87172	0.990909	1.12391	0.843468	5.77114	2.79408	1500	3583.92	3588.21	3485.29		410007	414779	401038
2.92121	0.990909	1.1404	0.851717	5.84709	2.82862	1500	3583.95	3588.42	3485.37		410048	414950	401161
2.97071	0.990909	1.1569	0.859966	5.92314	2.86317	1500	3583.97	3588.63	3485.46		410089	415123	401285
3.0202	0.990909	1.1734	0.868215	5.99928	2.89774	1500	3584	3588.85	3485.54		410130	415298	401410
3.0697	0.990909	1.1899	0.876465	6.07552	2.93233	1500	3584.02	3589.07	3485.63		410172	415475	401538
3.11919	0.990909	1.2064	0.884714	6.15186	2.96694	1500	3584.04	3589.29	3485.72		410215	415655	401667
3.16869	0.990909	1.2229	0.892963	6.2283	3.00156	1500	3584.07	3589.52	3485.81		410258	415837	401797
3.21818	0.990909	1.23939	0.901212	6.30484	3.03621	1500	3584.1	3589.76	3485.9		410301	416021	401929
3.26768	0.990909	1.25589	0.909461	6.38149	3.07087	1500	3584.12	3589.99	3485.99		410345	416208	402063
3.31717	0.990909	1.27239	0.91771	6.45824	3.10556	1500	3584.15	3590.23	3486.09		410389	416397	402198
3.36667	0.990909	1.28889	0.92596	6.5351	3.14026	1500	3584.17	3590.48	3486.18		410434	416588	402335
3.41616	0.990909	1.30539	0.934209	6.61207	3.17498	1500	3584.2	3590.73	3486.28		410479	416782	402474
3.46566	0.990909	1.32189	0.942458	6.68914	3.20972	1500	3584.23	3590.98	3486.38		410524	416978	402614
3.51515	0.990909	1.33838	0.950707	6.76633	3.24448	1500	3584.25	3591.24	3486.48		410571	417177	402755
3.56465	0.990909	1.35488	0.958956	6.84363	3.27926	1500	3584.28	3591.5	3486.58		410617	417378	402899
3.61414	0.990909	1.37138	0.967205	6.92104	3.31407	1500	3584.31	3591.77	3486.68		410664	417581	403044
3.66364	0.990909	1.38788	0.975455	6.99857	3.34889	1500	3584.34	3592.04	3486.79		410711	417786	403190
3.71313	0.990909	1.40438	0.983704	7.07621	3.38373	1500	3584.37	3592.31	3486.89		410759	417994	403339
3.76263	0.990909	1.42088	0.991953	7.15397	3.4186	1500	3584.4	3592.59	3487		410808	418205	403488
3.81212	0.990909	1.43737	1.0002	7.23186	3.45349	1500	3584.43	3592.87	3487.11		410856	418418	403640
3.86162	0.990909	1.45387	1.00845	7.30986	3.48839	1500	3584.46	3593.15	3487.22		410906	418633	403793
3.91111	0.990909	1.47037	1.0167	7.38798	3.52333	1500	3584.49	3593.44	3487.33		410955	418850	403948
3.96061	0.990909	1.48687	1.02495	7.46622	3.55828	1500	3584.52	3593.74	3487.44		411005	419070	404104
4.0101	0.990909	1.50337	1.0332	7.54459	3.59325	1500	3584.55	3594.04	3487.56		411056	419293	404262
4.0596	0.990909	1.51987	1.04145	7.62309	3.62825	1500	3584.58	3594.34	3487.67		411107	419518	404422
4.10909	0.990909	1.53636	1.0497	7.70172	3.66327	1500	3584.61	3594.65	3487.79		411159	419745	404583
4.15859	0.990909	1.55286	1.05795	7.78047	3.69831	1500	3584.64	3594.96	3487.91		411211	419975	404746
4.20808	0.990909	1.56936	1.0662	7.85935	3.73338	1500	3584.67	3595.27	3488.03		411263	420207	404911
4.25758	0.990909	1.58586	1.07444	7.93837	3.76847	1500	3584.71	3595.59	3488.15		411316	420442	405077
4.30707	0.990909	1.60236	1.08269	8.01752	3.80358	1500	3584.74	3595.91	3488.27		411369	420679	405245
4.35657	0.990909	1.61886	1.09094	8.0968	3.83872	1500	3584.77	3596.24	3488.4		411423	420919	405415
4.40606	0.990909	1.63535	1.09919	8.17622	3.87388	1500	3584.81	3596.57	3488.53		411477	421161	405586
4.45556	0.990909	1.65185	1.10744	8.25578	3.90907	1500	3584.84	3596.91	3488.65		411532	421406	405759
4.50505	0.990909	1.66835	1.11569	8.33548	3.94428	1500	3584.87	3597.25	3488.78		411587	421653	405934
4.55455	0.990909	1.68485	1.12394	8.41532	3.97952	1500	3584.91	3597.6	3488.91		411643	421903	406110
4.60404	0.990909	1.70135	1.13219	8.4953	4.01478	1500	3584.94	3597.94	3489.05		411699	422155	406288
4.65354	0.990909	1.71785	1.14044	8.57543	4.05007	1500	3584.98	3598.3	3489.18		411755	422410	406468
4.70303	0.990909	1.73434	1.14869	8.6557	4.08538	1500	3585.02	3598.66	3489.31		411812	422667	406649
4.75253	0.990909	1.75084	1.15694	8.73612	4.12072	1500	3585.05	3599.02	3489.45		411870	422927	406832
4.80202	0.990909	1.76734	1.16519	8.81668	4.15608	1500	3585.09	3599.39	3489.59		411928	423190	407017
4.85152	0.990909	1.78384	1.17343	8.8974	4.19147	1500	3585.12	3599.76	3489.73		411986	423455	407203
4.90101	0.990909	1.80034	1.18168	8.97827	4.22689	1500	3585.16	3600.13	3489.87		412045	423722	407392
4.95051	0.990909	1.81684	1.18993	9.05929	4.26234	1500	3585.2	3600.51	3490.01		412104	423992	407582
5	0.990909	1.83333	1.19818	9.14047	4.29781	1500	3585.24	3600.9	3490.16		412164	424265	407773
0.1	1.0404	0.2	0.391414	1.7198	0.922163	1500	3583.15	3582.35	3482.89		408472	408824	396697
0.149495	1.0404	0.216498	0.399663	1.79237	0.956065	1500	3583.15	3582.35	3482.9		408487	408875	396735
0.19899	1.0404	0.232997	0.407912	1.86497	0.989972	1500	3583.15	3582.35	3482.9		408504	408927	396775
0.248485	1.0404	0.249495	0.416162	1.9376	1.02389	1500	3583.16	3582.36	3482.91		408521	408982	396816
0.29798	1.0404	0.265993	0.424411	2.01027	1.0578	1500	3583.17	3582.38	3482.91		408538	409040	396859
0.347475	1.0404	0.282492	0.43266	2.08297	1.09173	1500	3583.17	3582.39	3482.92		408556	409099	396903
0.39697	1.0404	0.29899	0.440909	2.1557	1.12566	1500	3583.18	3582.42	3482.93		408574	409160	396949
0.446465	1.0404	0.315488	0.449158	2.22847	1.1596	1500	3583.18	3582.44	3482.95		408592	409224	396996
0.49596	1.0404	0.331987	0.457407	2.30128	1.19355	1500	3583.19	3582.47	3482.96		408611	409289	397045
0.545455	1.0404	0.348485	0.465657	2.37412	1.2275	1500	3583.2	3582.5	3482.97		408631	409357	397095
0.594949	1.0404	0.364983	0.473906	2.447	1.26147	1500	3583.2	3582.53	3482.99		408651	409427	397147
0.644444	1.0404	0.381481	0.482155	2.51993	1.29544	1500	3583.21	3582.57	3483.01		408671	409499	397200
0.693939	1.0404	0.39798	0.490404	2.59289	1.32941	1500	3583.22	3582.61	3483.03		408692	409573	397255
0.743434	1.0404	0.414478	0.498653	2.6659	1.3634	1500	3583.23	3582.66	3483.05		408713	409649	397311
0.792929	1.0404	0.430976	0.506902	2.73895	1.39739	1500	3583.24	3582.71	3483.07		408735	409727	397369
0.842424	1.0404	0.447475	0.515152	2.81205	1.4314	1500	3583.25	3582.76	3483.09		408757	409808	397428
0.891919	1.0404	0.463973	0.523401	2.88519	1.46541	1500	3583.26	3582.82	3483.12		408780	409890	397489
0.941414	1.0404	0.480471	0.53165	2.95838	1.49943	1500	3583.27	3582.88	3483.14		408803	409975	397551
0.990909	1.0404	0.49697	0.539899	3.03162	1.53346	1500	3583.28	3582.94	3483.17		408827	410062	397615
1.0404	1.0404	0.513468	0.548148	3.10491	1.5675	1500	3583.29	3583.01	3483.2		408851	410151	397681
1.0899	1.0404	0.529966	0.556397	3.17825	1.60154	1500	3583.3	3583.08	3483.23		408875	410242	397748
1.13939	1.0404	0.546465	0.564646	3.25164	1.6356	1500	3583.31	3583.16	3483.26		408900	410335	397816
1.18889	1.0404	0.562963	0.572896	3.32508	1.66967	1500	3583.32	3583.23	3483.29		408925	410431	397886
1.23838	1.0404	0.579461	0.581145	3.39858	1.70375	1500	3583.33	3583.32	3483.33		408951	410529	397958
1.28788	1.0404	0.59596	0.589394	3.47213	1.73784	1500	3583.34	3583.4	3483.36		408977	410628	398031
1.33737	1.0404	0.612458	0.597643	3.54574	1.77194	1500	3583.36	3583.49	3483.4		409004	410730	398105
1.38687	1.0404	0.628956	0.605892	3.61941	1.80605	1500	3583.37	3583.58	3483.44		409031	410834	398182
1.43636	1.0404	0.645455	0.614141	3.69313	1.84017	1500	3583.38	3583.68	3483.48		409059	410941	398259
1.48586	1.0404	0.661953	0.622391	3.76692	1.87431	1500	3583.39	3583.78	3483.52		409087	411049	398338
1.53535	1.0404	0.678451	0.63064	3.84077	1.90845	1500	3583.41	3583.89	3483.56		409115	411160	398419
1.58485	1.0404	0.694949	0.638889	3.91468	1.94261	1500	3583.42	3583.99	3483.61		409144	411273	398501
1.63434	1.0404	0.711448	0.647138	3.98865	1.97678	1500	3583.44	3584.1	3483.65		409174	411388	398585
1.68384	1.0404	0.727946	0.655387	4.06269	2.01096	1500	3583.45	3584.22	3483.7		409204	411505	398670
1.73333	1.0404	0.744444	0.663636	4.1368	2.04515	1500	3583.47	3584.34	3483.75		409234	411624	398757
1.78283	1.0404	0.760943	0.671886	4.21097	2.07936	1500	3583.48	3584.46	3483.8		409265	411746	398846
1.83232	1.0404	0.777441	0.680135	4.28521	2.11358	1500	3583.5	3584.59	3483.85		409296	411870	398936
1.88182	1.0404	0.793939	0.688384	4.35952	2.14781	1500	3583.51	3584.72	3483.9		409328	411996	399027
1.93131	1.0404	0.810438	0.696633	4.43391	2.18205	1500	3583.53	3584.85	3483.95		409360	412124	399120
1.98081	1.0404	0.826936	0.704882	4.50836	2.21631	1500	3583.55	3584.99	3484.01		409392	412254	399215
2.0303	1.0404	0.843434	0.713131	4.58289	2.25059	1500	3583.57	3585.13	3484.07		409425	412387	399311
2.0798	1.0404	0.859933	0.72138	4.65749	2.28487	1500	3583.58	3585.27	3484.12		409459	412522	399409
2.12929	1.0404	0.876431	0.72963	4.73217	2.31917	1500	3583.6	3585.42	3484.18		409493	412659	399508
2.17879	1.0404	0.892929	0.737879	4.80692	2.35349	1500	3583.62	3585.57	3484.25		409527	412798	399609
2.22828	1.0404	0.909428	0.746128	4.88176	2.38782	1500	3583.64	3585.73	3484.31		409562	412939	399711
2.27778	1.0404	0.925926	0.754377	4.95667	2.42216	1500	3583.66	3585.89	3484.37		409597	413083	399815
2.32727	1.0404	0.942424	0.762626	5.03166	2.45652	1500	3583.68	3586.05	3484.44		409633	413229	399921
2.37677	1.0404	0.958923	0.770875	5.10674	2.4909	1500	3583.7	3586.22	3484.5		409669	413377	400028
2.42626	1.0404	0.975421	0.779125	5.1819	2.52529	1500	3583.72	3586.39	3484.57		409706	413528	400137
2.47576	1.0404	0.991919	0.787374	5.25714	2.55969	1500	3583.74	3586.57	3484.64		409743	413681	400247
2.52525	1.0404	1.00842	0.795623	5.33247	2.59411	1500	3583.76	3586.75	3484.71		409780	413836	400359
2.57475	1.0404	1.02492	0.803872	5.40789	2.62855	1500	3583.78	3586.93	3484.79		409818	413993	400472
2.62424	1.0404	1.04141	0.812121	5.48339	2.66301	1500	3583.8	3587.12	3484.86		409857	414152	400587
2.67374	1.0404	1.05791	0.82037	5.55899	2.69748	1500	3583.82	3587.31	3484.94		409896	414314	400703
2.72323	1.0404	1.07441	0.82862	5.63468	2.73196	1500	3583.84	3587.5	3485.01		409935	414478	400821
2.77273	1.0404	1.09091	0.836869	5.71045	2.76647	1500	3583.86	3587.7	3485.09		409975	414645	400941
2.82222	1.0404	1.10741	0.845118	5.78633	2.80099	1500	3583.89	3587.9	3485.17		410015	414813	401062
2.87172	1.0404	1.12391	0.853367	5.86229	2.83553	1500	3583.91	3588.11	3485.25		410056	414984	401185
2.92121	1.0404	1.1404	0.861616	5.93836	2.87008	1500	3583.93	3588.32	3485.33		410097	415158	401310
2.97071	1.0404	1.1569	0.869865	6.01452	2.90466	1500	3583.96	3588.53	3485.42		410139	415333	401436
3.0202	1.0404	1.1734	0.878114	6.09078	2.93925	1500	3583.98	3588.75	3485.5		410181	415511	401563
3.0697	1.0404	1.1899	0.886364	6.16714	2.97386	1500	3584.01	3588.97	3485.59		410223	415691	401693
3.11919	1.0404	1.2064	0.894613	6.2436	3.00849	1500	3584.03	3589.2	3485.68		410266	415874	401823
3.16869	1.0404	1.2229	0.902862	6.32016	3.04314	1500	3584.06	3589.43	3485.77		410310	416059	401956
3.21818	1.0404	1.23939	0.911111	6.39683	3.07781	1500	3584.08	3589.66	3485.86		410354	416246	402090
3.26768	1.0404	1.25589	0.91936	6.4736	3.11249	1500	3584.11	3589.9	3485.95		410398	416435	402225
3.31717	1.0404	1.27239	0.927609	6.55048	3.1472	1500	3584.13	3590.14	3486.05		410443	416627	402363
3.36667	1.0404	1.28889	0.935859	6.62747	3.18193	1500	3584.16	3590.38	3486.14		410488	416821	402501
3.41616	1.0404	1.30539	0.944108	6.70457	3.21667	1500	3584.19	3590.63	3486.24		410534	417018	402642
3.46566	1.0404	1.32189	0.952357	6.78178	3.25144	1500	3584.21	3590.89	3486.34		410580	417217	402784
3.51515	1.0404	1.33838	0.960606	6.8591	3.28622	1500	3584.24	3591.14	3486.44		410626	417418	402928
3.56465	1.0404	1.35488	0.968855	6.93654	3.32103	1500	3584.27	3591.41	3486.54		410673	417622	403073
3.61414	1.0404	1.37138	0.977104	7.01409	3.35586	1500	3584.3	3591.67	3486.64		410721	417828	403220
3.66364	1.0404	1.38788	0.985354	7.09176	3.39071	1500	3584.32	3591.94	3486.75		410769	418037	403368
3.71313	1.0404	1.40438	0.993603	7.16954	3.42558	1500	3584.35	3592.22	3486.85		410817	418247	403519
3.76263	1.0404	1.42088	1.00185	7.24745	3.46047	1500	3584.38	3592.49	3486.96		410866	418461	403670
3.81212	1.0404	1.43737	1.0101	7.32547	3.49538	1500	3584.41	3592.78	3487.07		410916	418676	403824
3.86162	1.0404	1.45387	1.01835	7.40362	3.53031	1500	3584.44	3593.06	3487.18		410965	418895	403979
3.91111	1.0404	1.47037	1.0266	7.48189	3.56527	1500	3584.47	3593.35	3487.29		411016	419115	404136
3.96061	1.0404	1.48687	1.03485	7.56028	3.60025	1500	3584.5	3593.65	3487.4		411066	419338	404294
4.0101	1.0404	1.50337	1.0431	7.63881	3.63525	1500	3584.53	3593.94	3487.52		411117	419563	404454
4.0596	1.0404	1.51987	1.05135	7.71746	3.67028	1500	3584.56	3594.25	3487.63		411169	419791	404616
4.10909	1.0404	1.53636	1.0596	7.79624	3.70533	1500	3584.6	3594.55	3487.75		411221	420022	404779
4.15859	1.0404	1.55286	1.06785	7.87515	3.7404	1500	3584.63	3594.86	3487.87		411274	420254	404944
4.20808	1.0404	1.56936	1.07609	7.95419	3.77549	1500	3584.66	3595.18	3487.99		411327	420490	405111
4.25758	1.0404	1.58586	1.08434	8.03336	3.81061	1500	3584.69	3595.5	3488.11		411380	420727	405279
4.30707	1.0404	1.60236	1.09259	8.11268	3.84575	1500	3584.73	3595.82	3488.23		411434	420968	405449
4.35657	1.0404	1.61886	1.10084	8.19212	3.88092	1500	3584.76	3596.15	3488.36		411488	421210	405621
4.40606	1.0404	1.63535	1.10909	8.27171	3.91611	1500	3584.79	3596.48	3488.49		411543	421456	405794
4.45556	1.0404	1.65185	1.11734	8.35144	3.95133	1500	3584.83	3596.82	3488.61		411598	421703	405969
4.50505	1.0404	1.66835	1.12559	8.4313	3.98657	1500	3584.86	3597.16	3488.74		411654	421954	406146
4.55455	1.0404	1.68485	1.13384	8.51131	4.02184	1500	3584.9	3597.51	3488.87		411710	422206	406324
4.60404	1.0404	1.70135	1.14209	8.59147	4.05713	1500	3584.93	3597.86	3489.01		411767	422462	406504
4.65354	1.0404	1.71785	1.15034	8.67177	4.09245	1500	3584.97	3598.21	3489.14		411824	422720	406686
4.70303	1.0404	1.73434	1.15859	8.75222	4.12779	1500	3585	3598.57	3489.27		411881	422980	406869
4.75253	1.0404	1.75084	1.16684	8.83282	4.16316	1500	3585.04	3598.93	3489.41		411939	423243	407054
4.80202	1.0404	1.76734	1.17508	8.91356	4.19855	1500	3585.07	3599.3	3489.55		411998	423509	407241
4.85152	1.0404	1.78384	1.18333	8.99446	4.23398	1500	3585.11	3599.67	3489.69		412056	423777	407429
4.90101	1.0404	1.80034	1.19158	9.07552	4.26943	1500	3585.15	3600.04	3489.83		412116	424047	407620
4.95051	1.0404	1.81684	1.19983	9.15672	4.3049	1500	3585.18	3600.43	3489.97		412176	424321	407812
[truncated: 8,001 more rows]
