# Supplementary material for: R&D and pricing strategies in the intelligent vehicle supply chain under cross-organizational cooperative models
Source: PLoS One. 2025 Apr 24;20(4):e0321903. doi: 10.1371/journal.pone.0321903 (PMC12021157; doi:10.1371/journal.pone.0321903)
Supplement: S1 Data — Dataset. (ZIP) [file pone.0321903.s001.zip › S1_Dataset/Original data for the figures/Fig11(a)_data.xlsx]

## Sheet: Sheet1
theta	beta	e_SH	e_SZ	e_ZH	e_LH
0	0	0.166667	0.166667	-0.25	0
0.204082	0	0.166667	0.183673	0.642874	0.367351
0.408163	0	0.166667	0.20068	1.53587	0.734724
0.612245	0	0.166667	0.217687	2.42914	1.10214
0.816327	0	0.166667	0.234694	3.32281	1.46963
1.02041	0	0.166667	0.251701	4.21703	1.83721
1.22449	0	0.166667	0.268707	5.11193	2.20491
1.42857	0	0.166667	0.285714	6.00766	2.57274
1.63265	0	0.166667	0.302721	6.90436	2.94074
1.83673	0	0.166667	0.319728	7.80217	3.30891
2.04082	0	0.166667	0.336735	8.70122	3.6773
2.2449	0	0.166667	0.353741	9.60167	4.04591
2.44898	0	0.166667	0.370748	10.5037	4.41478
2.65306	0	0.166667	0.387755	11.4073	4.78393
2.85714	0	0.166667	0.404762	12.3128	5.15337
3.06122	0	0.166667	0.421769	13.2203	5.52314
3.26531	0	0.166667	0.438776	14.1299	5.89326
3.46939	0	0.166667	0.455782	15.0417	6.26375
3.67347	0	0.166667	0.472789	15.956	6.63463
3.87755	0	0.166667	0.489796	16.8728	7.00593
4.08163	0	0.166667	0.506803	17.7924	7.37767
4.28571	0	0.166667	0.52381	18.7148	7.74987
4.4898	0	0.166667	0.540816	19.6403	8.12257
4.69388	0	0.166667	0.557823	20.569	8.49578
4.89796	0	0.166667	0.57483	21.501	8.86952
5.10204	0	0.166667	0.591837	22.4365	9.24383
5.30612	0	0.166667	0.608844	23.3756	9.61872
5.5102	0	0.166667	0.62585	24.3186	9.99423
5.71429	0	0.166667	0.642857	25.2656	10.3704
5.91837	0	0.166667	0.659864	26.2168	10.7472
6.12245	0	0.166667	0.676871	27.1723	11.1247
6.32653	0	0.166667	0.693878	28.1323	11.5029
6.53061	0	0.166667	0.710884	29.097	11.8818
6.73469	0	0.166667	0.727891	30.0666	12.2615
6.93878	0	0.166667	0.744898	31.0412	12.642
7.14286	0	0.166667	0.761905	32.0211	13.0233
7.34694	0	0.166667	0.778912	33.0064	13.4054
7.55102	0	0.166667	0.795918	33.9972	13.7884
7.7551	0	0.166667	0.812925	34.9939	14.1723
7.95918	0	0.166667	0.829932	35.9966	14.5571
8.16327	0	0.166667	0.846939	37.0055	14.9428
8.36735	0	0.166667	0.863946	38.0209	15.3295
8.57143	0	0.166667	0.880952	39.0428	15.7173
8.77551	0	0.166667	0.897959	40.0715	16.106
8.97959	0	0.166667	0.914966	41.1073	16.4958
9.18367	0	0.166667	0.931973	42.1504	16.8867
9.38776	0	0.166667	0.94898	43.201	17.2787
9.59184	0	0.166667	0.965986	44.2593	17.6718
9.79592	0	0.166667	0.982993	45.3255	18.0661
10	0	0.166667	1	46.4	18.4615
0	0.204082	0.234694	0.20068	1.53587	0.734724
0.204082	0.204082	0.234694	0.217687	2.42914	1.10214
0.408163	0.204082	0.234694	0.234694	3.32281	1.46963
0.612245	0.204082	0.234694	0.251701	4.21703	1.83721
0.816327	0.204082	0.234694	0.268707	5.11193	2.20491
1.02041	0.204082	0.234694	0.285714	6.00766	2.57274
1.22449	0.204082	0.234694	0.302721	6.90436	2.94074
1.42857	0.204082	0.234694	0.319728	7.80217	3.30891
1.63265	0.204082	0.234694	0.336735	8.70122	3.6773
1.83673	0.204082	0.234694	0.353741	9.60167	4.04591
2.04082	0.204082	0.234694	0.370748	10.5037	4.41478
2.2449	0.204082	0.234694	0.387755	11.4073	4.78393
2.44898	0.204082	0.234694	0.404762	12.3128	5.15337
2.65306	0.204082	0.234694	0.421769	13.2203	5.52314
2.85714	0.204082	0.234694	0.438776	14.1299	5.89326
3.06122	0.204082	0.234694	0.455782	15.0417	6.26375
3.26531	0.204082	0.234694	0.472789	15.956	6.63463
3.46939	0.204082	0.234694	0.489796	16.8728	7.00593
3.67347	0.204082	0.234694	0.506803	17.7924	7.37767
3.87755	0.204082	0.234694	0.52381	18.7148	7.74987
4.08163	0.204082	0.234694	0.540816	19.6403	8.12257
4.28571	0.204082	0.234694	0.557823	20.569	8.49578
4.4898	0.204082	0.234694	0.57483	21.501	8.86952
4.69388	0.204082	0.234694	0.591837	22.4365	9.24383
4.89796	0.204082	0.234694	0.608844	23.3756	9.61872
5.10204	0.204082	0.234694	0.62585	24.3186	9.99423
5.30612	0.204082	0.234694	0.642857	25.2656	10.3704
5.5102	0.204082	0.234694	0.659864	26.2168	10.7472
5.71429	0.204082	0.234694	0.676871	27.1723	11.1247
5.91837	0.204082	0.234694	0.693878	28.1323	11.5029
6.12245	0.204082	0.234694	0.710884	29.097	11.8818
6.32653	0.204082	0.234694	0.727891	30.0666	12.2615
6.53061	0.204082	0.234694	0.744898	31.0412	12.642
6.73469	0.204082	0.234694	0.761905	32.0211	13.0233
6.93878	0.204082	0.234694	0.778912	33.0064	13.4054
7.14286	0.204082	0.234694	0.795918	33.9972	13.7884
7.34694	0.204082	0.234694	0.812925	34.9939	14.1723
7.55102	0.204082	0.234694	0.829932	35.9966	14.5571
7.7551	0.204082	0.234694	0.846939	37.0055	14.9428
7.95918	0.204082	0.234694	0.863946	38.0209	15.3295
8.16327	0.204082	0.234694	0.880952	39.0428	15.7173
8.36735	0.204082	0.234694	0.897959	40.0715	16.106
8.57143	0.204082	0.234694	0.914966	41.1073	16.4958
8.77551	0.204082	0.234694	0.931973	42.1504	16.8867
8.97959	0.204082	0.234694	0.94898	43.201	17.2787
9.18367	0.204082	0.234694	0.965986	44.2593	17.6718
9.38776	0.204082	0.234694	0.982993	45.3255	18.0661
9.59184	0.204082	0.234694	1	46.4	18.4615
9.79592	0.204082	0.234694	1.01701	47.4829	18.8582
10	0.204082	0.234694	1.03401	48.5745	19.2562
0	0.408163	0.302721	0.234694	3.32281	1.46963
0.204082	0.408163	0.302721	0.251701	4.21703	1.83721
0.408163	0.408163	0.302721	0.268707	5.11193	2.20491
0.612245	0.408163	0.302721	0.285714	6.00766	2.57274
0.816327	0.408163	0.302721	0.302721	6.90436	2.94074
1.02041	0.408163	0.302721	0.319728	7.80217	3.30891
1.22449	0.408163	0.302721	0.336735	8.70122	3.6773
1.42857	0.408163	0.302721	0.353741	9.60167	4.04591
1.63265	0.408163	0.302721	0.370748	10.5037	4.41478
1.83673	0.408163	0.302721	0.387755	11.4073	4.78393
2.04082	0.408163	0.302721	0.404762	12.3128	5.15337
2.2449	0.408163	0.302721	0.421769	13.2203	5.52314
2.44898	0.408163	0.302721	0.438776	14.1299	5.89326
2.65306	0.408163	0.302721	0.455782	15.0417	6.26375
2.85714	0.408163	0.302721	0.472789	15.956	6.63463
3.06122	0.408163	0.302721	0.489796	16.8728	7.00593
3.26531	0.408163	0.302721	0.506803	17.7924	7.37767
3.46939	0.408163	0.302721	0.52381	18.7148	7.74987
3.67347	0.408163	0.302721	0.540816	19.6403	8.12257
3.87755	0.408163	0.302721	0.557823	20.569	8.49578
4.08163	0.408163	0.302721	0.57483	21.501	8.86952
4.28571	0.408163	0.302721	0.591837	22.4365	9.24383
4.4898	0.408163	0.302721	0.608844	23.3756	9.61872
4.69388	0.408163	0.302721	0.62585	24.3186	9.99423
4.89796	0.408163	0.302721	0.642857	25.2656	10.3704
5.10204	0.408163	0.302721	0.659864	26.2168	10.7472
5.30612	0.408163	0.302721	0.676871	27.1723	11.1247
5.5102	0.408163	0.302721	0.693878	28.1323	11.5029
5.71429	0.408163	0.302721	0.710884	29.097	11.8818
5.91837	0.408163	0.302721	0.727891	30.0666	12.2615
6.12245	0.408163	0.302721	0.744898	31.0412	12.642
6.32653	0.408163	0.302721	0.761905	32.0211	13.0233
6.53061	0.408163	0.302721	0.778912	33.0064	13.4054
6.73469	0.408163	0.302721	0.795918	33.9972	13.7884
6.93878	0.408163	0.302721	0.812925	34.9939	14.1723
7.14286	0.408163	0.302721	0.829932	35.9966	14.5571
7.34694	0.408163	0.302721	0.846939	37.0055	14.9428
7.55102	0.408163	0.302721	0.863946	38.0209	15.3295
7.7551	0.408163	0.302721	0.880952	39.0428	15.7173
7.95918	0.408163	0.302721	0.897959	40.0715	16.106
8.16327	0.408163	0.302721	0.914966	41.1073	16.4958
8.36735	0.408163	0.302721	0.931973	42.1504	16.8867
8.57143	0.408163	0.302721	0.94898	43.201	17.2787
8.77551	0.408163	0.302721	0.965986	44.2593	17.6718
8.97959	0.408163	0.302721	0.982993	45.3255	18.0661
9.18367	0.408163	0.302721	1	46.4	18.4615
9.38776	0.408163	0.302721	1.01701	47.4829	18.8582
9.59184	0.408163	0.302721	1.03401	48.5745	19.2562
9.79592	0.408163	0.302721	1.05102	49.6751	19.6554
10	0.408163	0.302721	1.06803	50.7848	20.056
0	0.612245	0.370748	0.268707	5.11193	2.20491
0.204082	0.612245	0.370748	0.285714	6.00766	2.57274
0.408163	0.612245	0.370748	0.302721	6.90436	2.94074
0.612245	0.612245	0.370748	0.319728	7.80217	3.30891
0.816327	0.612245	0.370748	0.336735	8.70122	3.6773
1.02041	0.612245	0.370748	0.353741	9.60167	4.04591
1.22449	0.612245	0.370748	0.370748	10.5037	4.41478
1.42857	0.612245	0.370748	0.387755	11.4073	4.78393
1.63265	0.612245	0.370748	0.404762	12.3128	5.15337
1.83673	0.612245	0.370748	0.421769	13.2203	5.52314
2.04082	0.612245	0.370748	0.438776	14.1299	5.89326
2.2449	0.612245	0.370748	0.455782	15.0417	6.26375
2.44898	0.612245	0.370748	0.472789	15.956	6.63463
2.65306	0.612245	0.370748	0.489796	16.8728	7.00593
2.85714	0.612245	0.370748	0.506803	17.7924	7.37767
3.06122	0.612245	0.370748	0.52381	18.7148	7.74987
3.26531	0.612245	0.370748	0.540816	19.6403	8.12257
3.46939	0.612245	0.370748	0.557823	20.569	8.49578
3.67347	0.612245	0.370748	0.57483	21.501	8.86952
3.87755	0.612245	0.370748	0.591837	22.4365	9.24383
4.08163	0.612245	0.370748	0.608844	23.3756	9.61872
4.28571	0.612245	0.370748	0.62585	24.3186	9.99423
4.4898	0.612245	0.370748	0.642857	25.2656	10.3704
4.69388	0.612245	0.370748	0.659864	26.2168	10.7472
4.89796	0.612245	0.370748	0.676871	27.1723	11.1247
5.10204	0.612245	0.370748	0.693878	28.1323	11.5029
5.30612	0.612245	0.370748	0.710884	29.097	11.8818
5.5102	0.612245	0.370748	0.727891	30.0666	12.2615
5.71429	0.612245	0.370748	0.744898	31.0412	12.642
5.91837	0.612245	0.370748	0.761905	32.0211	13.0233
6.12245	0.612245	0.370748	0.778912	33.0064	13.4054
6.32653	0.612245	0.370748	0.795918	33.9972	13.7884
6.53061	0.612245	0.370748	0.812925	34.9939	14.1723
6.73469	0.612245	0.370748	0.829932	35.9966	14.5571
6.93878	0.612245	0.370748	0.846939	37.0055	14.9428
7.14286	0.612245	0.370748	0.863946	38.0209	15.3295
7.34694	0.612245	0.370748	0.880952	39.0428	15.7173
7.55102	0.612245	0.370748	0.897959	40.0715	16.106
7.7551	0.612245	0.370748	0.914966	41.1073	16.4958
7.95918	0.612245	0.370748	0.931973	42.1504	16.8867
8.16327	0.612245	0.370748	0.94898	43.201	17.2787
8.36735	0.612245	0.370748	0.965986	44.2593	17.6718
8.57143	0.612245	0.370748	0.982993	45.3255	18.0661
8.77551	0.612245	0.370748	1	46.4	18.4615
8.97959	0.612245	0.370748	1.01701	47.4829	18.8582
9.18367	0.612245	0.370748	1.03401	48.5745	19.2562
9.38776	0.612245	0.370748	1.05102	49.6751	19.6554
9.59184	0.612245	0.370748	1.06803	50.7848	20.056
9.79592	0.612245	0.370748	1.08503	51.9041	20.4579
10	0.612245	0.370748	1.10204	53.0331	20.8612
0	0.816327	0.438776	0.302721	6.90436	2.94074
0.204082	0.816327	0.438776	0.319728	7.80217	3.30891
0.408163	0.816327	0.438776	0.336735	8.70122	3.6773
0.612245	0.816327	0.438776	0.353741	9.60167	4.04591
0.816327	0.816327	0.438776	0.370748	10.5037	4.41478
1.02041	0.816327	0.438776	0.387755	11.4073	4.78393
1.22449	0.816327	0.438776	0.404762	12.3128	5.15337
1.42857	0.816327	0.438776	0.421769	13.2203	5.52314
1.63265	0.816327	0.438776	0.438776	14.1299	5.89326
1.83673	0.816327	0.438776	0.455782	15.0417	6.26375
2.04082	0.816327	0.438776	0.472789	15.956	6.63463
2.2449	0.816327	0.438776	0.489796	16.8728	7.00593
2.44898	0.816327	0.438776	0.506803	17.7924	7.37767
2.65306	0.816327	0.438776	0.52381	18.7148	7.74987
2.85714	0.816327	0.438776	0.540816	19.6403	8.12257
3.06122	0.816327	0.438776	0.557823	20.569	8.49578
3.26531	0.816327	0.438776	0.57483	21.501	8.86952
3.46939	0.816327	0.438776	0.591837	22.4365	9.24383
3.67347	0.816327	0.438776	0.608844	23.3756	9.61872
3.87755	0.816327	0.438776	0.62585	24.3186	9.99423
4.08163	0.816327	0.438776	0.642857	25.2656	10.3704
4.28571	0.816327	0.438776	0.659864	26.2168	10.7472
4.4898	0.816327	0.438776	0.676871	27.1723	11.1247
4.69388	0.816327	0.438776	0.693878	28.1323	11.5029
4.89796	0.816327	0.438776	0.710884	29.097	11.8818
5.10204	0.816327	0.438776	0.727891	30.0666	12.2615
5.30612	0.816327	0.438776	0.744898	31.0412	12.642
5.5102	0.816327	0.438776	0.761905	32.0211	13.0233
5.71429	0.816327	0.438776	0.778912	33.0064	13.4054
5.91837	0.816327	0.438776	0.795918	33.9972	13.7884
6.12245	0.816327	0.438776	0.812925	34.9939	14.1723
6.32653	0.816327	0.438776	0.829932	35.9966	14.5571
6.53061	0.816327	0.438776	0.846939	37.0055	14.9428
6.73469	0.816327	0.438776	0.863946	38.0209	15.3295
6.93878	0.816327	0.438776	0.880952	39.0428	15.7173
7.14286	0.816327	0.438776	0.897959	40.0715	16.106
7.34694	0.816327	0.438776	0.914966	41.1073	16.4958
7.55102	0.816327	0.438776	0.931973	42.1504	16.8867
7.7551	0.816327	0.438776	0.94898	43.201	17.2787
7.95918	0.816327	0.438776	0.965986	44.2593	17.6718
8.16327	0.816327	0.438776	0.982993	45.3255	18.0661
8.36735	0.816327	0.438776	1	46.4	18.4615
8.57143	0.816327	0.438776	1.01701	47.4829	18.8582
8.77551	0.816327	0.438776	1.03401	48.5745	19.2562
8.97959	0.816327	0.438776	1.05102	49.6751	19.6554
9.18367	0.816327	0.438776	1.06803	50.7848	20.056
9.38776	0.816327	0.438776	1.08503	51.9041	20.4579
9.59184	0.816327	0.438776	1.10204	53.0331	20.8612
9.79592	0.816327	0.438776	1.11905	54.1722	21.2658
10	0.816327	0.438776	1.13605	55.3216	21.6719
0	1.02041	0.506803	0.336735	8.70122	3.6773
0.204082	1.02041	0.506803	0.353741	9.60167	4.04591
0.408163	1.02041	0.506803	0.370748	10.5037	4.41478
0.612245	1.02041	0.506803	0.387755	11.4073	4.78393
0.816327	1.02041	0.506803	0.404762	12.3128	5.15337
1.02041	1.02041	0.506803	0.421769	13.2203	5.52314
1.22449	1.02041	0.506803	0.438776	14.1299	5.89326
1.42857	1.02041	0.506803	0.455782	15.0417	6.26375
1.63265	1.02041	0.506803	0.472789	15.956	6.63463
1.83673	1.02041	0.506803	0.489796	16.8728	7.00593
2.04082	1.02041	0.506803	0.506803	17.7924	7.37767
2.2449	1.02041	0.506803	0.52381	18.7148	7.74987
2.44898	1.02041	0.506803	0.540816	19.6403	8.12257
2.65306	1.02041	0.506803	0.557823	20.569	8.49578
2.85714	1.02041	0.506803	0.57483	21.501	8.86952
3.06122	1.02041	0.506803	0.591837	22.4365	9.24383
3.26531	1.02041	0.506803	0.608844	23.3756	9.61872
3.46939	1.02041	0.506803	0.62585	24.3186	9.99423
3.67347	1.02041	0.506803	0.642857	25.2656	10.3704
3.87755	1.02041	0.506803	0.659864	26.2168	10.7472
4.08163	1.02041	0.506803	0.676871	27.1723	11.1247
4.28571	1.02041	0.506803	0.693878	28.1323	11.5029
4.4898	1.02041	0.506803	0.710884	29.097	11.8818
4.69388	1.02041	0.506803	0.727891	30.0666	12.2615
4.89796	1.02041	0.506803	0.744898	31.0412	12.642
5.10204	1.02041	0.506803	0.761905	32.0211	13.0233
5.30612	1.02041	0.506803	0.778912	33.0064	13.4054
5.5102	1.02041	0.506803	0.795918	33.9972	13.7884
5.71429	1.02041	0.506803	0.812925	34.9939	14.1723
5.91837	1.02041	0.506803	0.829932	35.9966	14.5571
6.12245	1.02041	0.506803	0.846939	37.0055	14.9428
6.32653	1.02041	0.506803	0.863946	38.0209	15.3295
6.53061	1.02041	0.506803	0.880952	39.0428	15.7173
6.73469	1.02041	0.506803	0.897959	40.0715	16.106
6.93878	1.02041	0.506803	0.914966	41.1073	16.4958
7.14286	1.02041	0.506803	0.931973	42.1504	16.8867
7.34694	1.02041	0.506803	0.94898	43.201	17.2787
7.55102	1.02041	0.506803	0.965986	44.2593	17.6718
7.7551	1.02041	0.506803	0.982993	45.3255	18.0661
7.95918	1.02041	0.506803	1	46.4	18.4615
8.16327	1.02041	0.506803	1.01701	47.4829	18.8582
8.36735	1.02041	0.506803	1.03401	48.5745	19.2562
8.57143	1.02041	0.506803	1.05102	49.6751	19.6554
8.77551	1.02041	0.506803	1.06803	50.7848	20.056
8.97959	1.02041	0.506803	1.08503	51.9041	20.4579
9.18367	1.02041	0.506803	1.10204	53.0331	20.8612
9.38776	1.02041	0.506803	1.11905	54.1722	21.2658
9.59184	1.02041	0.506803	1.13605	55.3216	21.6719
9.79592	1.02041	0.506803	1.15306	56.4817	22.0795
10	1.02041	0.506803	1.17007	57.6527	22.4886
0	1.22449	0.57483	0.370748	10.5037	4.41478
0.204082	1.22449	0.57483	0.387755	11.4073	4.78393
0.408163	1.22449	0.57483	0.404762	12.3128	5.15337
0.612245	1.22449	0.57483	0.421769	13.2203	5.52314
0.816327	1.22449	0.57483	0.438776	14.1299	5.89326
1.02041	1.22449	0.57483	0.455782	15.0417	6.26375
1.22449	1.22449	0.57483	0.472789	15.956	6.63463
1.42857	1.22449	0.57483	0.489796	16.8728	7.00593
1.63265	1.22449	0.57483	0.506803	17.7924	7.37767
1.83673	1.22449	0.57483	0.52381	18.7148	7.74987
2.04082	1.22449	0.57483	0.540816	19.6403	8.12257
2.2449	1.22449	0.57483	0.557823	20.569	8.49578
2.44898	1.22449	0.57483	0.57483	21.501	8.86952
2.65306	1.22449	0.57483	0.591837	22.4365	9.24383
2.85714	1.22449	0.57483	0.608844	23.3756	9.61872
3.06122	1.22449	0.57483	0.62585	24.3186	9.99423
3.26531	1.22449	0.57483	0.642857	25.2656	10.3704
3.46939	1.22449	0.57483	0.659864	26.2168	10.7472
3.67347	1.22449	0.57483	0.676871	27.1723	11.1247
3.87755	1.22449	0.57483	0.693878	28.1323	11.5029
4.08163	1.22449	0.57483	0.710884	29.097	11.8818
4.28571	1.22449	0.57483	0.727891	30.0666	12.2615
4.4898	1.22449	0.57483	0.744898	31.0412	12.642
4.69388	1.22449	0.57483	0.761905	32.0211	13.0233
4.89796	1.22449	0.57483	0.778912	33.0064	13.4054
5.10204	1.22449	0.57483	0.795918	33.9972	13.7884
5.30612	1.22449	0.57483	0.812925	34.9939	14.1723
5.5102	1.22449	0.57483	0.829932	35.9966	14.5571
5.71429	1.22449	0.57483	0.846939	37.0055	14.9428
5.91837	1.22449	0.57483	0.863946	38.0209	15.3295
6.12245	1.22449	0.57483	0.880952	39.0428	15.7173
6.32653	1.22449	0.57483	0.897959	40.0715	16.106
6.53061	1.22449	0.57483	0.914966	41.1073	16.4958
6.73469	1.22449	0.57483	0.931973	42.1504	16.8867
6.93878	1.22449	0.57483	0.94898	43.201	17.2787
7.14286	1.22449	0.57483	0.965986	44.2593	17.6718
7.34694	1.22449	0.57483	0.982993	45.3255	18.0661
7.55102	1.22449	0.57483	1	46.4	18.4615
7.7551	1.22449	0.57483	1.01701	47.4829	18.8582
7.95918	1.22449	0.57483	1.03401	48.5745	19.2562
8.16327	1.22449	0.57483	1.05102	49.6751	19.6554
8.36735	1.22449	0.57483	1.06803	50.7848	20.056
8.57143	1.22449	0.57483	1.08503	51.9041	20.4579
8.77551	1.22449	0.57483	1.10204	53.0331	20.8612
8.97959	1.22449	0.57483	1.11905	54.1722	21.2658
9.18367	1.22449	0.57483	1.13605	55.3216	21.6719
9.38776	1.22449	0.57483	1.15306	56.4817	22.0795
9.59184	1.22449	0.57483	1.17007	57.6527	22.4886
9.79592	1.22449	0.57483	1.18707	58.8349	22.8992
10	1.22449	0.57483	1.20408	60.0287	23.3113
0	1.42857	0.642857	0.404762	12.3128	5.15337
0.204082	1.42857	0.642857	0.421769	13.2203	5.52314
0.408163	1.42857	0.642857	0.438776	14.1299	5.89326
0.612245	1.42857	0.642857	0.455782	15.0417	6.26375
0.816327	1.42857	0.642857	0.472789	15.956	6.63463
1.02041	1.42857	0.642857	0.489796	16.8728	7.00593
1.22449	1.42857	0.642857	0.506803	17.7924	7.37767
1.42857	1.42857	0.642857	0.52381	18.7148	7.74987
1.63265	1.42857	0.642857	0.540816	19.6403	8.12257
1.83673	1.42857	0.642857	0.557823	20.569	8.49578
2.04082	1.42857	0.642857	0.57483	21.501	8.86952
2.2449	1.42857	0.642857	0.591837	22.4365	9.24383
2.44898	1.42857	0.642857	0.608844	23.3756	9.61872
2.65306	1.42857	0.642857	0.62585	24.3186	9.99423
2.85714	1.42857	0.642857	0.642857	25.2656	10.3704
3.06122	1.42857	0.642857	0.659864	26.2168	10.7472
3.26531	1.42857	0.642857	0.676871	27.1723	11.1247
3.46939	1.42857	0.642857	0.693878	28.1323	11.5029
3.67347	1.42857	0.642857	0.710884	29.097	11.8818
3.87755	1.42857	0.642857	0.727891	30.0666	12.2615
4.08163	1.42857	0.642857	0.744898	31.0412	12.642
4.28571	1.42857	0.642857	0.761905	32.0211	13.0233
4.4898	1.42857	0.642857	0.778912	33.0064	13.4054
4.69388	1.42857	0.642857	0.795918	33.9972	13.7884
4.89796	1.42857	0.642857	0.812925	34.9939	14.1723
5.10204	1.42857	0.642857	0.829932	35.9966	14.5571
5.30612	1.42857	0.642857	0.846939	37.0055	14.9428
5.5102	1.42857	0.642857	0.863946	38.0209	15.3295
5.71429	1.42857	0.642857	0.880952	39.0428	15.7173
5.91837	1.42857	0.642857	0.897959	40.0715	16.106
6.12245	1.42857	0.642857	0.914966	41.1073	16.4958
6.32653	1.42857	0.642857	0.931973	42.1504	16.8867
6.53061	1.42857	0.642857	0.94898	43.201	17.2787
6.73469	1.42857	0.642857	0.965986	44.2593	17.6718
6.93878	1.42857	0.642857	0.982993	45.3255	18.0661
7.14286	1.42857	0.642857	1	46.4	18.4615
7.34694	1.42857	0.642857	1.01701	47.4829	18.8582
7.55102	1.42857	0.642857	1.03401	48.5745	19.2562
7.7551	1.42857	0.642857	1.05102	49.6751	19.6554
7.95918	1.42857	0.642857	1.06803	50.7848	20.056
8.16327	1.42857	0.642857	1.08503	51.9041	20.4579
8.36735	1.42857	0.642857	1.10204	53.0331	20.8612
8.57143	1.42857	0.642857	1.11905	54.1722	21.2658
8.77551	1.42857	0.642857	1.13605	55.3216	21.6719
8.97959	1.42857	0.642857	1.15306	56.4817	22.0795
9.18367	1.42857	0.642857	1.17007	57.6527	22.4886
9.38776	1.42857	0.642857	1.18707	58.8349	22.8992
9.59184	1.42857	0.642857	1.20408	60.0287	23.3113
9.79592	1.42857	0.642857	1.22109	61.2344	23.7251
10	1.42857	0.642857	1.2381	62.4523	24.1405
0	1.63265	0.710884	0.438776	14.1299	5.89326
0.204082	1.63265	0.710884	0.455782	15.0417	6.26375
0.408163	1.63265	0.710884	0.472789	15.956	6.63463
0.612245	1.63265	0.710884	0.489796	16.8728	7.00593
0.816327	1.63265	0.710884	0.506803	17.7924	7.37767
1.02041	1.63265	0.710884	0.52381	18.7148	7.74987
1.22449	1.63265	0.710884	0.540816	19.6403	8.12257
1.42857	1.63265	0.710884	0.557823	20.569	8.49578
1.63265	1.63265	0.710884	0.57483	21.501	8.86952
1.83673	1.63265	0.710884	0.591837	22.4365	9.24383
2.04082	1.63265	0.710884	0.608844	23.3756	9.61872
2.2449	1.63265	0.710884	0.62585	24.3186	9.99423
2.44898	1.63265	0.710884	0.642857	25.2656	10.3704
2.65306	1.63265	0.710884	0.659864	26.2168	10.7472
2.85714	1.63265	0.710884	0.676871	27.1723	11.1247
3.06122	1.63265	0.710884	0.693878	28.1323	11.5029
3.26531	1.63265	0.710884	0.710884	29.097	11.8818
3.46939	1.63265	0.710884	0.727891	30.0666	12.2615
3.67347	1.63265	0.710884	0.744898	31.0412	12.642
3.87755	1.63265	0.710884	0.761905	32.0211	13.0233
4.08163	1.63265	0.710884	0.778912	33.0064	13.4054
4.28571	1.63265	0.710884	0.795918	33.9972	13.7884
4.4898	1.63265	0.710884	0.812925	34.9939	14.1723
4.69388	1.63265	0.710884	0.829932	35.9966	14.5571
4.89796	1.63265	0.710884	0.846939	37.0055	14.9428
5.10204	1.63265	0.710884	0.863946	38.0209	15.3295
5.30612	1.63265	0.710884	0.880952	39.0428	15.7173
5.5102	1.63265	0.710884	0.897959	40.0715	16.106
5.71429	1.63265	0.710884	0.914966	41.1073	16.4958
5.91837	1.63265	0.710884	0.931973	42.1504	16.8867
6.12245	1.63265	0.710884	0.94898	43.201	17.2787
6.32653	1.63265	0.710884	0.965986	44.2593	17.6718
6.53061	1.63265	0.710884	0.982993	45.3255	18.0661
6.73469	1.63265	0.710884	1	46.4	18.4615
6.93878	1.63265	0.710884	1.01701	47.4829	18.8582
7.14286	1.63265	0.710884	1.03401	48.5745	19.2562
7.34694	1.63265	0.710884	1.05102	49.6751	19.6554
7.55102	1.63265	0.710884	1.06803	50.7848	20.056
7.7551	1.63265	0.710884	1.08503	51.9041	20.4579
7.95918	1.63265	0.710884	1.10204	53.0331	20.8612
8.16327	1.63265	0.710884	1.11905	54.1722	21.2658
8.36735	1.63265	0.710884	1.13605	55.3216	21.6719
8.57143	1.63265	0.710884	1.15306	56.4817	22.0795
8.77551	1.63265	0.710884	1.17007	57.6527	22.4886
8.97959	1.63265	0.710884	1.18707	58.8349	22.8992
9.18367	1.63265	0.710884	1.20408	60.0287	23.3113
9.38776	1.63265	0.710884	1.22109	61.2344	23.7251
9.59184	1.63265	0.710884	1.2381	62.4523	24.1405
9.79592	1.63265	0.710884	1.2551	63.6829	24.5576
10	1.63265	0.710884	1.27211	64.9263	24.9763
0	1.83673	0.778912	0.472789	15.956	6.63463
0.204082	1.83673	0.778912	0.489796	16.8728	7.00593
0.408163	1.83673	0.778912	0.506803	17.7924	7.37767
0.612245	1.83673	0.778912	0.52381	18.7148	7.74987
0.816327	1.83673	0.778912	0.540816	19.6403	8.12257
1.02041	1.83673	0.778912	0.557823	20.569	8.49578
1.22449	1.83673	0.778912	0.57483	21.501	8.86952
1.42857	1.83673	0.778912	0.591837	22.4365	9.24383
1.63265	1.83673	0.778912	0.608844	23.3756	9.61872
1.83673	1.83673	0.778912	0.62585	24.3186	9.99423
2.04082	1.83673	0.778912	0.642857	25.2656	10.3704
2.2449	1.83673	0.778912	0.659864	26.2168	10.7472
2.44898	1.83673	0.778912	0.676871	27.1723	11.1247
2.65306	1.83673	0.778912	0.693878	28.1323	11.5029
2.85714	1.83673	0.778912	0.710884	29.097	11.8818
3.06122	1.83673	0.778912	0.727891	30.0666	12.2615
3.26531	1.83673	0.778912	0.744898	31.0412	12.642
3.46939	1.83673	0.778912	0.761905	32.0211	13.0233
3.67347	1.83673	0.778912	0.778912	33.0064	13.4054
3.87755	1.83673	0.778912	0.795918	33.9972	13.7884
4.08163	1.83673	0.778912	0.812925	34.9939	14.1723
4.28571	1.83673	0.778912	0.829932	35.9966	14.5571
4.4898	1.83673	0.778912	0.846939	37.0055	14.9428
4.69388	1.83673	0.778912	0.863946	38.0209	15.3295
4.89796	1.83673	0.778912	0.880952	39.0428	15.7173
5.10204	1.83673	0.778912	0.897959	40.0715	16.106
5.30612	1.83673	0.778912	0.914966	41.1073	16.4958
5.5102	1.83673	0.778912	0.931973	42.1504	16.8867
5.71429	1.83673	0.778912	0.94898	43.201	17.2787
5.91837	1.83673	0.778912	0.965986	44.2593	17.6718
6.12245	1.83673	0.778912	0.982993	45.3255	18.0661
6.32653	1.83673	0.778912	1	46.4	18.4615
6.53061	1.83673	0.778912	1.01701	47.4829	18.8582
6.73469	1.83673	0.778912	1.03401	48.5745	19.2562
6.93878	1.83673	0.778912	1.05102	49.6751	19.6554
7.14286	1.83673	0.778912	1.06803	50.7848	20.056
7.34694	1.83673	0.778912	1.08503	51.9041	20.4579
7.55102	1.83673	0.778912	1.10204	53.0331	20.8612
7.7551	1.83673	0.778912	1.11905	54.1722	21.2658
7.95918	1.83673	0.778912	1.13605	55.3216	21.6719
8.16327	1.83673	0.778912	1.15306	56.4817	22.0795
8.36735	1.83673	0.778912	1.17007	57.6527	22.4886
8.57143	1.83673	0.778912	1.18707	58.8349	22.8992
8.77551	1.83673	0.778912	1.20408	60.0287	23.3113
8.97959	1.83673	0.778912	1.22109	61.2344	23.7251
9.18367	1.83673	0.778912	1.2381	62.4523	24.1405
9.38776	1.83673	0.778912	1.2551	63.6829	24.5576
9.59184	1.83673	0.778912	1.27211	64.9263	24.9763
9.79592	1.83673	0.778912	1.28912	66.1831	25.3968
10	1.83673	0.778912	1.30612	67.4535	25.8191
0	2.04082	0.846939	0.506803	17.7924	7.37767
0.204082	2.04082	0.846939	0.52381	18.7148	7.74987
0.408163	2.04082	0.846939	0.540816	19.6403	8.12257
0.612245	2.04082	0.846939	0.557823	20.569	8.49578
0.816327	2.04082	0.846939	0.57483	21.501	8.86952
1.02041	2.04082	0.846939	0.591837	22.4365	9.24383
1.22449	2.04082	0.846939	0.608844	23.3756	9.61872
1.42857	2.04082	0.846939	0.62585	24.3186	9.99423
1.63265	2.04082	0.846939	0.642857	25.2656	10.3704
1.83673	2.04082	0.846939	0.659864	26.2168	10.7472
2.04082	2.04082	0.846939	0.676871	27.1723	11.1247
2.2449	2.04082	0.846939	0.693878	28.1323	11.5029
2.44898	2.04082	0.846939	0.710884	29.097	11.8818
2.65306	2.04082	0.846939	0.727891	30.0666	12.2615
2.85714	2.04082	0.846939	0.744898	31.0412	12.642
3.06122	2.04082	0.846939	0.761905	32.0211	13.0233
3.26531	2.04082	0.846939	0.778912	33.0064	13.4054
3.46939	2.04082	0.846939	0.795918	33.9972	13.7884
3.67347	2.04082	0.846939	0.812925	34.9939	14.1723
3.87755	2.04082	0.846939	0.829932	35.9966	14.5571
4.08163	2.04082	0.846939	0.846939	37.0055	14.9428
4.28571	2.04082	0.846939	0.863946	38.0209	15.3295
4.4898	2.04082	0.846939	0.880952	39.0428	15.7173
4.69388	2.04082	0.846939	0.897959	40.0715	16.106
4.89796	2.04082	0.846939	0.914966	41.1073	16.4958
5.10204	2.04082	0.846939	0.931973	42.1504	16.8867
5.30612	2.04082	0.846939	0.94898	43.201	17.2787
5.5102	2.04082	0.846939	0.965986	44.2593	17.6718
5.71429	2.04082	0.846939	0.982993	45.3255	18.0661
5.91837	2.04082	0.846939	1	46.4	18.4615
6.12245	2.04082	0.846939	1.01701	47.4829	18.8582
6.32653	2.04082	0.846939	1.03401	48.5745	19.2562
6.53061	2.04082	0.846939	1.05102	49.6751	19.6554
6.73469	2.04082	0.846939	1.06803	50.7848	20.056
6.93878	2.04082	0.846939	1.08503	51.9041	20.4579
7.14286	2.04082	0.846939	1.10204	53.0331	20.8612
7.34694	2.04082	0.846939	1.11905	54.1722	21.2658
7.55102	2.04082	0.846939	1.13605	55.3216	21.6719
7.7551	2.04082	0.846939	1.15306	56.4817	22.0795
7.95918	2.04082	0.846939	1.17007	57.6527	22.4886
8.16327	2.04082	0.846939	1.18707	58.8349	22.8992
8.36735	2.04082	0.846939	1.20408	60.0287	23.3113
8.57143	2.04082	0.846939	1.22109	61.2344	23.7251
8.77551	2.04082	0.846939	1.2381	62.4523	24.1405
8.97959	2.04082	0.846939	1.2551	63.6829	24.5576
9.18367	2.04082	0.846939	1.27211	64.9263	24.9763
9.38776	2.04082	0.846939	1.28912	66.1831	25.3968
9.59184	2.04082	0.846939	1.30612	67.4535	25.8191
9.79592	2.04082	0.846939	1.32313	68.738	26.2431
10	2.04082	0.846939	1.34014	70.037	26.669
0	2.2449	0.914966	0.540816	19.6403	8.12257
0.204082	2.2449	0.914966	0.557823	20.569	8.49578
0.408163	2.2449	0.914966	0.57483	21.501	8.86952
0.612245	2.2449	0.914966	0.591837	22.4365	9.24383
0.816327	2.2449	0.914966	0.608844	23.3756	9.61872
1.02041	2.2449	0.914966	0.62585	24.3186	9.99423
1.22449	2.2449	0.914966	0.642857	25.2656	10.3704
1.42857	2.2449	0.914966	0.659864	26.2168	10.7472
1.63265	2.2449	0.914966	0.676871	27.1723	11.1247
1.83673	2.2449	0.914966	0.693878	28.1323	11.5029
2.04082	2.2449	0.914966	0.710884	29.097	11.8818
2.2449	2.2449	0.914966	0.727891	30.0666	12.2615
2.44898	2.2449	0.914966	0.744898	31.0412	12.642
2.65306	2.2449	0.914966	0.761905	32.0211	13.0233
2.85714	2.2449	0.914966	0.778912	33.0064	13.4054
3.06122	2.2449	0.914966	0.795918	33.9972	13.7884
3.26531	2.2449	0.914966	0.812925	34.9939	14.1723
3.46939	2.2449	0.914966	0.829932	35.9966	14.5571
3.67347	2.2449	0.914966	0.846939	37.0055	14.9428
3.87755	2.2449	0.914966	0.863946	38.0209	15.3295
4.08163	2.2449	0.914966	0.880952	39.0428	15.7173
4.28571	2.2449	0.914966	0.897959	40.0715	16.106
4.4898	2.2449	0.914966	0.914966	41.1073	16.4958
4.69388	2.2449	0.914966	0.931973	42.1504	16.8867
4.89796	2.2449	0.914966	0.94898	43.201	17.2787
5.10204	2.2449	0.914966	0.965986	44.2593	17.6718
5.30612	2.2449	0.914966	0.982993	45.3255	18.0661
5.5102	2.2449	0.914966	1	46.4	18.4615
5.71429	2.2449	0.914966	1.01701	47.4829	18.8582
5.91837	2.2449	0.914966	1.03401	48.5745	19.2562
6.12245	2.2449	0.914966	1.05102	49.6751	19.6554
6.32653	2.2449	0.914966	1.06803	50.7848	20.056
6.53061	2.2449	0.914966	1.08503	51.9041	20.4579
6.73469	2.2449	0.914966	1.10204	53.0331	20.8612
6.93878	2.2449	0.914966	1.11905	54.1722	21.2658
7.14286	2.2449	0.914966	1.13605	55.3216	21.6719
7.34694	2.2449	0.914966	1.15306	56.4817	22.0795
7.55102	2.2449	0.914966	1.17007	57.6527	22.4886
7.7551	2.2449	0.914966	1.18707	58.8349	22.8992
7.95918	2.2449	0.914966	1.20408	60.0287	23.3113
8.16327	2.2449	0.914966	1.22109	61.2344	23.7251
8.36735	2.2449	0.914966	1.2381	62.4523	24.1405
8.57143	2.2449	0.914966	1.2551	63.6829	24.5576
8.77551	2.2449	0.914966	1.27211	64.9263	24.9763
8.97959	2.2449	0.914966	1.28912	66.1831	25.3968
9.18367	2.2449	0.914966	1.30612	67.4535	25.8191
9.38776	2.2449	0.914966	1.32313	68.738	26.2431
9.59184	2.2449	0.914966	1.34014	70.037	26.669
9.79592	2.2449	0.914966	1.35714	71.3509	27.0968
10	2.2449	0.914966	1.37415	72.68	27.5265
0	2.44898	0.982993	0.57483	21.501	8.86952
0.204082	2.44898	0.982993	0.591837	22.4365	9.24383
0.408163	2.44898	0.982993	0.608844	23.3756	9.61872
0.612245	2.44898	0.982993	0.62585	24.3186	9.99423
0.816327	2.44898	0.982993	0.642857	25.2656	10.3704
1.02041	2.44898	0.982993	0.659864	26.2168	10.7472
1.22449	2.44898	0.982993	0.676871	27.1723	11.1247
1.42857	2.44898	0.982993	0.693878	28.1323	11.5029
1.63265	2.44898	0.982993	0.710884	29.097	11.8818
1.83673	2.44898	0.982993	0.727891	30.0666	12.2615
2.04082	2.44898	0.982993	0.744898	31.0412	12.642
2.2449	2.44898	0.982993	0.761905	32.0211	13.0233
2.44898	2.44898	0.982993	0.778912	33.0064	13.4054
2.65306	2.44898	0.982993	0.795918	33.9972	13.7884
2.85714	2.44898	0.982993	0.812925	34.9939	14.1723
3.06122	2.44898	0.982993	0.829932	35.9966	14.5571
3.26531	2.44898	0.982993	0.846939	37.0055	14.9428
3.46939	2.44898	0.982993	0.863946	38.0209	15.3295
3.67347	2.44898	0.982993	0.880952	39.0428	15.7173
3.87755	2.44898	0.982993	0.897959	40.0715	16.106
4.08163	2.44898	0.982993	0.914966	41.1073	16.4958
4.28571	2.44898	0.982993	0.931973	42.1504	16.8867
4.4898	2.44898	0.982993	0.94898	43.201	17.2787
4.69388	2.44898	0.982993	0.965986	44.2593	17.6718
4.89796	2.44898	0.982993	0.982993	45.3255	18.0661
5.10204	2.44898	0.982993	1	46.4	18.4615
5.30612	2.44898	0.982993	1.01701	47.4829	18.8582
5.5102	2.44898	0.982993	1.03401	48.5745	19.2562
5.71429	2.44898	0.982993	1.05102	49.6751	19.6554
5.91837	2.44898	0.982993	1.06803	50.7848	20.056
6.12245	2.44898	0.982993	1.08503	51.9041	20.4579
6.32653	2.44898	0.982993	1.10204	53.0331	20.8612
6.53061	2.44898	0.982993	1.11905	54.1722	21.2658
6.73469	2.44898	0.982993	1.13605	55.3216	21.6719
6.93878	2.44898	0.982993	1.15306	56.4817	22.0795
7.14286	2.44898	0.982993	1.17007	57.6527	22.4886
7.34694	2.44898	0.982993	1.18707	58.8349	22.8992
7.55102	2.44898	0.982993	1.20408	60.0287	23.3113
7.7551	2.44898	0.982993	1.22109	61.2344	23.7251
7.95918	2.44898	0.982993	1.2381	62.4523	24.1405
8.16327	2.44898	0.982993	1.2551	63.6829	24.5576
8.36735	2.44898	0.982993	1.27211	64.9263	24.9763
8.57143	2.44898	0.982993	1.28912	66.1831	25.3968
8.77551	2.44898	0.982993	1.30612	67.4535	25.8191
8.97959	2.44898	0.982993	1.32313	68.738	26.2431
9.18367	2.44898	0.982993	1.34014	70.037	26.669
9.38776	2.44898	0.982993	1.35714	71.3509	27.0968
9.59184	2.44898	0.982993	1.37415	72.68	27.5265
9.79592	2.44898	0.982993	1.39116	74.0249	27.9581
10	2.44898	0.982993	1.40816	75.386	28.3917
0	2.65306	1.05102	0.608844	23.3756	9.61872
0.204082	2.65306	1.05102	0.62585	24.3186	9.99423
0.408163	2.65306	1.05102	0.642857	25.2656	10.3704
0.612245	2.65306	1.05102	0.659864	26.2168	10.7472
0.816327	2.65306	1.05102	0.676871	27.1723	11.1247
1.02041	2.65306	1.05102	0.693878	28.1323	11.5029
1.22449	2.65306	1.05102	0.710884	29.097	11.8818
1.42857	2.65306	1.05102	0.727891	30.0666	12.2615
1.63265	2.65306	1.05102	0.744898	31.0412	12.642
1.83673	2.65306	1.05102	0.761905	32.0211	13.0233
2.04082	2.65306	1.05102	0.778912	33.0064	13.4054
2.2449	2.65306	1.05102	0.795918	33.9972	13.7884
2.44898	2.65306	1.05102	0.812925	34.9939	14.1723
2.65306	2.65306	1.05102	0.829932	35.9966	14.5571
2.85714	2.65306	1.05102	0.846939	37.0055	14.9428
3.06122	2.65306	1.05102	0.863946	38.0209	15.3295
3.26531	2.65306	1.05102	0.880952	39.0428	15.7173
3.46939	2.65306	1.05102	0.897959	40.0715	16.106
3.67347	2.65306	1.05102	0.914966	41.1073	16.4958
3.87755	2.65306	1.05102	0.931973	42.1504	16.8867
4.08163	2.65306	1.05102	0.94898	43.201	17.2787
4.28571	2.65306	1.05102	0.965986	44.2593	17.6718
4.4898	2.65306	1.05102	0.982993	45.3255	18.0661
4.69388	2.65306	1.05102	1	46.4	18.4615
4.89796	2.65306	1.05102	1.01701	47.4829	18.8582
5.10204	2.65306	1.05102	1.03401	48.5745	19.2562
5.30612	2.65306	1.05102	1.05102	49.6751	19.6554
5.5102	2.65306	1.05102	1.06803	50.7848	20.056
5.71429	2.65306	1.05102	1.08503	51.9041	20.4579
5.91837	2.65306	1.05102	1.10204	53.0331	20.8612
6.12245	2.65306	1.05102	1.11905	54.1722	21.2658
6.32653	2.65306	1.05102	1.13605	55.3216	21.6719
6.53061	2.65306	1.05102	1.15306	56.4817	22.0795
6.73469	2.65306	1.05102	1.17007	57.6527	22.4886
6.93878	2.65306	1.05102	1.18707	58.8349	22.8992
7.14286	2.65306	1.05102	1.20408	60.0287	23.3113
7.34694	2.65306	1.05102	1.22109	61.2344	23.7251
7.55102	2.65306	1.05102	1.2381	62.4523	24.1405
7.7551	2.65306	1.05102	1.2551	63.6829	24.5576
7.95918	2.65306	1.05102	1.27211	64.9263	24.9763
8.16327	2.65306	1.05102	1.28912	66.1831	25.3968
8.36735	2.65306	1.05102	1.30612	67.4535	25.8191
8.57143	2.65306	1.05102	1.32313	68.738	26.2431
8.77551	2.65306	1.05102	1.34014	70.037	26.669
8.97959	2.65306	1.05102	1.35714	71.3509	27.0968
9.18367	2.65306	1.05102	1.37415	72.68	27.5265
9.38776	2.65306	1.05102	1.39116	74.0249	27.9581
9.59184	2.65306	1.05102	1.40816	75.386	28.3917
9.79592	2.65306	1.05102	1.42517	76.7637	28.8273
10	2.65306	1.05102	1.44218	78.1585	29.2651
0	2.85714	1.11905	0.642857	25.2656	10.3704
0.204082	2.85714	1.11905	0.659864	26.2168	10.7472
0.408163	2.85714	1.11905	0.676871	27.1723	11.1247
0.612245	2.85714	1.11905	0.693878	28.1323	11.5029
0.816327	2.85714	1.11905	0.710884	29.097	11.8818
1.02041	2.85714	1.11905	0.727891	30.0666	12.2615
1.22449	2.85714	1.11905	0.744898	31.0412	12.642
1.42857	2.85714	1.11905	0.761905	32.0211	13.0233
1.63265	2.85714	1.11905	0.778912	33.0064	13.4054
1.83673	2.85714	1.11905	0.795918	33.9972	13.7884
2.04082	2.85714	1.11905	0.812925	34.9939	14.1723
2.2449	2.85714	1.11905	0.829932	35.9966	14.5571
2.44898	2.85714	1.11905	0.846939	37.0055	14.9428
2.65306	2.85714	1.11905	0.863946	38.0209	15.3295
2.85714	2.85714	1.11905	0.880952	39.0428	15.7173
3.06122	2.85714	1.11905	0.897959	40.0715	16.106
3.26531	2.85714	1.11905	0.914966	41.1073	16.4958
3.46939	2.85714	1.11905	0.931973	42.1504	16.8867
3.67347	2.85714	1.11905	0.94898	43.201	17.2787
3.87755	2.85714	1.11905	0.965986	44.2593	17.6718
4.08163	2.85714	1.11905	0.982993	45.3255	18.0661
4.28571	2.85714	1.11905	1	46.4	18.4615
4.4898	2.85714	1.11905	1.01701	47.4829	18.8582
4.69388	2.85714	1.11905	1.03401	48.5745	19.2562
4.89796	2.85714	1.11905	1.05102	49.6751	19.6554
5.10204	2.85714	1.11905	1.06803	50.7848	20.056
5.30612	2.85714	1.11905	1.08503	51.9041	20.4579
5.5102	2.85714	1.11905	1.10204	53.0331	20.8612
5.71429	2.85714	1.11905	1.11905	54.1722	21.2658
5.91837	2.85714	1.11905	1.13605	55.3216	21.6719
6.12245	2.85714	1.11905	1.15306	56.4817	22.0795
6.32653	2.85714	1.11905	1.17007	57.6527	22.4886
6.53061	2.85714	1.11905	1.18707	58.8349	22.8992
6.73469	2.85714	1.11905	1.20408	60.0287	23.3113
6.93878	2.85714	1.11905	1.22109	61.2344	23.7251
7.14286	2.85714	1.11905	1.2381	62.4523	24.1405
7.34694	2.85714	1.11905	1.2551	63.6829	24.5576
7.55102	2.85714	1.11905	1.27211	64.9263	24.9763
7.7551	2.85714	1.11905	1.28912	66.1831	25.3968
7.95918	2.85714	1.11905	1.30612	67.4535	25.8191
8.16327	2.85714	1.11905	1.32313	68.738	26.2431
8.36735	2.85714	1.11905	1.34014	70.037	26.669
8.57143	2.85714	1.11905	1.35714	71.3509	27.0968
8.77551	2.85714	1.11905	1.37415	72.68	27.5265
8.97959	2.85714	1.11905	1.39116	74.0249	27.9581
9.18367	2.85714	1.11905	1.40816	75.386	28.3917
9.38776	2.85714	1.11905	1.42517	76.7637	28.8273
9.59184	2.85714	1.11905	1.44218	78.1585	29.2651
9.79592	2.85714	1.11905	1.45918	79.571	29.7049
10	2.85714	1.11905	1.47619	81.0015	30.1468
0	3.06122	1.18707	0.676871	27.1723	11.1247
0.204082	3.06122	1.18707	0.693878	28.1323	11.5029
0.408163	3.06122	1.18707	0.710884	29.097	11.8818
0.612245	3.06122	1.18707	0.727891	30.0666	12.2615
0.816327	3.06122	1.18707	0.744898	31.0412	12.642
1.02041	3.06122	1.18707	0.761905	32.0211	13.0233
1.22449	3.06122	1.18707	0.778912	33.0064	13.4054
1.42857	3.06122	1.18707	0.795918	33.9972	13.7884
1.63265	3.06122	1.18707	0.812925	34.9939	14.1723
1.83673	3.06122	1.18707	0.829932	35.9966	14.5571
2.04082	3.06122	1.18707	0.846939	37.0055	14.9428
2.2449	3.06122	1.18707	0.863946	38.0209	15.3295
2.44898	3.06122	1.18707	0.880952	39.0428	15.7173
2.65306	3.06122	1.18707	0.897959	40.0715	16.106
2.85714	3.06122	1.18707	0.914966	41.1073	16.4958
3.06122	3.06122	1.18707	0.931973	42.1504	16.8867
3.26531	3.06122	1.18707	0.94898	43.201	17.2787
3.46939	3.06122	1.18707	0.965986	44.2593	17.6718
3.67347	3.06122	1.18707	0.982993	45.3255	18.0661
3.87755	3.06122	1.18707	1	46.4	18.4615
4.08163	3.06122	1.18707	1.01701	47.4829	18.8582
4.28571	3.06122	1.18707	1.03401	48.5745	19.2562
4.4898	3.06122	1.18707	1.05102	49.6751	19.6554
4.69388	3.06122	1.18707	1.06803	50.7848	20.056
4.89796	3.06122	1.18707	1.08503	51.9041	20.4579
5.10204	3.06122	1.18707	1.10204	53.0331	20.8612
5.30612	3.06122	1.18707	1.11905	54.1722	21.2658
5.5102	3.06122	1.18707	1.13605	55.3216	21.6719
5.71429	3.06122	1.18707	1.15306	56.4817	22.0795
5.91837	3.06122	1.18707	1.17007	57.6527	22.4886
6.12245	3.06122	1.18707	1.18707	58.8349	22.8992
6.32653	3.06122	1.18707	1.20408	60.0287	23.3113
6.53061	3.06122	1.18707	1.22109	61.2344	23.7251
6.73469	3.06122	1.18707	1.2381	62.4523	24.1405
6.93878	3.06122	1.18707	1.2551	63.6829	24.5576
7.14286	3.06122	1.18707	1.27211	64.9263	24.9763
7.34694	3.06122	1.18707	1.28912	66.1831	25.3968
7.55102	3.06122	1.18707	1.30612	67.4535	25.8191
7.7551	3.06122	1.18707	1.32313	68.738	26.2431
7.95918	3.06122	1.18707	1.34014	70.037	26.669
8.16327	3.06122	1.18707	1.35714	71.3509	27.0968
8.36735	3.06122	1.18707	1.37415	72.68	27.5265
8.57143	3.06122	1.18707	1.39116	74.0249	27.9581
8.77551	3.06122	1.18707	1.40816	75.386	28.3917
8.97959	3.06122	1.18707	1.42517	76.7637	28.8273
9.18367	3.06122	1.18707	1.44218	78.1585	29.2651
9.38776	3.06122	1.18707	1.45918	79.571	29.7049
9.59184	3.06122	1.18707	1.47619	81.0015	30.1468
9.79592	3.06122	1.18707	1.4932	82.4507	30.591
10	3.06122	1.18707	1.5102	83.9191	31.0373
0	3.26531	1.2551	0.710884	29.097	11.8818
0.204082	3.26531	1.2551	0.727891	30.0666	12.2615
0.408163	3.26531	1.2551	0.744898	31.0412	12.642
0.612245	3.26531	1.2551	0.761905	32.0211	13.0233
0.816327	3.26531	1.2551	0.778912	33.0064	13.4054
1.02041	3.26531	1.2551	0.795918	33.9972	13.7884
1.22449	3.26531	1.2551	0.812925	34.9939	14.1723
1.42857	3.26531	1.2551	0.829932	35.9966	14.5571
1.63265	3.26531	1.2551	0.846939	37.0055	14.9428
1.83673	3.26531	1.2551	0.863946	38.0209	15.3295
2.04082	3.26531	1.2551	0.880952	39.0428	15.7173
2.2449	3.26531	1.2551	0.897959	40.0715	16.106
2.44898	3.26531	1.2551	0.914966	41.1073	16.4958
2.65306	3.26531	1.2551	0.931973	42.1504	16.8867
2.85714	3.26531	1.2551	0.94898	43.201	17.2787
3.06122	3.26531	1.2551	0.965986	44.2593	17.6718
3.26531	3.26531	1.2551	0.982993	45.3255	18.0661
3.46939	3.26531	1.2551	1	46.4	18.4615
3.67347	3.26531	1.2551	1.01701	47.4829	18.8582
3.87755	3.26531	1.2551	1.03401	48.5745	19.2562
4.08163	3.26531	1.2551	1.05102	49.6751	19.6554
4.28571	3.26531	1.2551	1.06803	50.7848	20.056
4.4898	3.26531	1.2551	1.08503	51.9041	20.4579
4.69388	3.26531	1.2551	1.10204	53.0331	20.8612
4.89796	3.26531	1.2551	1.11905	54.1722	21.2658
5.10204	3.26531	1.2551	1.13605	55.3216	21.6719
5.30612	3.26531	1.2551	1.15306	56.4817	22.0795
5.5102	3.26531	1.2551	1.17007	57.6527	22.4886
5.71429	3.26531	1.2551	1.18707	58.8349	22.8992
5.91837	3.26531	1.2551	1.20408	60.0287	23.3113
6.12245	3.26531	1.2551	1.22109	61.2344	23.7251
6.32653	3.26531	1.2551	1.2381	62.4523	24.1405
6.53061	3.26531	1.2551	1.2551	63.6829	24.5576
6.73469	3.26531	1.2551	1.27211	64.9263	24.9763
6.93878	3.26531	1.2551	1.28912	66.1831	25.3968
7.14286	3.26531	1.2551	1.30612	67.4535	25.8191
7.34694	3.26531	1.2551	1.32313	68.738	26.2431
7.55102	3.26531	1.2551	1.34014	70.037	26.669
7.7551	3.26531	1.2551	1.35714	71.3509	27.0968
7.95918	3.26531	1.2551	1.37415	72.68	27.5265
8.16327	3.26531	1.2551	1.39116	74.0249	27.9581
8.36735	3.26531	1.2551	1.40816	75.386	28.3917
8.57143	3.26531	1.2551	1.42517	76.7637	28.8273
8.77551	3.26531	1.2551	1.44218	78.1585	29.2651
8.97959	3.26531	1.2551	1.45918	79.571	29.7049
9.18367	3.26531	1.2551	1.47619	81.0015	30.1468
9.38776	3.26531	1.2551	1.4932	82.4507	30.591
9.59184	3.26531	1.2551	1.5102	83.9191	31.0373
9.79592	3.26531	1.2551	1.52721	85.4072	31.4859
10	3.26531	1.2551	1.54422	86.9156	31.9369
0	3.46939	1.32313	0.744898	31.0412	12.642
0.204082	3.46939	1.32313	0.761905	32.0211	13.0233
0.408163	3.46939	1.32313	0.778912	33.0064	13.4054
0.612245	3.46939	1.32313	0.795918	33.9972	13.7884
0.816327	3.46939	1.32313	0.812925	34.9939	14.1723
1.02041	3.46939	1.32313	0.829932	35.9966	14.5571
1.22449	3.46939	1.32313	0.846939	37.0055	14.9428
1.42857	3.46939	1.32313	0.863946	38.0209	15.3295
1.63265	3.46939	1.32313	0.880952	39.0428	15.7173
1.83673	3.46939	1.32313	0.897959	40.0715	16.106
2.04082	3.46939	1.32313	0.914966	41.1073	16.4958
2.2449	3.46939	1.32313	0.931973	42.1504	16.8867
2.44898	3.46939	1.32313	0.94898	43.201	17.2787
2.65306	3.46939	1.32313	0.965986	44.2593	17.6718
2.85714	3.46939	1.32313	0.982993	45.3255	18.0661
3.06122	3.46939	1.32313	1	46.4	18.4615
3.26531	3.46939	1.32313	1.01701	47.4829	18.8582
3.46939	3.46939	1.32313	1.03401	48.5745	19.2562
3.67347	3.46939	1.32313	1.05102	49.6751	19.6554
3.87755	3.46939	1.32313	1.06803	50.7848	20.056
4.08163	3.46939	1.32313	1.08503	51.9041	20.4579
4.28571	3.46939	1.32313	1.10204	53.0331	20.8612
4.4898	3.46939	1.32313	1.11905	54.1722	21.2658
4.69388	3.46939	1.32313	1.13605	55.3216	21.6719
4.89796	3.46939	1.32313	1.15306	56.4817	22.0795
5.10204	3.46939	1.32313	1.17007	57.6527	22.4886
5.30612	3.46939	1.32313	1.18707	58.8349	22.8992
5.5102	3.46939	1.32313	1.20408	60.0287	23.3113
5.71429	3.46939	1.32313	1.22109	61.2344	23.7251
5.91837	3.46939	1.32313	1.2381	62.4523	24.1405
6.12245	3.46939	1.32313	1.2551	63.6829	24.5576
6.32653	3.46939	1.32313	1.27211	64.9263	24.9763
6.53061	3.46939	1.32313	1.28912	66.1831	25.3968
6.73469	3.46939	1.32313	1.30612	67.4535	25.8191
6.93878	3.46939	1.32313	1.32313	68.738	26.2431
7.14286	3.46939	1.32313	1.34014	70.037	26.669
7.34694	3.46939	1.32313	1.35714	71.3509	27.0968
7.55102	3.46939	1.32313	1.37415	72.68	27.5265
7.7551	3.46939	1.32313	1.39116	74.0249	27.9581
7.95918	3.46939	1.32313	1.40816	75.386	28.3917
8.16327	3.46939	1.32313	1.42517	76.7637	28.8273
8.36735	3.46939	1.32313	1.44218	78.1585	29.2651
8.57143	3.46939	1.32313	1.45918	79.571	29.7049
8.77551	3.46939	1.32313	1.47619	81.0015	30.1468
8.97959	3.46939	1.32313	1.4932	82.4507	30.591
9.18367	3.46939	1.32313	1.5102	83.9191	31.0373
9.38776	3.46939	1.32313	1.52721	85.4072	31.4859
9.59184	3.46939	1.32313	1.54422	86.9156	31.9369
9.79592	3.46939	1.32313	1.56122	88.4449	32.3902
10	3.46939	1.32313	1.57823	89.9957	32.8458
0	3.67347	1.39116	0.778912	33.0064	13.4054
0.204082	3.67347	1.39116	0.795918	33.9972	13.7884
0.408163	3.67347	1.39116	0.812925	34.9939	14.1723
0.612245	3.67347	1.39116	0.829932	35.9966	14.5571
0.816327	3.67347	1.39116	0.846939	37.0055	14.9428
1.02041	3.67347	1.39116	0.863946	38.0209	15.3295
1.22449	3.67347	1.39116	0.880952	39.0428	15.7173
1.42857	3.67347	1.39116	0.897959	40.0715	16.106
1.63265	3.67347	1.39116	0.914966	41.1073	16.4958
1.83673	3.67347	1.39116	0.931973	42.1504	16.8867
2.04082	3.67347	1.39116	0.94898	43.201	17.2787
2.2449	3.67347	1.39116	0.965986	44.2593	17.6718
2.44898	3.67347	1.39116	0.982993	45.3255	18.0661
2.65306	3.67347	1.39116	1	46.4	18.4615
2.85714	3.67347	1.39116	1.01701	47.4829	18.8582
3.06122	3.67347	1.39116	1.03401	48.5745	19.2562
3.26531	3.67347	1.39116	1.05102	49.6751	19.6554
3.46939	3.67347	1.39116	1.06803	50.7848	20.056
3.67347	3.67347	1.39116	1.08503	51.9041	20.4579
3.87755	3.67347	1.39116	1.10204	53.0331	20.8612
4.08163	3.67347	1.39116	1.11905	54.1722	21.2658
4.28571	3.67347	1.39116	1.13605	55.3216	21.6719
4.4898	3.67347	1.39116	1.15306	56.4817	22.0795
4.69388	3.67347	1.39116	1.17007	57.6527	22.4886
4.89796	3.67347	1.39116	1.18707	58.8349	22.8992
5.10204	3.67347	1.39116	1.20408	60.0287	23.3113
5.30612	3.67347	1.39116	1.22109	61.2344	23.7251
5.5102	3.67347	1.39116	1.2381	62.4523	24.1405
5.71429	3.67347	1.39116	1.2551	63.6829	24.5576
5.91837	3.67347	1.39116	1.27211	64.9263	24.9763
6.12245	3.67347	1.39116	1.28912	66.1831	25.3968
6.32653	3.67347	1.39116	1.30612	67.4535	25.8191
6.53061	3.67347	1.39116	1.32313	68.738	26.2431
6.73469	3.67347	1.39116	1.34014	70.037	26.669
6.93878	3.67347	1.39116	1.35714	71.3509	27.0968
7.14286	3.67347	1.39116	1.37415	72.68	27.5265
7.34694	3.67347	1.39116	1.39116	74.0249	27.9581
7.55102	3.67347	1.39116	1.40816	75.386	28.3917
7.7551	3.67347	1.39116	1.42517	76.7637	28.8273
7.95918	3.67347	1.39116	1.44218	78.1585	29.2651
8.16327	3.67347	1.39116	1.45918	79.571	29.7049
8.36735	3.67347	1.39116	1.47619	81.0015	30.1468
8.57143	3.67347	1.39116	1.4932	82.4507	30.591
8.77551	3.67347	1.39116	1.5102	83.9191	31.0373
8.97959	3.67347	1.39116	1.52721	85.4072	31.4859
9.18367	3.67347	1.39116	1.54422	86.9156	31.9369
9.38776	3.67347	1.39116	1.56122	88.4449	32.3902
9.59184	3.67347	1.39116	1.57823	89.9957	32.8458
9.79592	3.67347	1.39116	1.59524	91.5688	33.304
10	3.67347	1.39116	1.61224	93.1646	33.7646
0	3.87755	1.45918	0.812925	34.9939	14.1723
0.204082	3.87755	1.45918	0.829932	35.9966	14.5571
0.408163	3.87755	1.45918	0.846939	37.0055	14.9428
0.612245	3.87755	1.45918	0.863946	38.0209	15.3295
0.816327	3.87755	1.45918	0.880952	39.0428	15.7173
1.02041	3.87755	1.45918	0.897959	40.0715	16.106
1.22449	3.87755	1.45918	0.914966	41.1073	16.4958
1.42857	3.87755	1.45918	0.931973	42.1504	16.8867
1.63265	3.87755	1.45918	0.94898	43.201	17.2787
1.83673	3.87755	1.45918	0.965986	44.2593	17.6718
2.04082	3.87755	1.45918	0.982993	45.3255	18.0661
2.2449	3.87755	1.45918	1	46.4	18.4615
2.44898	3.87755	1.45918	1.01701	47.4829	18.8582
2.65306	3.87755	1.45918	1.03401	48.5745	19.2562
2.85714	3.87755	1.45918	1.05102	49.6751	19.6554
3.06122	3.87755	1.45918	1.06803	50.7848	20.056
3.26531	3.87755	1.45918	1.08503	51.9041	20.4579
3.46939	3.87755	1.45918	1.10204	53.0331	20.8612
3.67347	3.87755	1.45918	1.11905	54.1722	21.2658
3.87755	3.87755	1.45918	1.13605	55.3216	21.6719
4.08163	3.87755	1.45918	1.15306	56.4817	22.0795
4.28571	3.87755	1.45918	1.17007	57.6527	22.4886
4.4898	3.87755	1.45918	1.18707	58.8349	22.8992
4.69388	3.87755	1.45918	1.20408	60.0287	23.3113
4.89796	3.87755	1.45918	1.22109	61.2344	23.7251
5.10204	3.87755	1.45918	1.2381	62.4523	24.1405
5.30612	3.87755	1.45918	1.2551	63.6829	24.5576
5.5102	3.87755	1.45918	1.27211	64.9263	24.9763
5.71429	3.87755	1.45918	1.28912	66.1831	25.3968
5.91837	3.87755	1.45918	1.30612	67.4535	25.8191
6.12245	3.87755	1.45918	1.32313	68.738	26.2431
6.32653	3.87755	1.45918	1.34014	70.037	26.669
6.53061	3.87755	1.45918	1.35714	71.3509	27.0968
6.73469	3.87755	1.45918	1.37415	72.68	27.5265
6.93878	3.87755	1.45918	1.39116	74.0249	27.9581
7.14286	3.87755	1.45918	1.40816	75.386	28.3917
7.34694	3.87755	1.45918	1.42517	76.7637	28.8273
7.55102	3.87755	1.45918	1.44218	78.1585	29.2651
7.7551	3.87755	1.45918	1.45918	79.571	29.7049
7.95918	3.87755	1.45918	1.47619	81.0015	30.1468
8.16327	3.87755	1.45918	1.4932	82.4507	30.591
8.36735	3.87755	1.45918	1.5102	83.9191	31.0373
8.57143	3.87755	1.45918	1.52721	85.4072	31.4859
8.77551	3.87755	1.45918	1.54422	86.9156	31.9369
8.97959	3.87755	1.45918	1.56122	88.4449	32.3902
9.18367	3.87755	1.45918	1.57823	89.9957	32.8458
9.38776	3.87755	1.45918	1.59524	91.5688	33.304
9.59184	3.87755	1.45918	1.61224	93.1646	33.7646
9.79592	3.87755	1.45918	1.62925	94.7839	34.2277
10	3.87755	1.45918	1.64626	96.4274	34.6934
0	4.08163	1.52721	0.846939	37.0055	14.9428
0.204082	4.08163	1.52721	0.863946	38.0209	15.3295
0.408163	4.08163	1.52721	0.880952	39.0428	15.7173
0.612245	4.08163	1.52721	0.897959	40.0715	16.106
0.816327	4.08163	1.52721	0.914966	41.1073	16.4958
1.02041	4.08163	1.52721	0.931973	42.1504	16.8867
1.22449	4.08163	1.52721	0.94898	43.201	17.2787
1.42857	4.08163	1.52721	0.965986	44.2593	17.6718
1.63265	4.08163	1.52721	0.982993	45.3255	18.0661
1.83673	4.08163	1.52721	1	46.4	18.4615
2.04082	4.08163	1.52721	1.01701	47.4829	18.8582
2.2449	4.08163	1.52721	1.03401	48.5745	19.2562
2.44898	4.08163	1.52721	1.05102	49.6751	19.6554
2.65306	4.08163	1.52721	1.06803	50.7848	20.056
2.85714	4.08163	1.52721	1.08503	51.9041	20.4579
3.06122	4.08163	1.52721	1.10204	53.0331	20.8612
3.26531	4.08163	1.52721	1.11905	54.1722	21.2658
3.46939	4.08163	1.52721	1.13605	55.3216	21.6719
3.67347	4.08163	1.52721	1.15306	56.4817	22.0795
3.87755	4.08163	1.52721	1.17007	57.6527	22.4886
4.08163	4.08163	1.52721	1.18707	58.8349	22.8992
4.28571	4.08163	1.52721	1.20408	60.0287	23.3113
4.4898	4.08163	1.52721	1.22109	61.2344	23.7251
4.69388	4.08163	1.52721	1.2381	62.4523	24.1405
4.89796	4.08163	1.52721	1.2551	63.6829	24.5576
5.10204	4.08163	1.52721	1.27211	64.9263	24.9763
5.30612	4.08163	1.52721	1.28912	66.1831	25.3968
5.5102	4.08163	1.52721	1.30612	67.4535	25.8191
5.71429	4.08163	1.52721	1.32313	68.738	26.2431
5.91837	4.08163	1.52721	1.34014	70.037	26.669
6.12245	4.08163	1.52721	1.35714	71.3509	27.0968
6.32653	4.08163	1.52721	1.37415	72.68	27.5265
6.53061	4.08163	1.52721	1.39116	74.0249	27.9581
6.73469	4.08163	1.52721	1.40816	75.386	28.3917
6.93878	4.08163	1.52721	1.42517	76.7637	28.8273
7.14286	4.08163	1.52721	1.44218	78.1585	29.2651
7.34694	4.08163	1.52721	1.45918	79.571	29.7049
7.55102	4.08163	1.52721	1.47619	81.0015	30.1468
7.7551	4.08163	1.52721	1.4932	82.4507	30.591
7.95918	4.08163	1.52721	1.5102	83.9191	31.0373
8.16327	4.08163	1.52721	1.52721	85.4072	31.4859
8.36735	4.08163	1.52721	1.54422	86.9156	31.9369
8.57143	4.08163	1.52721	1.56122	88.4449	32.3902
8.77551	4.08163	1.52721	1.57823	89.9957	32.8458
8.97959	4.08163	1.52721	1.59524	91.5688	33.304
9.18367	4.08163	1.52721	1.61224	93.1646	33.7646
9.38776	4.08163	1.52721	1.62925	94.7839	34.2277
9.59184	4.08163	1.52721	1.64626	96.4274	34.6934
9.79592	4.08163	1.52721	1.66327	98.0959	35.1617
10	4.08163	1.52721	1.68027	99.79	35.6327
0	4.28571	1.59524	0.880952	39.0428	15.7173
0.204082	4.28571	1.59524	0.897959	40.0715	16.106
0.408163	4.28571	1.59524	0.914966	41.1073	16.4958
0.612245	4.28571	1.59524	0.931973	42.1504	16.8867
0.816327	4.28571	1.59524	0.94898	43.201	17.2787
1.02041	4.28571	1.59524	0.965986	44.2593	17.6718
1.22449	4.28571	1.59524	0.982993	45.3255	18.0661
1.42857	4.28571	1.59524	1	46.4	18.4615
1.63265	4.28571	1.59524	1.01701	47.4829	18.8582
1.83673	4.28571	1.59524	1.03401	48.5745	19.2562
2.04082	4.28571	1.59524	1.05102	49.6751	19.6554
2.2449	4.28571	1.59524	1.06803	50.7848	20.056
2.44898	4.28571	1.59524	1.08503	51.9041	20.4579
2.65306	4.28571	1.59524	1.10204	53.0331	20.8612
2.85714	4.28571	1.59524	1.11905	54.1722	21.2658
3.06122	4.28571	1.59524	1.13605	55.3216	21.6719
3.26531	4.28571	1.59524	1.15306	56.4817	22.0795
3.46939	4.28571	1.59524	1.17007	57.6527	22.4886
3.67347	4.28571	1.59524	1.18707	58.8349	22.8992
3.87755	4.28571	1.59524	1.20408	60.0287	23.3113
4.08163	4.28571	1.59524	1.22109	61.2344	23.7251
4.28571	4.28571	1.59524	1.2381	62.4523	24.1405
4.4898	4.28571	1.59524	1.2551	63.6829	24.5576
4.69388	4.28571	1.59524	1.27211	64.9263	24.9763
4.89796	4.28571	1.59524	1.28912	66.1831	25.3968
5.10204	4.28571	1.59524	1.30612	67.4535	25.8191
5.30612	4.28571	1.59524	1.32313	68.738	26.2431
5.5102	4.28571	1.59524	1.34014	70.037	26.669
5.71429	4.28571	1.59524	1.35714	71.3509	27.0968
5.91837	4.28571	1.59524	1.37415	72.68	27.5265
6.12245	4.28571	1.59524	1.39116	74.0249	27.9581
6.32653	4.28571	1.59524	1.40816	75.386	28.3917
6.53061	4.28571	1.59524	1.42517	76.7637	28.8273
6.73469	4.28571	1.59524	1.44218	78.1585	29.2651
6.93878	4.28571	1.59524	1.45918	79.571	29.7049
7.14286	4.28571	1.59524	1.47619	81.0015	30.1468
7.34694	4.28571	1.59524	1.4932	82.4507	30.591
7.55102	4.28571	1.59524	1.5102	83.9191	31.0373
7.7551	4.28571	1.59524	1.52721	85.4072	31.4859
7.95918	4.28571	1.59524	1.54422	86.9156	31.9369
8.16327	4.28571	1.59524	1.56122	88.4449	32.3902
8.36735	4.28571	1.59524	1.57823	89.9957	32.8458
8.57143	4.28571	1.59524	1.59524	91.5688	33.304
8.77551	4.28571	1.59524	1.61224	93.1646	33.7646
8.97959	4.28571	1.59524	1.62925	94.7839	34.2277
9.18367	4.28571	1.59524	1.64626	96.4274	34.6934
9.38776	4.28571	1.59524	1.66327	98.0959	35.1617
9.59184	4.28571	1.59524	1.68027	99.79	35.6327
9.79592	4.28571	1.59524	1.69728	101.511	36.1064
10	4.28571	1.59524	1.71429	103.259	36.5829
0	4.4898	1.66327	0.914966	41.1073	16.4958
0.204082	4.4898	1.66327	0.931973	42.1504	16.8867
0.408163	4.4898	1.66327	0.94898	43.201	17.2787
0.612245	4.4898	1.66327	0.965986	44.2593	17.6718
0.816327	4.4898	1.66327	0.982993	45.3255	18.0661
1.02041	4.4898	1.66327	1	46.4	18.4615
1.22449	4.4898	1.66327	1.01701	47.4829	18.8582
1.42857	4.4898	1.66327	1.03401	48.5745	19.2562
1.63265	4.4898	1.66327	1.05102	49.6751	19.6554
1.83673	4.4898	1.66327	1.06803	50.7848	20.056
2.04082	4.4898	1.66327	1.08503	51.9041	20.4579
2.2449	4.4898	1.66327	1.10204	53.0331	20.8612
2.44898	4.4898	1.66327	1.11905	54.1722	21.2658
2.65306	4.4898	1.66327	1.13605	55.3216	21.6719
2.85714	4.4898	1.66327	1.15306	56.4817	22.0795
3.06122	4.4898	1.66327	1.17007	57.6527	22.4886
3.26531	4.4898	1.66327	1.18707	58.8349	22.8992
3.46939	4.4898	1.66327	1.20408	60.0287	23.3113
3.67347	4.4898	1.66327	1.22109	61.2344	23.7251
3.87755	4.4898	1.66327	1.2381	62.4523	24.1405
4.08163	4.4898	1.66327	1.2551	63.6829	24.5576
4.28571	4.4898	1.66327	1.27211	64.9263	24.9763
4.4898	4.4898	1.66327	1.28912	66.1831	25.3968
4.69388	4.4898	1.66327	1.30612	67.4535	25.8191
4.89796	4.4898	1.66327	1.32313	68.738	26.2431
5.10204	4.4898	1.66327	1.34014	70.037	26.669
5.30612	4.4898	1.66327	1.35714	71.3509	27.0968
5.5102	4.4898	1.66327	1.37415	72.68	27.5265
5.71429	4.4898	1.66327	1.39116	74.0249	27.9581
5.91837	4.4898	1.66327	1.40816	75.386	28.3917
6.12245	4.4898	1.66327	1.42517	76.7637	28.8273
6.32653	4.4898	1.66327	1.44218	78.1585	29.2651
6.53061	4.4898	1.66327	1.45918	79.571	29.7049
6.73469	4.4898	1.66327	1.47619	81.0015	30.1468
6.93878	4.4898	1.66327	1.4932	82.4507	30.591
7.14286	4.4898	1.66327	1.5102	83.9191	31.0373
7.34694	4.4898	1.66327	1.52721	85.4072	31.4859
7.55102	4.4898	1.66327	1.54422	86.9156	31.9369
7.7551	4.4898	1.66327	1.56122	88.4449	32.3902
7.95918	4.4898	1.66327	1.57823	89.9957	32.8458
8.16327	4.4898	1.66327	1.59524	91.5688	33.304
8.36735	4.4898	1.66327	1.61224	93.1646	33.7646
8.57143	4.4898	1.66327	1.62925	94.7839	34.2277
8.77551	4.4898	1.66327	1.64626	96.4274	34.6934
8.97959	4.4898	1.66327	1.66327	98.0959	35.1617
9.18367	4.4898	1.66327	1.68027	99.79	35.6327
9.38776	4.4898	1.66327	1.69728	101.511	36.1064
9.59184	4.4898	1.66327	1.71429	103.259	36.5829
9.79592	4.4898	1.66327	1.73129	105.035	37.0622
10	4.4898	1.66327	1.7483	106.84	37.5444
0	4.69388	1.73129	0.94898	43.201	17.2787
0.204082	4.69388	1.73129	0.965986	44.2593	17.6718
0.408163	4.69388	1.73129	0.982993	45.3255	18.0661
0.612245	4.69388	1.73129	1	46.4	18.4615
0.816327	4.69388	1.73129	1.01701	47.4829	18.8582
1.02041	4.69388	1.73129	1.03401	48.5745	19.2562
1.22449	4.69388	1.73129	1.05102	49.6751	19.6554
1.42857	4.69388	1.73129	1.06803	50.7848	20.056
1.63265	4.69388	1.73129	1.08503	51.9041	20.4579
1.83673	4.69388	1.73129	1.10204	53.0331	20.8612
2.04082	4.69388	1.73129	1.11905	54.1722	21.2658
2.2449	4.69388	1.73129	1.13605	55.3216	21.6719
2.44898	4.69388	1.73129	1.15306	56.4817	22.0795
2.65306	4.69388	1.73129	1.17007	57.6527	22.4886
2.85714	4.69388	1.73129	1.18707	58.8349	22.8992
3.06122	4.69388	1.73129	1.20408	60.0287	23.3113
3.26531	4.69388	1.73129	1.22109	61.2344	23.7251
3.46939	4.69388	1.73129	1.2381	62.4523	24.1405
3.67347	4.69388	1.73129	1.2551	63.6829	24.5576
3.87755	4.69388	1.73129	1.27211	64.9263	24.9763
4.08163	4.69388	1.73129	1.28912	66.1831	25.3968
4.28571	4.69388	1.73129	1.30612	67.4535	25.8191
4.4898	4.69388	1.73129	1.32313	68.738	26.2431
4.69388	4.69388	1.73129	1.34014	70.037	26.669
4.89796	4.69388	1.73129	1.35714	71.3509	27.0968
5.10204	4.69388	1.73129	1.37415	72.68	27.5265
5.30612	4.69388	1.73129	1.39116	74.0249	27.9581
5.5102	4.69388	1.73129	1.40816	75.386	28.3917
5.71429	4.69388	1.73129	1.42517	76.7637	28.8273
5.91837	4.69388	1.73129	1.44218	78.1585	29.2651
6.12245	4.69388	1.73129	1.45918	79.571	29.7049
6.32653	4.69388	1.73129	1.47619	81.0015	30.1468
6.53061	4.69388	1.73129	1.4932	82.4507	30.591
6.73469	4.69388	1.73129	1.5102	83.9191	31.0373
6.93878	4.69388	1.73129	1.52721	85.4072	31.4859
7.14286	4.69388	1.73129	1.54422	86.9156	31.9369
7.34694	4.69388	1.73129	1.56122	88.4449	32.3902
7.55102	4.69388	1.73129	1.57823	89.9957	32.8458
7.7551	4.69388	1.73129	1.59524	91.5688	33.304
7.95918	4.69388	1.73129	1.61224	93.1646	33.7646
8.16327	4.69388	1.73129	1.62925	94.7839	34.2277
8.36735	4.69388	1.73129	1.64626	96.4274	34.6934
8.57143	4.69388	1.73129	1.66327	98.0959	35.1617
8.77551	4.69388	1.73129	1.68027	99.79	35.6327
8.97959	4.69388	1.73129	1.69728	101.511	36.1064
9.18367	4.69388	1.73129	1.71429	103.259	36.5829
9.38776	4.69388	1.73129	1.73129	105.035	37.0622
9.59184	4.69388	1.73129	1.7483	106.84	37.5444
9.79592	4.69388	1.73129	1.76531	108.675	38.0294
10	4.69388	1.73129	1.78231	110.541	38.5175
0	4.89796	1.79932	0.982993	45.3255	18.0661
0.204082	4.89796	1.79932	1	46.4	18.4615
0.408163	4.89796	1.79932	1.01701	47.4829	18.8582
0.612245	4.89796	1.79932	1.03401	48.5745	19.2562
0.816327	4.89796	1.79932	1.05102	49.6751	19.6554
1.02041	4.89796	1.79932	1.06803	50.7848	20.056
1.22449	4.89796	1.79932	1.08503	51.9041	20.4579
1.42857	4.89796	1.79932	1.10204	53.0331	20.8612
1.63265	4.89796	1.79932	1.11905	54.1722	21.2658
1.83673	4.89796	1.79932	1.13605	55.3216	21.6719
2.04082	4.89796	1.79932	1.15306	56.4817	22.0795
2.2449	4.89796	1.79932	1.17007	57.6527	22.4886
2.44898	4.89796	1.79932	1.18707	58.8349	22.8992
2.65306	4.89796	1.79932	1.20408	60.0287	23.3113
2.85714	4.89796	1.79932	1.22109	61.2344	23.7251
3.06122	4.89796	1.79932	1.2381	62.4523	24.1405
3.26531	4.89796	1.79932	1.2551	63.6829	24.5576
3.46939	4.89796	1.79932	1.27211	64.9263	24.9763
3.67347	4.89796	1.79932	1.28912	66.1831	25.3968
3.87755	4.89796	1.79932	1.30612	67.4535	25.8191
4.08163	4.89796	1.79932	1.32313	68.738	26.2431
4.28571	4.89796	1.79932	1.34014	70.037	26.669
4.4898	4.89796	1.79932	1.35714	71.3509	27.0968
4.69388	4.89796	1.79932	1.37415	72.68	27.5265
4.89796	4.89796	1.79932	1.39116	74.0249	27.9581
5.10204	4.89796	1.79932	1.40816	75.386	28.3917
5.30612	4.89796	1.79932	1.42517	76.7637	28.8273
5.5102	4.89796	1.79932	1.44218	78.1585	29.2651
5.71429	4.89796	1.79932	1.45918	79.571	29.7049
5.91837	4.89796	1.79932	1.47619	81.0015	30.1468
6.12245	4.89796	1.79932	1.4932	82.4507	30.591
6.32653	4.89796	1.79932	1.5102	83.9191	31.0373
6.53061	4.89796	1.79932	1.52721	85.4072	31.4859
6.73469	4.89796	1.79932	1.54422	86.9156	31.9369
6.93878	4.89796	1.79932	1.56122	88.4449	32.3902
7.14286	4.89796	1.79932	1.57823	89.9957	32.8458
7.34694	4.89796	1.79932	1.59524	91.5688	33.304
7.55102	4.89796	1.79932	1.61224	93.1646	33.7646
7.7551	4.89796	1.79932	1.62925	94.7839	34.2277
7.95918	4.89796	1.79932	1.64626	96.4274	34.6934
8.16327	4.89796	1.79932	1.66327	98.0959	35.1617
8.36735	4.89796	1.79932	1.68027	99.79	35.6327
8.57143	4.89796	1.79932	1.69728	101.511	36.1064
8.77551	4.89796	1.79932	1.71429	103.259	36.5829
8.97959	4.89796	1.79932	1.73129	105.035	37.0622
9.18367	4.89796	1.79932	1.7483	106.84	37.5444
9.38776	4.89796	1.79932	1.76531	108.675	38.0294
9.59184	4.89796	1.79932	1.78231	110.541	38.5175
9.79592	4.89796	1.79932	1.79932	112.438	39.0086
10	4.89796	1.79932	1.81633	114.369	39.5027
0	5.10204	1.86735	1.01701	47.4829	18.8582
0.204082	5.10204	1.86735	1.03401	48.5745	19.2562
0.408163	5.10204	1.86735	1.05102	49.6751	19.6554
0.612245	5.10204	1.86735	1.06803	50.7848	20.056
0.816327	5.10204	1.86735	1.08503	51.9041	20.4579
1.02041	5.10204	1.86735	1.10204	53.0331	20.8612
1.22449	5.10204	1.86735	1.11905	54.1722	21.2658
1.42857	5.10204	1.86735	1.13605	55.3216	21.6719
1.63265	5.10204	1.86735	1.15306	56.4817	22.0795
1.83673	5.10204	1.86735	1.17007	57.6527	22.4886
2.04082	5.10204	1.86735	1.18707	58.8349	22.8992
2.2449	5.10204	1.86735	1.20408	60.0287	23.3113
2.44898	5.10204	1.86735	1.22109	61.2344	23.7251
2.65306	5.10204	1.86735	1.2381	62.4523	24.1405
2.85714	5.10204	1.86735	1.2551	63.6829	24.5576
3.06122	5.10204	1.86735	1.27211	64.9263	24.9763
3.26531	5.10204	1.86735	1.28912	66.1831	25.3968
3.46939	5.10204	1.86735	1.30612	67.4535	25.8191
3.67347	5.10204	1.86735	1.32313	68.738	26.2431
3.87755	5.10204	1.86735	1.34014	70.037	26.669
4.08163	5.10204	1.86735	1.35714	71.3509	27.0968
4.28571	5.10204	1.86735	1.37415	72.68	27.5265
4.4898	5.10204	1.86735	1.39116	74.0249	27.9581
4.69388	5.10204	1.86735	1.40816	75.386	28.3917
4.89796	5.10204	1.86735	1.42517	76.7637	28.8273
5.10204	5.10204	1.86735	1.44218	78.1585	29.2651
5.30612	5.10204	1.86735	1.45918	79.571	29.7049
5.5102	5.10204	1.86735	1.47619	81.0015	30.1468
5.71429	5.10204	1.86735	1.4932	82.4507	30.591
5.91837	5.10204	1.86735	1.5102	83.9191	31.0373
6.12245	5.10204	1.86735	1.52721	85.4072	31.4859
6.32653	5.10204	1.86735	1.54422	86.9156	31.9369
6.53061	5.10204	1.86735	1.56122	88.4449	32.3902
6.73469	5.10204	1.86735	1.57823	89.9957	32.8458
6.93878	5.10204	1.86735	1.59524	91.5688	33.304
7.14286	5.10204	1.86735	1.61224	93.1646	33.7646
7.34694	5.10204	1.86735	1.62925	94.7839	34.2277
7.55102	5.10204	1.86735	1.64626	96.4274	34.6934
7.7551	5.10204	1.86735	1.66327	98.0959	35.1617
7.95918	5.10204	1.86735	1.68027	99.79	35.6327
8.16327	5.10204	1.86735	1.69728	101.511	36.1064
8.36735	5.10204	1.86735	1.71429	103.259	36.5829
8.57143	5.10204	1.86735	1.73129	105.035	37.0622
8.77551	5.10204	1.86735	1.7483	106.84	37.5444
8.97959	5.10204	1.86735	1.76531	108.675	38.0294
9.18367	5.10204	1.86735	1.78231	110.541	38.5175
9.38776	5.10204	1.86735	1.79932	112.438	39.0086
9.59184	5.10204	1.86735	1.81633	114.369	39.5027
9.79592	5.10204	1.86735	1.83333	116.333	40
10	5.10204	1.86735	1.85034	118.333	40.5005
0	5.30612	1.93537	1.05102	49.6751	19.6554
0.204082	5.30612	1.93537	1.06803	50.7848	20.056
0.408163	5.30612	1.93537	1.08503	51.9041	20.4579
0.612245	5.30612	1.93537	1.10204	53.0331	20.8612
0.816327	5.30612	1.93537	1.11905	54.1722	21.2658
1.02041	5.30612	1.93537	1.13605	55.3216	21.6719
1.22449	5.30612	1.93537	1.15306	56.4817	22.0795
1.42857	5.30612	1.93537	1.17007	57.6527	22.4886
1.63265	5.30612	1.93537	1.18707	58.8349	22.8992
1.83673	5.30612	1.93537	1.20408	60.0287	23.3113
2.04082	5.30612	1.93537	1.22109	61.2344	23.7251
2.2449	5.30612	1.93537	1.2381	62.4523	24.1405
2.44898	5.30612	1.93537	1.2551	63.6829	24.5576
2.65306	5.30612	1.93537	1.27211	64.9263	24.9763
2.85714	5.30612	1.93537	1.28912	66.1831	25.3968
3.06122	5.30612	1.93537	1.30612	67.4535	25.8191
3.26531	5.30612	1.93537	1.32313	68.738	26.2431
3.46939	5.30612	1.93537	1.34014	70.037	26.669
3.67347	5.30612	1.93537	1.35714	71.3509	27.0968
3.87755	5.30612	1.93537	1.37415	72.68	27.5265
4.08163	5.30612	1.93537	1.39116	74.0249	27.9581
4.28571	5.30612	1.93537	1.40816	75.386	28.3917
4.4898	5.30612	1.93537	1.42517	76.7637	28.8273
4.69388	5.30612	1.93537	1.44218	78.1585	29.2651
4.89796	5.30612	1.93537	1.45918	79.571	29.7049
5.10204	5.30612	1.93537	1.47619	81.0015	30.1468
5.30612	5.30612	1.93537	1.4932	82.4507	30.591
5.5102	5.30612	1.93537	1.5102	83.9191	31.0373
5.71429	5.30612	1.93537	1.52721	85.4072	31.4859
5.91837	5.30612	1.93537	1.54422	86.9156	31.9369
6.12245	5.30612	1.93537	1.56122	88.4449	32.3902
6.32653	5.30612	1.93537	1.57823	89.9957	32.8458
6.53061	5.30612	1.93537	1.59524	91.5688	33.304
6.73469	5.30612	1.93537	1.61224	93.1646	33.7646
6.93878	5.30612	1.93537	1.62925	94.7839	34.2277
7.14286	5.30612	1.93537	1.64626	96.4274	34.6934
7.34694	5.30612	1.93537	1.66327	98.0959	35.1617
7.55102	5.30612	1.93537	1.68027	99.79	35.6327
7.7551	5.30612	1.93537	1.69728	101.511	36.1064
7.95918	5.30612	1.93537	1.71429	103.259	36.5829
8.16327	5.30612	1.93537	1.73129	105.035	37.0622
8.36735	5.30612	1.93537	1.7483	106.84	37.5444
8.57143	5.30612	1.93537	1.76531	108.675	38.0294
8.77551	5.30612	1.93537	1.78231	110.541	38.5175
8.97959	5.30612	1.93537	1.79932	112.438	39.0086
9.18367	5.30612	1.93537	1.81633	114.369	39.5027
9.38776	5.30612	1.93537	1.83333	116.333	40
9.59184	5.30612	1.93537	1.85034	118.333	40.5005
9.79592	5.30612	1.93537	1.86735	120.369	41.0042
10	5.30612	1.93537	1.88435	122.442	41.5112
0	5.5102	2.0034	1.08503	51.9041	20.4579
0.204082	5.5102	2.0034	1.10204	53.0331	20.8612
0.408163	5.5102	2.0034	1.11905	54.1722	21.2658
0.612245	5.5102	2.0034	1.13605	55.3216	21.6719
0.816327	5.5102	2.0034	1.15306	56.4817	22.0795
1.02041	5.5102	2.0034	1.17007	57.6527	22.4886
1.22449	5.5102	2.0034	1.18707	58.8349	22.8992
1.42857	5.5102	2.0034	1.20408	60.0287	23.3113
1.63265	5.5102	2.0034	1.22109	61.2344	23.7251
1.83673	5.5102	2.0034	1.2381	62.4523	24.1405
2.04082	5.5102	2.0034	1.2551	63.6829	24.5576
2.2449	5.5102	2.0034	1.27211	64.9263	24.9763
2.44898	5.5102	2.0034	1.28912	66.1831	25.3968
2.65306	5.5102	2.0034	1.30612	67.4535	25.8191
2.85714	5.5102	2.0034	1.32313	68.738	26.2431
3.06122	5.5102	2.0034	1.34014	70.037	26.669
3.26531	5.5102	2.0034	1.35714	71.3509	27.0968
3.46939	5.5102	2.0034	1.37415	72.68	27.5265
3.67347	5.5102	2.0034	1.39116	74.0249	27.9581
3.87755	5.5102	2.0034	1.40816	75.386	28.3917
4.08163	5.5102	2.0034	1.42517	76.7637	28.8273
4.28571	5.5102	2.0034	1.44218	78.1585	29.2651
4.4898	5.5102	2.0034	1.45918	79.571	29.7049
4.69388	5.5102	2.0034	1.47619	81.0015	30.1468
4.89796	5.5102	2.0034	1.4932	82.4507	30.591
5.10204	5.5102	2.0034	1.5102	83.9191	31.0373
5.30612	5.5102	2.0034	1.52721	85.4072	31.4859
5.5102	5.5102	2.0034	1.54422	86.9156	31.9369
5.71429	5.5102	2.0034	1.56122	88.4449	32.3902
5.91837	5.5102	2.0034	1.57823	89.9957	32.8458
6.12245	5.5102	2.0034	1.59524	91.5688	33.304
6.32653	5.5102	2.0034	1.61224	93.1646	33.7646
6.53061	5.5102	2.0034	1.62925	94.7839	34.2277
6.73469	5.5102	2.0034	1.64626	96.4274	34.6934
6.93878	5.5102	2.0034	1.66327	98.0959	35.1617
7.14286	5.5102	2.0034	1.68027	99.79	35.6327
7.34694	5.5102	2.0034	1.69728	101.511	36.1064
7.55102	5.5102	2.0034	1.71429	103.259	36.5829
7.7551	5.5102	2.0034	1.73129	105.035	37.0622
7.95918	5.5102	2.0034	1.7483	106.84	37.5444
8.16327	5.5102	2.0034	1.76531	108.675	38.0294
8.36735	5.5102	2.0034	1.78231	110.541	38.5175
8.57143	5.5102	2.0034	1.79932	112.438	39.0086
8.77551	5.5102	2.0034	1.81633	114.369	39.5027
8.97959	5.5102	2.0034	1.83333	116.333	40
9.18367	5.5102	2.0034	1.85034	118.333	40.5005
9.38776	5.5102	2.0034	1.86735	120.369	41.0042
9.59184	5.5102	2.0034	1.88435	122.442	41.5112
9.79592	5.5102	2.0034	1.90136	124.554	42.0216
10	5.5102	2.0034	1.91837	126.705	42.5354
0	5.71429	2.07143	1.11905	54.1722	21.2658
0.204082	5.71429	2.07143	1.13605	55.3216	21.6719
0.408163	5.71429	2.07143	1.15306	56.4817	22.0795
0.612245	5.71429	2.07143	1.17007	57.6527	22.4886
0.816327	5.71429	2.07143	1.18707	58.8349	22.8992
1.02041	5.71429	2.07143	1.20408	60.0287	23.3113
1.22449	5.71429	2.07143	1.22109	61.2344	23.7251
1.42857	5.71429	2.07143	1.2381	62.4523	24.1405
1.63265	5.71429	2.07143	1.2551	63.6829	24.5576
1.83673	5.71429	2.07143	1.27211	64.9263	24.9763
2.04082	5.71429	2.07143	1.28912	66.1831	25.3968
2.2449	5.71429	2.07143	1.30612	67.4535	25.8191
2.44898	5.71429	2.07143	1.32313	68.738	26.2431
2.65306	5.71429	2.07143	1.34014	70.037	26.669
2.85714	5.71429	2.07143	1.35714	71.3509	27.0968
3.06122	5.71429	2.07143	1.37415	72.68	27.5265
3.26531	5.71429	2.07143	1.39116	74.0249	27.9581
3.46939	5.71429	2.07143	1.40816	75.386	28.3917
3.67347	5.71429	2.07143	1.42517	76.7637	28.8273
3.87755	5.71429	2.07143	1.44218	78.1585	29.2651
4.08163	5.71429	2.07143	1.45918	79.571	29.7049
4.28571	5.71429	2.07143	1.47619	81.0015	30.1468
4.4898	5.71429	2.07143	1.4932	82.4507	30.591
4.69388	5.71429	2.07143	1.5102	83.9191	31.0373
4.89796	5.71429	2.07143	1.52721	85.4072	31.4859
5.10204	5.71429	2.07143	1.54422	86.9156	31.9369
5.30612	5.71429	2.07143	1.56122	88.4449	32.3902
5.5102	5.71429	2.07143	1.57823	89.9957	32.8458
5.71429	5.71429	2.07143	1.59524	91.5688	33.304
5.91837	5.71429	2.07143	1.61224	93.1646	33.7646
6.12245	5.71429	2.07143	1.62925	94.7839	34.2277
6.32653	5.71429	2.07143	1.64626	96.4274	34.6934
6.53061	5.71429	2.07143	1.66327	98.0959	35.1617
6.73469	5.71429	2.07143	1.68027	99.79	35.6327
6.93878	5.71429	2.07143	1.69728	101.511	36.1064
7.14286	5.71429	2.07143	1.71429	103.259	36.5829
7.34694	5.71429	2.07143	1.73129	105.035	37.0622
7.55102	5.71429	2.07143	1.7483	106.84	37.5444
7.7551	5.71429	2.07143	1.76531	108.675	38.0294
7.95918	5.71429	2.07143	1.78231	110.541	38.5175
8.16327	5.71429	2.07143	1.79932	112.438	39.0086
8.36735	5.71429	2.07143	1.81633	114.369	39.5027
8.57143	5.71429	2.07143	1.83333	116.333	40
8.77551	5.71429	2.07143	1.85034	118.333	40.5005
8.97959	5.71429	2.07143	1.86735	120.369	41.0042
9.18367	5.71429	2.07143	1.88435	122.442	41.5112
9.38776	5.71429	2.07143	1.90136	124.554	42.0216
9.59184	5.71429	2.07143	1.91837	126.705	42.5354
9.79592	5.71429	2.07143	1.93537	128.898	43.0527
10	5.71429	2.07143	1.95238	131.134	43.5735
0	5.91837	2.13946	1.15306	56.4817	22.0795
0.204082	5.91837	2.13946	1.17007	57.6527	22.4886
0.408163	5.91837	2.13946	1.18707	58.8349	22.8992
0.612245	5.91837	2.13946	1.20408	60.0287	23.3113
0.816327	5.91837	2.13946	1.22109	61.2344	23.7251
1.02041	5.91837	2.13946	1.2381	62.4523	24.1405
1.22449	5.91837	2.13946	1.2551	63.6829	24.5576
1.42857	5.91837	2.13946	1.27211	64.9263	24.9763
1.63265	5.91837	2.13946	1.28912	66.1831	25.3968
1.83673	5.91837	2.13946	1.30612	67.4535	25.8191
2.04082	5.91837	2.13946	1.32313	68.738	26.2431
2.2449	5.91837	2.13946	1.34014	70.037	26.669
2.44898	5.91837	2.13946	1.35714	71.3509	27.0968
2.65306	5.91837	2.13946	1.37415	72.68	27.5265
2.85714	5.91837	2.13946	1.39116	74.0249	27.9581
3.06122	5.91837	2.13946	1.40816	75.386	28.3917
3.26531	5.91837	2.13946	1.42517	76.7637	28.8273
3.46939	5.91837	2.13946	1.44218	78.1585	29.2651
3.67347	5.91837	2.13946	1.45918	79.571	29.7049
3.87755	5.91837	2.13946	1.47619	81.0015	30.1468
4.08163	5.91837	2.13946	1.4932	82.4507	30.591
4.28571	5.91837	2.13946	1.5102	83.9191	31.0373
4.4898	5.91837	2.13946	1.52721	85.4072	31.4859
4.69388	5.91837	2.13946	1.54422	86.9156	31.9369
4.89796	5.91837	2.13946	1.56122	88.4449	32.3902
5.10204	5.91837	2.13946	1.57823	89.9957	32.8458
5.30612	5.91837	2.13946	1.59524	91.5688	33.304
5.5102	5.91837	2.13946	1.61224	93.1646	33.7646
5.71429	5.91837	2.13946	1.62925	94.7839	34.2277
5.91837	5.91837	2.13946	1.64626	96.4274	34.6934
6.12245	5.91837	2.13946	1.66327	98.0959	35.1617
6.32653	5.91837	2.13946	1.68027	99.79	35.6327
6.53061	5.91837	2.13946	1.69728	101.511	36.1064
6.73469	5.91837	2.13946	1.71429	103.259	36.5829
6.93878	5.91837	2.13946	1.73129	105.035	37.0622
7.14286	5.91837	2.13946	1.7483	106.84	37.5444
7.34694	5.91837	2.13946	1.76531	108.675	38.0294
7.55102	5.91837	2.13946	1.78231	110.541	38.5175
7.7551	5.91837	2.13946	1.79932	112.438	39.0086
7.95918	5.91837	2.13946	1.81633	114.369	39.5027
8.16327	5.91837	2.13946	1.83333	116.333	40
8.36735	5.91837	2.13946	1.85034	118.333	40.5005
8.57143	5.91837	2.13946	1.86735	120.369	41.0042
8.77551	5.91837	2.13946	1.88435	122.442	41.5112
8.97959	5.91837	2.13946	1.90136	124.554	42.0216
9.18367	5.91837	2.13946	1.91837	126.705	42.5354
9.38776	5.91837	2.13946	1.93537	128.898	43.0527
9.59184	5.91837	2.13946	1.95238	131.134	43.5735
9.79592	5.91837	2.13946	1.96939	133.414	44.0979
10	5.91837	2.13946	1.98639	135.74	44.626
0	6.12245	2.20748	1.18707	58.8349	22.8992
0.204082	6.12245	2.20748	1.20408	60.0287	23.3113
0.408163	6.12245	2.20748	1.22109	61.2344	23.7251
0.612245	6.12245	2.20748	1.2381	62.4523	24.1405
0.816327	6.12245	2.20748	1.2551	63.6829	24.5576
1.02041	6.12245	2.20748	1.27211	64.9263	24.9763
1.22449	6.12245	2.20748	1.28912	66.1831	25.3968
1.42857	6.12245	2.20748	1.30612	67.4535	25.8191
1.63265	6.12245	2.20748	1.32313	68.738	26.2431
1.83673	6.12245	2.20748	1.34014	70.037	26.669
2.04082	6.12245	2.20748	1.35714	71.3509	27.0968
2.2449	6.12245	2.20748	1.37415	72.68	27.5265
2.44898	6.12245	2.20748	1.39116	74.0249	27.9581
2.65306	6.12245	2.20748	1.40816	75.386	28.3917
2.85714	6.12245	2.20748	1.42517	76.7637	28.8273
3.06122	6.12245	2.20748	1.44218	78.1585	29.2651
3.26531	6.12245	2.20748	1.45918	79.571	29.7049
3.46939	6.12245	2.20748	1.47619	81.0015	30.1468
3.67347	6.12245	2.20748	1.4932	82.4507	30.591
3.87755	6.12245	2.20748	1.5102	83.9191	31.0373
4.08163	6.12245	2.20748	1.52721	85.4072	31.4859
4.28571	6.12245	2.20748	1.54422	86.9156	31.9369
4.4898	6.12245	2.20748	1.56122	88.4449	32.3902
4.69388	6.12245	2.20748	1.57823	89.9957	32.8458
4.89796	6.12245	2.20748	1.59524	91.5688	33.304
5.10204	6.12245	2.20748	1.61224	93.1646	33.7646
5.30612	6.12245	2.20748	1.62925	94.7839	34.2277
5.5102	6.12245	2.20748	1.64626	96.4274	34.6934
5.71429	6.12245	2.20748	1.66327	98.0959	35.1617
5.91837	6.12245	2.20748	1.68027	99.79	35.6327
6.12245	6.12245	2.20748	1.69728	101.511	36.1064
6.32653	6.12245	2.20748	1.71429	103.259	36.5829
6.53061	6.12245	2.20748	1.73129	105.035	37.0622
6.73469	6.12245	2.20748	1.7483	106.84	37.5444
6.93878	6.12245	2.20748	1.76531	108.675	38.0294
7.14286	6.12245	2.20748	1.78231	110.541	38.5175
7.34694	6.12245	2.20748	1.79932	112.438	39.0086
7.55102	6.12245	2.20748	1.81633	114.369	39.5027
7.7551	6.12245	2.20748	1.83333	116.333	40
7.95918	6.12245	2.20748	1.85034	118.333	40.5005
8.16327	6.12245	2.20748	1.86735	120.369	41.0042
8.36735	6.12245	2.20748	1.88435	122.442	41.5112
8.57143	6.12245	2.20748	1.90136	124.554	42.0216
8.77551	6.12245	2.20748	1.91837	126.705	42.5354
8.97959	6.12245	2.20748	1.93537	128.898	43.0527
9.18367	6.12245	2.20748	1.95238	131.134	43.5735
9.38776	6.12245	2.20748	1.96939	133.414	44.0979
9.59184	6.12245	2.20748	1.98639	135.74	44.626
9.79592	6.12245	2.20748	2.0034	138.113	45.1579
10	6.12245	2.20748	2.02041	140.535	45.6935
0	6.32653	2.27551	1.22109	61.2344	23.7251
0.204082	6.32653	2.27551	1.2381	62.4523	24.1405
0.408163	6.32653	2.27551	1.2551	63.6829	24.5576
0.612245	6.32653	2.27551	1.27211	64.9263	24.9763
0.816327	6.32653	2.27551	1.28912	66.1831	25.3968
1.02041	6.32653	2.27551	1.30612	67.4535	25.8191
1.22449	6.32653	2.27551	1.32313	68.738	26.2431
1.42857	6.32653	2.27551	1.34014	70.037	26.669
1.63265	6.32653	2.27551	1.35714	71.3509	27.0968
1.83673	6.32653	2.27551	1.37415	72.68	27.5265
2.04082	6.32653	2.27551	1.39116	74.0249	27.9581
2.2449	6.32653	2.27551	1.40816	75.386	28.3917
2.44898	6.32653	2.27551	1.42517	76.7637	28.8273
2.65306	6.32653	2.27551	1.44218	78.1585	29.2651
2.85714	6.32653	2.27551	1.45918	79.571	29.7049
3.06122	6.32653	2.27551	1.47619	81.0015	30.1468
3.26531	6.32653	2.27551	1.4932	82.4507	30.591
3.46939	6.32653	2.27551	1.5102	83.9191	31.0373
3.67347	6.32653	2.27551	1.52721	85.4072	31.4859
3.87755	6.32653	2.27551	1.54422	86.9156	31.9369
4.08163	6.32653	2.27551	1.56122	88.4449	32.3902
4.28571	6.32653	2.27551	1.57823	89.9957	32.8458
4.4898	6.32653	2.27551	1.59524	91.5688	33.304
4.69388	6.32653	2.27551	1.61224	93.1646	33.7646
4.89796	6.32653	2.27551	1.62925	94.7839	34.2277
5.10204	6.32653	2.27551	1.64626	96.4274	34.6934
5.30612	6.32653	2.27551	1.66327	98.0959	35.1617
5.5102	6.32653	2.27551	1.68027	99.79	35.6327
5.71429	6.32653	2.27551	1.69728	101.511	36.1064
5.91837	6.32653	2.27551	1.71429	103.259	36.5829
6.12245	6.32653	2.27551	1.73129	105.035	37.0622
6.32653	6.32653	2.27551	1.7483	106.84	37.5444
6.53061	6.32653	2.27551	1.76531	108.675	38.0294
6.73469	6.32653	2.27551	1.78231	110.541	38.5175
6.93878	6.32653	2.27551	1.79932	112.438	39.0086
7.14286	6.32653	2.27551	1.81633	114.369	39.5027
7.34694	6.32653	2.27551	1.83333	116.333	40
7.55102	6.32653	2.27551	1.85034	118.333	40.5005
7.7551	6.32653	2.27551	1.86735	120.369	41.0042
7.95918	6.32653	2.27551	1.88435	122.442	41.5112
8.16327	6.32653	2.27551	1.90136	124.554	42.0216
8.36735	6.32653	2.27551	1.91837	126.705	42.5354
8.57143	6.32653	2.27551	1.93537	128.898	43.0527
8.77551	6.32653	2.27551	1.95238	131.134	43.5735
8.97959	6.32653	2.27551	1.96939	133.414	44.0979
9.18367	6.32653	2.27551	1.98639	135.74	44.626
9.38776	6.32653	2.27551	2.0034	138.113	45.1579
9.59184	6.32653	2.27551	2.02041	140.535	45.6935
9.79592	6.32653	2.27551	2.03741	143.008	46.233
10	6.32653	2.27551	2.05442	145.533	46.7765
0	6.53061	2.34354	1.2551	63.6829	24.5576
0.204082	6.53061	2.34354	1.27211	64.9263	24.9763
0.408163	6.53061	2.34354	1.28912	66.1831	25.3968
0.612245	6.53061	2.34354	1.30612	67.4535	25.8191
0.816327	6.53061	2.34354	1.32313	68.738	26.2431
1.02041	6.53061	2.34354	1.34014	70.037	26.669
1.22449	6.53061	2.34354	1.35714	71.3509	27.0968
1.42857	6.53061	2.34354	1.37415	72.68	27.5265
1.63265	6.53061	2.34354	1.39116	74.0249	27.9581
1.83673	6.53061	2.34354	1.40816	75.386	28.3917
2.04082	6.53061	2.34354	1.42517	76.7637	28.8273
2.2449	6.53061	2.34354	1.44218	78.1585	29.2651
2.44898	6.53061	2.34354	1.45918	79.571	29.7049
2.65306	6.53061	2.34354	1.47619	81.0015	30.1468
2.85714	6.53061	2.34354	1.4932	82.4507	30.591
3.06122	6.53061	2.34354	1.5102	83.9191	31.0373
3.26531	6.53061	2.34354	1.52721	85.4072	31.4859
3.46939	6.53061	2.34354	1.54422	86.9156	31.9369
3.67347	6.53061	2.34354	1.56122	88.4449	32.3902
3.87755	6.53061	2.34354	1.57823	89.9957	32.8458
4.08163	6.53061	2.34354	1.59524	91.5688	33.304
4.28571	6.53061	2.34354	1.61224	93.1646	33.7646
4.4898	6.53061	2.34354	1.62925	94.7839	34.2277
4.69388	6.53061	2.34354	1.64626	96.4274	34.6934
4.89796	6.53061	2.34354	1.66327	98.0959	35.1617
5.10204	6.53061	2.34354	1.68027	99.79	35.6327
5.30612	6.53061	2.34354	1.69728	101.511	36.1064
5.5102	6.53061	2.34354	1.71429	103.259	36.5829
5.71429	6.53061	2.34354	1.73129	105.035	37.0622
5.91837	6.53061	2.34354	1.7483	106.84	37.5444
6.12245	6.53061	2.34354	1.76531	108.675	38.0294
6.32653	6.53061	2.34354	1.78231	110.541	38.5175
6.53061	6.53061	2.34354	1.79932	112.438	39.0086
6.73469	6.53061	2.34354	1.81633	114.369	39.5027
6.93878	6.53061	2.34354	1.83333	116.333	40
7.14286	6.53061	2.34354	1.85034	118.333	40.5005
7.34694	6.53061	2.34354	1.86735	120.369	41.0042
7.55102	6.53061	2.34354	1.88435	122.442	41.5112
7.7551	6.53061	2.34354	1.90136	124.554	42.0216
7.95918	6.53061	2.34354	1.91837	126.705	42.5354
8.16327	6.53061	2.34354	1.93537	128.898	43.0527
8.36735	6.53061	2.34354	1.95238	131.134	43.5735
8.57143	6.53061	2.34354	1.96939	133.414	44.0979
8.77551	6.53061	2.34354	1.98639	135.74	44.626
8.97959	6.53061	2.34354	2.0034	138.113	45.1579
9.18367	6.53061	2.34354	2.02041	140.535	45.6935
9.38776	6.53061	2.34354	2.03741	143.008	46.233
9.59184	6.53061	2.34354	2.05442	145.533	46.7765
9.79592	6.53061	2.34354	2.07143	148.114	47.3239
10	6.53061	2.34354	2.08844	150.75	47.8755
0	6.73469	2.41156	1.28912	66.1831	25.3968
0.204082	6.73469	2.41156	1.30612	67.4535	25.8191
0.408163	6.73469	2.41156	1.32313	68.738	26.2431
0.612245	6.73469	2.41156	1.34014	70.037	26.669
0.816327	6.73469	2.41156	1.35714	71.3509	27.0968
1.02041	6.73469	2.41156	1.37415	72.68	27.5265
1.22449	6.73469	2.41156	1.39116	74.0249	27.9581
1.42857	6.73469	2.41156	1.40816	75.386	28.3917
1.63265	6.73469	2.41156	1.42517	76.7637	28.8273
1.83673	6.73469	2.41156	1.44218	78.1585	29.2651
2.04082	6.73469	2.41156	1.45918	79.571	29.7049
2.2449	6.73469	2.41156	1.47619	81.0015	30.1468
2.44898	6.73469	2.41156	1.4932	82.4507	30.591
2.65306	6.73469	2.41156	1.5102	83.9191	31.0373
2.85714	6.73469	2.41156	1.52721	85.4072	31.4859
3.06122	6.73469	2.41156	1.54422	86.9156	31.9369
3.26531	6.73469	2.41156	1.56122	88.4449	32.3902
3.46939	6.73469	2.41156	1.57823	89.9957	32.8458
3.67347	6.73469	2.41156	1.59524	91.5688	33.304
3.87755	6.73469	2.41156	1.61224	93.1646	33.7646
4.08163	6.73469	2.41156	1.62925	94.7839	34.2277
4.28571	6.73469	2.41156	1.64626	96.4274	34.6934
4.4898	6.73469	2.41156	1.66327	98.0959	35.1617
4.69388	6.73469	2.41156	1.68027	99.79	35.6327
4.89796	6.73469	2.41156	1.69728	101.511	36.1064
5.10204	6.73469	2.41156	1.71429	103.259	36.5829
5.30612	6.73469	2.41156	1.73129	105.035	37.0622
5.5102	6.73469	2.41156	1.7483	106.84	37.5444
5.71429	6.73469	2.41156	1.76531	108.675	38.0294
5.91837	6.73469	2.41156	1.78231	110.541	38.5175
6.12245	6.73469	2.41156	1.79932	112.438	39.0086
6.32653	6.73469	2.41156	1.81633	114.369	39.5027
6.53061	6.73469	2.41156	1.83333	116.333	40
6.73469	6.73469	2.41156	1.85034	118.333	40.5005
6.93878	6.73469	2.41156	1.86735	120.369	41.0042
7.14286	6.73469	2.41156	1.88435	122.442	41.5112
7.34694	6.73469	2.41156	1.90136	124.554	42.0216
7.55102	6.73469	2.41156	1.91837	126.705	42.5354
7.7551	6.73469	2.41156	1.93537	128.898	43.0527
7.95918	6.73469	2.41156	1.95238	131.134	43.5735
8.16327	6.73469	2.41156	1.96939	133.414	44.0979
8.36735	6.73469	2.41156	1.98639	135.74	44.626
8.57143	6.73469	2.41156	2.0034	138.113	45.1579
8.77551	6.73469	2.41156	2.02041	140.535	45.6935
8.97959	6.73469	2.41156	2.03741	143.008	46.233
9.18367	6.73469	2.41156	2.05442	145.533	46.7765
9.38776	6.73469	2.41156	2.07143	148.114	47.3239
9.59184	6.73469	2.41156	2.08844	150.75	47.8755
9.79592	6.73469	2.41156	2.10544	153.446	48.4312
10	6.73469	2.41156	2.12245	156.202	48.9911
0	6.93878	2.47959	1.32313	68.738	26.2431
0.204082	6.93878	2.47959	1.34014	70.037	26.669
0.408163	6.93878	2.47959	1.35714	71.3509	27.0968
0.612245	6.93878	2.47959	1.37415	72.68	27.5265
0.816327	6.93878	2.47959	1.39116	74.0249	27.9581
1.02041	6.93878	2.47959	1.40816	75.386	28.3917
1.22449	6.93878	2.47959	1.42517	76.7637	28.8273
1.42857	6.93878	2.47959	1.44218	78.1585	29.2651
1.63265	6.93878	2.47959	1.45918	79.571	29.7049
1.83673	6.93878	2.47959	1.47619	81.0015	30.1468
2.04082	6.93878	2.47959	1.4932	82.4507	30.591
2.2449	6.93878	2.47959	1.5102	83.9191	31.0373
2.44898	6.93878	2.47959	1.52721	85.4072	31.4859
2.65306	6.93878	2.47959	1.54422	86.9156	31.9369
2.85714	6.93878	2.47959	1.56122	88.4449	32.3902
3.06122	6.93878	2.47959	1.57823	89.9957	32.8458
3.26531	6.93878	2.47959	1.59524	91.5688	33.304
3.46939	6.93878	2.47959	1.61224	93.1646	33.7646
3.67347	6.93878	2.47959	1.62925	94.7839	34.2277
3.87755	6.93878	2.47959	1.64626	96.4274	34.6934
4.08163	6.93878	2.47959	1.66327	98.0959	35.1617
4.28571	6.93878	2.47959	1.68027	99.79	35.6327
4.4898	6.93878	2.47959	1.69728	101.511	36.1064
4.69388	6.93878	2.47959	1.71429	103.259	36.5829
4.89796	6.93878	2.47959	1.73129	105.035	37.0622
5.10204	6.93878	2.47959	1.7483	106.84	37.5444
5.30612	6.93878	2.47959	1.76531	108.675	38.0294
5.5102	6.93878	2.47959	1.78231	110.541	38.5175
5.71429	6.93878	2.47959	1.79932	112.438	39.0086
5.91837	6.93878	2.47959	1.81633	114.369	39.5027
6.12245	6.93878	2.47959	1.83333	116.333	40
6.32653	6.93878	2.47959	1.85034	118.333	40.5005
6.53061	6.93878	2.47959	1.86735	120.369	41.0042
6.73469	6.93878	2.47959	1.88435	122.442	41.5112
6.93878	6.93878	2.47959	1.90136	124.554	42.0216
7.14286	6.93878	2.47959	1.91837	126.705	42.5354
7.34694	6.93878	2.47959	1.93537	128.898	43.0527
7.55102	6.93878	2.47959	1.95238	131.134	43.5735
7.7551	6.93878	2.47959	1.96939	133.414	44.0979
7.95918	6.93878	2.47959	1.98639	135.74	44.626
8.16327	6.93878	2.47959	2.0034	138.113	45.1579
8.36735	6.93878	2.47959	2.02041	140.535	45.6935
8.57143	6.93878	2.47959	2.03741	143.008	46.233
8.77551	6.93878	2.47959	2.05442	145.533	46.7765
8.97959	6.93878	2.47959	2.07143	148.114	47.3239
9.18367	6.93878	2.47959	2.08844	150.75	47.8755
9.38776	6.93878	2.47959	2.10544	153.446	48.4312
9.59184	6.93878	2.47959	2.12245	156.202	48.9911
9.79592	6.93878	2.47959	2.13946	159.022	49.5554
10	6.93878	2.47959	2.15646	161.908	50.124
0	7.14286	2.54762	1.35714	71.3509	27.0968
0.204082	7.14286	2.54762	1.37415	72.68	27.5265
0.408163	7.14286	2.54762	1.39116	74.0249	27.9581
0.612245	7.14286	2.54762	1.40816	75.386	28.3917
0.816327	7.14286	2.54762	1.42517	76.7637	28.8273
1.02041	7.14286	2.54762	1.44218	78.1585	29.2651
1.22449	7.14286	2.54762	1.45918	79.571	29.7049
1.42857	7.14286	2.54762	1.47619	81.0015	30.1468
1.63265	7.14286	2.54762	1.4932	82.4507	30.591
1.83673	7.14286	2.54762	1.5102	83.9191	31.0373
2.04082	7.14286	2.54762	1.52721	85.4072	31.4859
2.2449	7.14286	2.54762	1.54422	86.9156	31.9369
2.44898	7.14286	2.54762	1.56122	88.4449	32.3902
2.65306	7.14286	2.54762	1.57823	89.9957	32.8458
2.85714	7.14286	2.54762	1.59524	91.5688	33.304
3.06122	7.14286	2.54762	1.61224	93.1646	33.7646
3.26531	7.14286	2.54762	1.62925	94.7839	34.2277
3.46939	7.14286	2.54762	1.64626	96.4274	34.6934
3.67347	7.14286	2.54762	1.66327	98.0959	35.1617
3.87755	7.14286	2.54762	1.68027	99.79	35.6327
4.08163	7.14286	2.54762	1.69728	101.511	36.1064
4.28571	7.14286	2.54762	1.71429	103.259	36.5829
4.4898	7.14286	2.54762	1.73129	105.035	37.0622
4.69388	7.14286	2.54762	1.7483	106.84	37.5444
4.89796	7.14286	2.54762	1.76531	108.675	38.0294
5.10204	7.14286	2.54762	1.78231	110.541	38.5175
5.30612	7.14286	2.54762	1.79932	112.438	39.0086
5.5102	7.14286	2.54762	1.81633	114.369	39.5027
5.71429	7.14286	2.54762	1.83333	116.333	40
5.91837	7.14286	2.54762	1.85034	118.333	40.5005
6.12245	7.14286	2.54762	1.86735	120.369	41.0042
6.32653	7.14286	2.54762	1.88435	122.442	41.5112
6.53061	7.14286	2.54762	1.90136	124.554	42.0216
6.73469	7.14286	2.54762	1.91837	126.705	42.5354
6.93878	7.14286	2.54762	1.93537	128.898	43.0527
7.14286	7.14286	2.54762	1.95238	131.134	43.5735
7.34694	7.14286	2.54762	1.96939	133.414	44.0979
7.55102	7.14286	2.54762	1.98639	135.74	44.626
7.7551	7.14286	2.54762	2.0034	138.113	45.1579
7.95918	7.14286	2.54762	2.02041	140.535	45.6935
8.16327	7.14286	2.54762	2.03741	143.008	46.233
8.36735	7.14286	2.54762	2.05442	145.533	46.7765
8.57143	7.14286	2.54762	2.07143	148.114	47.3239
8.77551	7.14286	2.54762	2.08844	150.75	47.8755
8.97959	7.14286	2.54762	2.10544	153.446	48.4312
9.18367	7.14286	2.54762	2.12245	156.202	48.9911
9.38776	7.14286	2.54762	2.13946	159.022	49.5554
9.59184	7.14286	2.54762	2.15646	161.908	50.124
9.79592	7.14286	2.54762	2.17347	164.862	50.6971
10	7.14286	2.54762	2.19048	167.887	51.2747
0	7.34694	2.61565	1.39116	74.0249	27.9581
0.204082	7.34694	2.61565	1.40816	75.386	28.3917
0.408163	7.34694	2.61565	1.42517	76.7637	28.8273
0.612245	7.34694	2.61565	1.44218	78.1585	29.2651
0.816327	7.34694	2.61565	1.45918	79.571	29.7049
1.02041	7.34694	2.61565	1.47619	81.0015	30.1468
1.22449	7.34694	2.61565	1.4932	82.4507	30.591
1.42857	7.34694	2.61565	1.5102	83.9191	31.0373
1.63265	7.34694	2.61565	1.52721	85.4072	31.4859
1.83673	7.34694	2.61565	1.54422	86.9156	31.9369
2.04082	7.34694	2.61565	1.56122	88.4449	32.3902
2.2449	7.34694	2.61565	1.57823	89.9957	32.8458
2.44898	7.34694	2.61565	1.59524	91.5688	33.304
2.65306	7.34694	2.61565	1.61224	93.1646	33.7646
2.85714	7.34694	2.61565	1.62925	94.7839	34.2277
3.06122	7.34694	2.61565	1.64626	96.4274	34.6934
3.26531	7.34694	2.61565	1.66327	98.0959	35.1617
3.46939	7.34694	2.61565	1.68027	99.79	35.6327
3.67347	7.34694	2.61565	1.69728	101.511	36.1064
3.87755	7.34694	2.61565	1.71429	103.259	36.5829
4.08163	7.34694	2.61565	1.73129	105.035	37.0622
4.28571	7.34694	2.61565	1.7483	106.84	37.5444
4.4898	7.34694	2.61565	1.76531	108.675	38.0294
4.69388	7.34694	2.61565	1.78231	110.541	38.5175
4.89796	7.34694	2.61565	1.79932	112.438	39.0086
5.10204	7.34694	2.61565	1.81633	114.369	39.5027
5.30612	7.34694	2.61565	1.83333	116.333	40
5.5102	7.34694	2.61565	1.85034	118.333	40.5005
5.71429	7.34694	2.61565	1.86735	120.369	41.0042
5.91837	7.34694	2.61565	1.88435	122.442	41.5112
6.12245	7.34694	2.61565	1.90136	124.554	42.0216
6.32653	7.34694	2.61565	1.91837	126.705	42.5354
6.53061	7.34694	2.61565	1.93537	128.898	43.0527
6.73469	7.34694	2.61565	1.95238	131.134	43.5735
6.93878	7.34694	2.61565	1.96939	133.414	44.0979
7.14286	7.34694	2.61565	1.98639	135.74	44.626
7.34694	7.34694	2.61565	2.0034	138.113	45.1579
7.55102	7.34694	2.61565	2.02041	140.535	45.6935
7.7551	7.34694	2.61565	2.03741	143.008	46.233
7.95918	7.34694	2.61565	2.05442	145.533	46.7765
8.16327	7.34694	2.61565	2.07143	148.114	47.3239
8.36735	7.34694	2.61565	2.08844	150.75	47.8755
8.57143	7.34694	2.61565	2.10544	153.446	48.4312
8.77551	7.34694	2.61565	2.12245	156.202	48.9911
8.97959	7.34694	2.61565	2.13946	159.022	49.5554
9.18367	7.34694	2.61565	2.15646	161.908	50.124
9.38776	7.34694	2.61565	2.17347	164.862	50.6971
9.59184	7.34694	2.61565	2.19048	167.887	51.2747
9.79592	7.34694	2.61565	2.20748	170.986	51.8569
10	7.34694	2.61565	2.22449	174.162	52.4439
0	7.55102	2.68367	1.42517	76.7637	28.8273
0.204082	7.55102	2.68367	1.44218	78.1585	29.2651
0.408163	7.55102	2.68367	1.45918	79.571	29.7049
0.612245	7.55102	2.68367	1.47619	81.0015	30.1468
0.816327	7.55102	2.68367	1.4932	82.4507	30.591
1.02041	7.55102	2.68367	1.5102	83.9191	31.0373
1.22449	7.55102	2.68367	1.52721	85.4072	31.4859
1.42857	7.55102	2.68367	1.54422	86.9156	31.9369
1.63265	7.55102	2.68367	1.56122	88.4449	32.3902
1.83673	7.55102	2.68367	1.57823	89.9957	32.8458
2.04082	7.55102	2.68367	1.59524	91.5688	33.304
2.2449	7.55102	2.68367	1.61224	93.1646	33.7646
2.44898	7.55102	2.68367	1.62925	94.7839	34.2277
2.65306	7.55102	2.68367	1.64626	96.4274	34.6934
2.85714	7.55102	2.68367	1.66327	98.0959	35.1617
3.06122	7.55102	2.68367	1.68027	99.79	35.6327
3.26531	7.55102	2.68367	1.69728	101.511	36.1064
3.46939	7.55102	2.68367	1.71429	103.259	36.5829
3.67347	7.55102	2.68367	1.73129	105.035	37.0622
3.87755	7.55102	2.68367	1.7483	106.84	37.5444
4.08163	7.55102	2.68367	1.76531	108.675	38.0294
4.28571	7.55102	2.68367	1.78231	110.541	38.5175
4.4898	7.55102	2.68367	1.79932	112.438	39.0086
4.69388	7.55102	2.68367	1.81633	114.369	39.5027
4.89796	7.55102	2.68367	1.83333	116.333	40
5.10204	7.55102	2.68367	1.85034	118.333	40.5005
5.30612	7.55102	2.68367	1.86735	120.369	41.0042
5.5102	7.55102	2.68367	1.88435	122.442	41.5112
5.71429	7.55102	2.68367	1.90136	124.554	42.0216
5.91837	7.55102	2.68367	1.91837	126.705	42.5354
6.12245	7.55102	2.68367	1.93537	128.898	43.0527
6.32653	7.55102	2.68367	1.95238	131.134	43.5735
6.53061	7.55102	2.68367	1.96939	133.414	44.0979
6.73469	7.55102	2.68367	1.98639	135.74	44.626
6.93878	7.55102	2.68367	2.0034	138.113	45.1579
7.14286	7.55102	2.68367	2.02041	140.535	45.6935
7.34694	7.55102	2.68367	2.03741	143.008	46.233
7.55102	7.55102	2.68367	2.05442	145.533	46.7765
7.7551	7.55102	2.68367	2.07143	148.114	47.3239
7.95918	7.55102	2.68367	2.08844	150.75	47.8755
8.16327	7.55102	2.68367	2.10544	153.446	48.4312
8.36735	7.55102	2.68367	2.12245	156.202	48.9911
8.57143	7.55102	2.68367	2.13946	159.022	49.5554
8.77551	7.55102	2.68367	2.15646	161.908	50.124
8.97959	7.55102	2.68367	2.17347	164.862	50.6971
9.18367	7.55102	2.68367	2.19048	167.887	51.2747
9.38776	7.55102	2.68367	2.20748	170.986	51.8569
9.59184	7.55102	2.68367	2.22449	174.162	52.4439
9.79592	7.55102	2.68367	2.2415	177.418	53.0356
10	7.55102	2.68367	2.2585	180.757	53.6323
0	7.7551	2.7517	1.45918	79.571	29.7049
0.204082	7.7551	2.7517	1.47619	81.0015	30.1468
0.408163	7.7551	2.7517	1.4932	82.4507	30.591
0.612245	7.7551	2.7517	1.5102	83.9191	31.0373
0.816327	7.7551	2.7517	1.52721	85.4072	31.4859
1.02041	7.7551	2.7517	1.54422	86.9156	31.9369
1.22449	7.7551	2.7517	1.56122	88.4449	32.3902
1.42857	7.7551	2.7517	1.57823	89.9957	32.8458
1.63265	7.7551	2.7517	1.59524	91.5688	33.304
1.83673	7.7551	2.7517	1.61224	93.1646	33.7646
2.04082	7.7551	2.7517	1.62925	94.7839	34.2277
2.2449	7.7551	2.7517	1.64626	96.4274	34.6934
2.44898	7.7551	2.7517	1.66327	98.0959	35.1617
2.65306	7.7551	2.7517	1.68027	99.79	35.6327
2.85714	7.7551	2.7517	1.69728	101.511	36.1064
3.06122	7.7551	2.7517	1.71429	103.259	36.5829
3.26531	7.7551	2.7517	1.73129	105.035	37.0622
3.46939	7.7551	2.7517	1.7483	106.84	37.5444
3.67347	7.7551	2.7517	1.76531	108.675	38.0294
3.87755	7.7551	2.7517	1.78231	110.541	38.5175
4.08163	7.7551	2.7517	1.79932	112.438	39.0086
4.28571	7.7551	2.7517	1.81633	114.369	39.5027
4.4898	7.7551	2.7517	1.83333	116.333	40
4.69388	7.7551	2.7517	1.85034	118.333	40.5005
4.89796	7.7551	2.7517	1.86735	120.369	41.0042
5.10204	7.7551	2.7517	1.88435	122.442	41.5112
5.30612	7.7551	2.7517	1.90136	124.554	42.0216
5.5102	7.7551	2.7517	1.91837	126.705	42.5354
5.71429	7.7551	2.7517	1.93537	128.898	43.0527
5.91837	7.7551	2.7517	1.95238	131.134	43.5735
6.12245	7.7551	2.7517	1.96939	133.414	44.0979
6.32653	7.7551	2.7517	1.98639	135.74	44.626
6.53061	7.7551	2.7517	2.0034	138.113	45.1579
6.73469	7.7551	2.7517	2.02041	140.535	45.6935
6.93878	7.7551	2.7517	2.03741	143.008	46.233
7.14286	7.7551	2.7517	2.05442	145.533	46.7765
7.34694	7.7551	2.7517	2.07143	148.114	47.3239
7.55102	7.7551	2.7517	2.08844	150.75	47.8755
7.7551	7.7551	2.7517	2.10544	153.446	48.4312
7.95918	7.7551	2.7517	2.12245	156.202	48.9911
8.16327	7.7551	2.7517	2.13946	159.022	49.5554
8.36735	7.7551	2.7517	2.15646	161.908	50.124
8.57143	7.7551	2.7517	2.17347	164.862	50.6971
8.77551	7.7551	2.7517	2.19048	167.887	51.2747
8.97959	7.7551	2.7517	2.20748	170.986	51.8569
9.18367	7.7551	2.7517	2.22449	174.162	52.4439
9.38776	7.7551	2.7517	2.2415	177.418	53.0356
9.59184	7.7551	2.7517	2.2585	180.757	53.6323
9.79592	7.7551	2.7517	2.27551	184.184	54.2339
10	7.7551	2.7517	2.29252	187.701	54.8405
0	7.95918	2.81973	1.4932	82.4507	30.591
0.204082	7.95918	2.81973	1.5102	83.9191	31.0373
0.408163	7.95918	2.81973	1.52721	85.4072	31.4859
0.612245	7.95918	2.81973	1.54422	86.9156	31.9369
0.816327	7.95918	2.81973	1.56122	88.4449	32.3902
1.02041	7.95918	2.81973	1.57823	89.9957	32.8458
1.22449	7.95918	2.81973	1.59524	91.5688	33.304
1.42857	7.95918	2.81973	1.61224	93.1646	33.7646
1.63265	7.95918	2.81973	1.62925	94.7839	34.2277
1.83673	7.95918	2.81973	1.64626	96.4274	34.6934
2.04082	7.95918	2.81973	1.66327	98.0959	35.1617
2.2449	7.95918	2.81973	1.68027	99.79	35.6327
2.44898	7.95918	2.81973	1.69728	101.511	36.1064
2.65306	7.95918	2.81973	1.71429	103.259	36.5829
2.85714	7.95918	2.81973	1.73129	105.035	37.0622
3.06122	7.95918	2.81973	1.7483	106.84	37.5444
3.26531	7.95918	2.81973	1.76531	108.675	38.0294
3.46939	7.95918	2.81973	1.78231	110.541	38.5175
3.67347	7.95918	2.81973	1.79932	112.438	39.0086
3.87755	7.95918	2.81973	1.81633	114.369	39.5027
4.08163	7.95918	2.81973	1.83333	116.333	40
4.28571	7.95918	2.81973	1.85034	118.333	40.5005
4.4898	7.95918	2.81973	1.86735	120.369	41.0042
4.69388	7.95918	2.81973	1.88435	122.442	41.5112
4.89796	7.95918	2.81973	1.90136	124.554	42.0216
5.10204	7.95918	2.81973	1.91837	126.705	42.5354
5.30612	7.95918	2.81973	1.93537	128.898	43.0527
5.5102	7.95918	2.81973	1.95238	131.134	43.5735
5.71429	7.95918	2.81973	1.96939	133.414	44.0979
5.91837	7.95918	2.81973	1.98639	135.74	44.626
6.12245	7.95918	2.81973	2.0034	138.113	45.1579
6.32653	7.95918	2.81973	2.02041	140.535	45.6935
6.53061	7.95918	2.81973	2.03741	143.008	46.233
6.73469	7.95918	2.81973	2.05442	145.533	46.7765
6.93878	7.95918	2.81973	2.07143	148.114	47.3239
7.14286	7.95918	2.81973	2.08844	150.75	47.8755
7.34694	7.95918	2.81973	2.10544	153.446	48.4312
7.55102	7.95918	2.81973	2.12245	156.202	48.9911
7.7551	7.95918	2.81973	2.13946	159.022	49.5554
7.95918	7.95918	2.81973	2.15646	161.908	50.124
8.16327	7.95918	2.81973	2.17347	164.862	50.6971
8.36735	7.95918	2.81973	2.19048	167.887	51.2747
8.57143	7.95918	2.81973	2.20748	170.986	51.8569
8.77551	7.95918	2.81973	2.22449	174.162	52.4439
8.97959	7.95918	2.81973	2.2415	177.418	53.0356
9.18367	7.95918	2.81973	2.2585	180.757	53.6323
9.38776	7.95918	2.81973	2.27551	184.184	54.2339
9.59184	7.95918	2.81973	2.29252	187.701	54.8405
9.79592	7.95918	2.81973	2.30952	191.313	55.4523
[truncated: 501 more rows]
