# Supplementary material for: R&D and pricing strategies in the intelligent vehicle supply chain under cross-organizational cooperative models
Source: PLoS One. 2025 Apr 24;20(4):e0321903. doi: 10.1371/journal.pone.0321903 (PMC12021157; doi:10.1371/journal.pone.0321903)
Supplement: S1 Data — Dataset. (ZIP) [file pone.0321903.s001.zip › S1_Dataset/Original data for the figures/Fig12(b)_data.xlsx]

## Sheet: Sheet1
theta	beta	p_SH	p_SZ	p_ZH	p_LH
0	0	1500	3583.33	3583.33	3483.33
0.204082	0	1500	3583.31	3583.32	3483.32
0.408163	0	1500	3583.28	3583.22	3483.27
0.612245	0	1500	3583.24	3583.03	3483.18
0.816327	0	1500	3583.2	3582.76	3483.06
1.02041	0	1500	3583.14	3582.39	3482.91
1.22449	0	1500	3583.08	3581.94	3482.72
1.42857	0	1500	3583.01	3581.4	3482.5
1.63265	0	1500	3582.93	3580.77	3482.24
1.83673	0	1500	3582.84	3580.05	3481.95
2.04082	0	1500	3582.75	3579.24	3481.62
2.2449	0	1500	3582.64	3578.33	3481.26
2.44898	0	1500	3582.53	3577.34	3480.87
2.65306	0	1500	3582.41	3576.25	3480.44
2.85714	0	1500	3582.28	3575.07	3479.97
3.06122	0	1500	3582.14	3573.79	3479.47
3.26531	0	1500	3582	3572.42	3478.93
3.46939	0	1500	3581.84	3570.95	3478.36
3.67347	0	1500	3581.68	3569.38	3477.76
3.87755	0	1500	3581.51	3567.7	3477.11
4.08163	0	1500	3581.33	3565.93	3476.43
4.28571	0	1500	3581.14	3564.05	3475.72
4.4898	0	1500	3580.94	3562.07	3474.97
4.69388	0	1500	3580.74	3559.98	3474.18
4.89796	0	1500	3580.53	3557.77	3473.35
5.10204	0	1500	3580.31	3555.46	3472.49
5.30612	0	1500	3580.08	3553.03	3471.59
5.5102	0	1500	3579.84	3550.48	3470.65
5.71429	0	1500	3579.59	3547.82	3469.68
5.91837	0	1500	3579.34	3545.03	3468.66
6.12245	0	1500	3579.07	3542.11	3467.61
6.32653	0	1500	3578.8	3539.07	3466.52
6.53061	0	1500	3578.52	3535.89	3465.39
6.73469	0	1500	3578.24	3532.58	3464.22
6.93878	0	1500	3577.94	3529.12	3463.01
7.14286	0	1500	3577.64	3525.52	3461.75
7.34694	0	1500	3577.32	3521.78	3460.46
7.55102	0	1500	3577	3517.88	3459.13
7.7551	0	1500	3576.67	3513.82	3457.75
7.95918	0	1500	3576.34	3509.6	3456.33
8.16327	0	1500	3575.99	3505.22	3454.87
8.36735	0	1500	3575.63	3500.66	3453.37
8.57143	0	1500	3575.27	3495.92	3451.82
8.77551	0	1500	3574.9	3490.99	3450.23
8.97959	0	1500	3574.52	3485.87	3448.59
9.18367	0	1500	3574.13	3480.55	3446.91
9.38776	0	1500	3573.74	3475.02	3445.18
9.59184	0	1500	3573.33	3469.28	3443.41
9.79592	0	1500	3572.92	3463.31	3441.59
10	0	1500	3572.5	3457.11	3439.72
0	0.204082	1500	3583.35	3583.34	3483.35
0.204082	0.204082	1500	3583.33	3583.33	3483.33
0.408163	0.204082	1500	3583.3	3583.22	3483.28
0.612245	0.204082	1500	3583.26	3583.04	3483.19
0.816327	0.204082	1500	3583.22	3582.76	3483.07
1.02041	0.204082	1500	3583.16	3582.4	3482.92
1.22449	0.204082	1500	3583.1	3581.94	3482.73
1.42857	0.204082	1500	3583.03	3581.4	3482.51
1.63265	0.204082	1500	3582.95	3580.77	3482.25
1.83673	0.204082	1500	3582.86	3580.05	3481.96
2.04082	0.204082	1500	3582.76	3579.24	3481.63
2.2449	0.204082	1500	3582.66	3578.33	3481.27
2.44898	0.204082	1500	3582.55	3577.33	3480.88
2.65306	0.204082	1500	3582.43	3576.24	3480.45
2.85714	0.204082	1500	3582.3	3575.06	3479.98
3.06122	0.204082	1500	3582.16	3573.78	3479.48
3.26531	0.204082	1500	3582.01	3572.4	3478.94
3.46939	0.204082	1500	3581.86	3570.92	3478.37
3.67347	0.204082	1500	3581.69	3569.35	3477.76
3.87755	0.204082	1500	3581.52	3567.67	3477.12
4.08163	0.204082	1500	3581.34	3565.89	3476.44
4.28571	0.204082	1500	3581.16	3564	3475.72
4.4898	0.204082	1500	3580.96	3562.01	3474.97
4.69388	0.204082	1500	3580.76	3559.91	3474.18
4.89796	0.204082	1500	3580.54	3557.7	3473.36
5.10204	0.204082	1500	3580.32	3555.37	3472.49
5.30612	0.204082	1500	3580.09	3552.93	3471.59
5.5102	0.204082	1500	3579.85	3550.37	3470.65
5.71429	0.204082	1500	3579.61	3547.69	3469.67
5.91837	0.204082	1500	3579.35	3544.88	3468.66
6.12245	0.204082	1500	3579.09	3541.95	3467.6
6.32653	0.204082	1500	3578.82	3538.88	3466.51
6.53061	0.204082	1500	3578.54	3535.69	3465.38
6.73469	0.204082	1500	3578.25	3532.35	3464.2
6.93878	0.204082	1500	3577.96	3528.87	3462.99
7.14286	0.204082	1500	3577.65	3525.25	3461.73
7.34694	0.204082	1500	3577.34	3521.47	3460.44
7.55102	0.204082	1500	3577.02	3517.54	3459.1
7.7551	0.204082	1500	3576.69	3513.45	3457.72
7.95918	0.204082	1500	3576.35	3509.2	3456.3
8.16327	0.204082	1500	3576.01	3504.77	3454.84
8.36735	0.204082	1500	3575.65	3500.17	3453.33
8.57143	0.204082	1500	3575.29	3495.38	3451.78
8.77551	0.204082	1500	3574.92	3490.41	3450.18
8.97959	0.204082	1500	3574.54	3485.24	3448.54
9.18367	0.204082	1500	3574.15	3479.86	3446.85
9.38776	0.204082	1500	3573.76	3474.28	3445.12
9.59184	0.204082	1500	3573.35	3468.47	3443.34
9.79592	0.204082	1500	3572.94	3462.44	3441.51
10	0.204082	1500	3572.52	3456.16	3439.63
0	0.408163	1500	3583.37	3583.4	3483.38
0.204082	0.408163	1500	3583.35	3583.39	3483.36
0.408163	0.408163	1500	3583.32	3583.29	3483.31
0.612245	0.408163	1500	3583.28	3583.1	3483.23
0.816327	0.408163	1500	3583.24	3582.83	3483.11
1.02041	0.408163	1500	3583.18	3582.46	3482.95
1.22449	0.408163	1500	3583.12	3582.01	3482.77
1.42857	0.408163	1500	3583.05	3581.46	3482.54
1.63265	0.408163	1500	3582.97	3580.83	3482.29
1.83673	0.408163	1500	3582.88	3580.11	3481.99
2.04082	0.408163	1500	3582.79	3579.3	3481.67
2.2449	0.408163	1500	3582.68	3578.39	3481.31
2.44898	0.408163	1500	3582.57	3577.39	3480.91
2.65306	0.408163	1500	3582.45	3576.3	3480.48
2.85714	0.408163	1500	3582.32	3575.11	3480.01
3.06122	0.408163	1500	3582.18	3573.83	3479.51
3.26531	0.408163	1500	3582.03	3572.44	3478.98
3.46939	0.408163	1500	3581.88	3570.96	3478.4
3.67347	0.408163	1500	3581.72	3569.38	3477.79
3.87755	0.408163	1500	3581.55	3567.7	3477.15
4.08163	0.408163	1500	3581.37	3565.91	3476.47
4.28571	0.408163	1500	3581.18	3564.02	3475.75
4.4898	0.408163	1500	3580.98	3562.02	3475
4.69388	0.408163	1500	3580.78	3559.91	3474.21
4.89796	0.408163	1500	3580.57	3557.68	3473.38
5.10204	0.408163	1500	3580.34	3555.34	3472.52
5.30612	0.408163	1500	3580.12	3552.89	3471.61
5.5102	0.408163	1500	3579.88	3550.32	3470.67
5.71429	0.408163	1500	3579.63	3547.62	3469.69
5.91837	0.408163	1500	3579.38	3544.8	3468.68
6.12245	0.408163	1500	3579.11	3541.84	3467.62
6.32653	0.408163	1500	3578.84	3538.76	3466.52
6.53061	0.408163	1500	3578.56	3535.54	3465.39
6.73469	0.408163	1500	3578.28	3532.18	3464.21
6.93878	0.408163	1500	3577.98	3528.68	3462.99
7.14286	0.408163	1500	3577.68	3525.03	3461.74
7.34694	0.408163	1500	3577.36	3521.22	3460.44
7.55102	0.408163	1500	3577.04	3517.26	3459.1
7.7551	0.408163	1500	3576.71	3513.14	3457.72
7.95918	0.408163	1500	3576.38	3508.85	3456.29
8.16327	0.408163	1500	3576.03	3504.38	3454.82
8.36735	0.408163	1500	3575.67	3499.74	3453.31
8.57143	0.408163	1500	3575.31	3494.91	3451.75
8.77551	0.408163	1500	3574.94	3489.88	3450.15
8.97959	0.408163	1500	3574.56	3484.66	3448.51
9.18367	0.408163	1500	3574.17	3479.23	3446.81
9.38776	0.408163	1500	3573.78	3473.58	3445.08
9.59184	0.408163	1500	3573.37	3467.71	3443.29
9.79592	0.408163	1500	3572.96	3461.6	3441.46
10	0.408163	1500	3572.54	3455.25	3439.57
0	0.612245	1500	3583.4	3583.53	3483.44
0.204082	0.612245	1500	3583.38	3583.52	3483.42
0.408163	0.612245	1500	3583.35	3583.42	3483.37
0.612245	0.612245	1500	3583.31	3583.23	3483.29
0.816327	0.612245	1500	3583.27	3582.95	3483.17
1.02041	0.612245	1500	3583.21	3582.59	3483.01
1.22449	0.612245	1500	3583.15	3582.13	3482.82
1.42857	0.612245	1500	3583.08	3581.59	3482.6
1.63265	0.612245	1500	3583	3580.96	3482.34
1.83673	0.612245	1500	3582.91	3580.23	3482.05
2.04082	0.612245	1500	3582.82	3579.42	3481.73
2.2449	0.612245	1500	3582.71	3578.51	3481.36
2.44898	0.612245	1500	3582.6	3577.51	3480.97
2.65306	0.612245	1500	3582.48	3576.41	3480.54
2.85714	0.612245	1500	3582.35	3575.22	3480.07
3.06122	0.612245	1500	3582.21	3573.93	3479.57
3.26531	0.612245	1500	3582.06	3572.55	3479.03
3.46939	0.612245	1500	3581.91	3571.06	3478.46
3.67347	0.612245	1500	3581.75	3569.48	3477.85
3.87755	0.612245	1500	3581.58	3567.79	3477.2
4.08163	0.612245	1500	3581.4	3565.99	3476.52
4.28571	0.612245	1500	3581.21	3564.09	3475.81
4.4898	0.612245	1500	3581.01	3562.08	3475.05
4.69388	0.612245	1500	3580.81	3559.96	3474.26
4.89796	0.612245	1500	3580.59	3557.73	3473.43
5.10204	0.612245	1500	3580.37	3555.38	3472.56
5.30612	0.612245	1500	3580.14	3552.91	3471.66
5.5102	0.612245	1500	3579.91	3550.32	3470.72
5.71429	0.612245	1500	3579.66	3547.61	3469.74
5.91837	0.612245	1500	3579.41	3544.77	3468.72
6.12245	0.612245	1500	3579.14	3541.8	3467.66
6.32653	0.612245	1500	3578.87	3538.7	3466.56
6.53061	0.612245	1500	3578.59	3535.46	3465.42
6.73469	0.612245	1500	3578.31	3532.07	3464.24
6.93878	0.612245	1500	3578.01	3528.54	3463.02
7.14286	0.612245	1500	3577.7	3524.87	3461.76
7.34694	0.612245	1500	3577.39	3521.03	3460.46
7.55102	0.612245	1500	3577.07	3517.04	3459.12
7.7551	0.612245	1500	3576.74	3512.88	3457.73
7.95918	0.612245	1500	3576.4	3508.55	3456.3
8.16327	0.612245	1500	3576.06	3504.05	3454.83
8.36735	0.612245	1500	3575.7	3499.36	3453.32
8.57143	0.612245	1500	3575.34	3494.48	3451.75
8.77551	0.612245	1500	3574.97	3489.41	3450.15
8.97959	0.612245	1500	3574.59	3484.13	3448.5
9.18367	0.612245	1500	3574.2	3478.64	3446.8
9.38776	0.612245	1500	3573.81	3472.93	3445.06
9.59184	0.612245	1500	3573.4	3466.99	3443.27
9.79592	0.612245	1500	3572.99	3460.82	3441.43
10	0.612245	1500	3572.57	3454.39	3439.54
0	0.816327	1500	3583.44	3583.72	3483.52
0.204082	0.816327	1500	3583.42	3583.7	3483.51
0.408163	0.816327	1500	3583.39	3583.6	3483.45
0.612245	0.816327	1500	3583.35	3583.42	3483.37
0.816327	0.816327	1500	3583.3	3583.14	3483.25
1.02041	0.816327	1500	3583.25	3582.77	3483.1
1.22449	0.816327	1500	3583.18	3582.32	3482.91
1.42857	0.816327	1500	3583.11	3581.78	3482.68
1.63265	0.816327	1500	3583.03	3581.14	3482.43
1.83673	0.816327	1500	3582.95	3580.42	3482.14
2.04082	0.816327	1500	3582.85	3579.6	3481.81
2.2449	0.816327	1500	3582.75	3578.69	3481.45
2.44898	0.816327	1500	3582.63	3577.69	3481.05
2.65306	0.816327	1500	3582.51	3576.59	3480.62
2.85714	0.816327	1500	3582.38	3575.4	3480.15
3.06122	0.816327	1500	3582.24	3574.1	3479.65
3.26531	0.816327	1500	3582.1	3572.71	3479.11
3.46939	0.816327	1500	3581.94	3571.22	3478.54
3.67347	0.816327	1500	3581.78	3569.63	3477.93
3.87755	0.816327	1500	3581.61	3567.94	3477.28
4.08163	0.816327	1500	3581.43	3566.13	3476.6
4.28571	0.816327	1500	3581.24	3564.23	3475.88
4.4898	0.816327	1500	3581.05	3562.21	3475.13
4.69388	0.816327	1500	3580.84	3560.08	3474.33
4.89796	0.816327	1500	3580.63	3557.83	3473.5
5.10204	0.816327	1500	3580.41	3555.47	3472.64
5.30612	0.816327	1500	3580.18	3552.99	3471.73
5.5102	0.816327	1500	3579.94	3550.39	3470.79
5.71429	0.816327	1500	3579.69	3547.66	3469.8
5.91837	0.816327	1500	3579.44	3544.81	3468.78
6.12245	0.816327	1500	3579.18	3541.82	3467.72
6.32653	0.816327	1500	3578.91	3538.7	3466.62
6.53061	0.816327	1500	3578.63	3535.43	3465.48
6.73469	0.816327	1500	3578.34	3532.03	3464.3
6.93878	0.816327	1500	3578.04	3528.47	3463.08
7.14286	0.816327	1500	3577.74	3524.77	3461.81
7.34694	0.816327	1500	3577.43	3520.9	3460.51
7.55102	0.816327	1500	3577.11	3516.88	3459.16
7.7551	0.816327	1500	3576.78	3512.68	3457.77
7.95918	0.816327	1500	3576.44	3508.32	3456.34
8.16327	0.816327	1500	3576.09	3503.77	3454.87
8.36735	0.816327	1500	3575.74	3499.04	3453.35
8.57143	0.816327	1500	3575.38	3494.11	3451.78
8.77551	0.816327	1500	3575	3488.99	3450.17
8.97959	0.816327	1500	3574.62	3483.66	3448.51
9.18367	0.816327	1500	3574.24	3478.11	3446.81
9.38776	0.816327	1500	3573.84	3472.34	3445.06
9.59184	0.816327	1500	3573.44	3466.33	3443.26
9.79592	0.816327	1500	3573.02	3460.08	3441.42
10	0.816327	1500	3572.6	3453.57	3439.52
0	1.02041	1500	3583.48	3583.97	3483.63
0.204082	1.02041	1500	3583.46	3583.95	3483.61
0.408163	1.02041	1500	3583.43	3583.85	3483.56
0.612245	1.02041	1500	3583.39	3583.66	3483.48
0.816327	1.02041	1500	3583.34	3583.39	3483.36
1.02041	1.02041	1500	3583.29	3583.02	3483.2
1.22449	1.02041	1500	3583.22	3582.57	3483.01
1.42857	1.02041	1500	3583.15	3582.02	3482.79
1.63265	1.02041	1500	3583.07	3581.39	3482.53
1.83673	1.02041	1500	3582.99	3580.66	3482.24
2.04082	1.02041	1500	3582.89	3579.85	3481.92
2.2449	1.02041	1500	3582.79	3578.93	3481.55
2.44898	1.02041	1500	3582.67	3577.93	3481.16
2.65306	1.02041	1500	3582.55	3576.83	3480.72
2.85714	1.02041	1500	3582.42	3575.63	3480.26
3.06122	1.02041	1500	3582.28	3574.34	3479.75
3.26531	1.02041	1500	3582.14	3572.94	3479.22
3.46939	1.02041	1500	3581.98	3571.45	3478.64
3.67347	1.02041	1500	3581.82	3569.85	3478.03
3.87755	1.02041	1500	3581.65	3568.15	3477.39
4.08163	1.02041	1500	3581.47	3566.34	3476.7
4.28571	1.02041	1500	3581.28	3564.42	3475.98
4.4898	1.02041	1500	3581.09	3562.4	3475.23
4.69388	1.02041	1500	3580.88	3560.26	3474.43
4.89796	1.02041	1500	3580.67	3558	3473.6
5.10204	1.02041	1500	3580.45	3555.63	3472.73
5.30612	1.02041	1500	3580.22	3553.14	3471.82
5.5102	1.02041	1500	3579.98	3550.52	3470.88
5.71429	1.02041	1500	3579.74	3547.78	3469.89
5.91837	1.02041	1500	3579.48	3544.91	3468.87
6.12245	1.02041	1500	3579.22	3541.9	3467.81
6.32653	1.02041	1500	3578.95	3538.75	3466.71
6.53061	1.02041	1500	3578.67	3535.47	3465.56
6.73469	1.02041	1500	3578.38	3532.04	3464.38
6.93878	1.02041	1500	3578.08	3528.46	3463.16
7.14286	1.02041	1500	3577.78	3524.72	3461.89
7.34694	1.02041	1500	3577.47	3520.83	3460.58
7.55102	1.02041	1500	3577.15	3516.77	3459.23
7.7551	1.02041	1500	3576.82	3512.54	3457.84
7.95918	1.02041	1500	3576.48	3508.14	3456.4
8.16327	1.02041	1500	3576.13	3503.55	3454.92
8.36735	1.02041	1500	3575.78	3498.77	3453.4
8.57143	1.02041	1500	3575.42	3493.8	3451.83
8.77551	1.02041	1500	3575.04	3488.63	3450.21
8.97959	1.02041	1500	3574.66	3483.24	3448.55
9.18367	1.02041	1500	3574.28	3477.63	3446.85
9.38776	1.02041	1500	3573.88	3471.79	3445.09
9.59184	1.02041	1500	3573.48	3465.72	3443.29
9.79592	1.02041	1500	3573.06	3459.39	3441.44
10	1.02041	1500	3572.64	3452.8	3439.54
0	1.22449	1500	3583.52	3584.28	3483.76
0.204082	1.22449	1500	3583.5	3584.26	3483.74
0.408163	1.22449	1500	3583.47	3584.16	3483.69
0.612245	1.22449	1500	3583.43	3583.97	3483.61
0.816327	1.22449	1500	3583.39	3583.7	3483.49
1.02041	1.22449	1500	3583.33	3583.33	3483.33
1.22449	1.22449	1500	3583.27	3582.88	3483.14
1.42857	1.22449	1500	3583.2	3582.33	3482.92
1.63265	1.22449	1500	3583.12	3581.7	3482.66
1.83673	1.22449	1500	3583.03	3580.97	3482.37
2.04082	1.22449	1500	3582.94	3580.15	3482.05
2.2449	1.22449	1500	3582.83	3579.24	3481.68
2.44898	1.22449	1500	3582.72	3578.23	3481.29
2.65306	1.22449	1500	3582.6	3577.13	3480.85
2.85714	1.22449	1500	3582.47	3575.93	3480.39
3.06122	1.22449	1500	3582.33	3574.63	3479.88
3.26531	1.22449	1500	3582.18	3573.23	3479.34
3.46939	1.22449	1500	3582.03	3571.73	3478.77
3.67347	1.22449	1500	3581.87	3570.13	3478.16
3.87755	1.22449	1500	3581.7	3568.42	3477.51
4.08163	1.22449	1500	3581.52	3566.61	3476.83
4.28571	1.22449	1500	3581.33	3564.69	3476.11
4.4898	1.22449	1500	3581.13	3562.65	3475.35
4.69388	1.22449	1500	3580.93	3560.5	3474.55
4.89796	1.22449	1500	3580.72	3558.24	3473.72
5.10204	1.22449	1500	3580.49	3555.85	3472.85
5.30612	1.22449	1500	3580.26	3553.35	3471.94
5.5102	1.22449	1500	3580.03	3550.72	3471
5.71429	1.22449	1500	3579.78	3547.96	3470.01
5.91837	1.22449	1500	3579.53	3545.07	3468.98
6.12245	1.22449	1500	3579.26	3542.04	3467.92
6.32653	1.22449	1500	3578.99	3538.88	3466.82
6.53061	1.22449	1500	3578.71	3535.57	3465.67
6.73469	1.22449	1500	3578.43	3532.12	3464.48
6.93878	1.22449	1500	3578.13	3528.51	3463.26
7.14286	1.22449	1500	3577.83	3524.75	3461.99
7.34694	1.22449	1500	3577.51	3520.82	3460.68
7.55102	1.22449	1500	3577.19	3516.73	3459.32
7.7551	1.22449	1500	3576.86	3512.46	3457.93
7.95918	1.22449	1500	3576.52	3508.02	3456.49
8.16327	1.22449	1500	3576.18	3503.39	3455
8.36735	1.22449	1500	3575.82	3498.57	3453.48
8.57143	1.22449	1500	3575.46	3493.55	3451.9
8.77551	1.22449	1500	3575.09	3488.32	3450.28
8.97959	1.22449	1500	3574.71	3482.87	3448.62
9.18367	1.22449	1500	3574.32	3477.2	3446.91
9.38776	1.22449	1500	3573.93	3471.3	3445.14
9.59184	1.22449	1500	3573.52	3465.15	3443.34
9.79592	1.22449	1500	3573.11	3458.75	3441.48
10	1.22449	1500	3572.69	3452.08	3439.57
0	1.42857	1500	3583.57	3584.65	3483.91
0.204082	1.42857	1500	3583.55	3584.63	3483.9
0.408163	1.42857	1500	3583.52	3584.53	3483.85
0.612245	1.42857	1500	3583.49	3584.35	3483.76
0.816327	1.42857	1500	3583.44	3584.07	3483.64
1.02041	1.42857	1500	3583.39	3583.71	3483.49
1.22449	1.42857	1500	3583.32	3583.25	3483.3
1.42857	1.42857	1500	3583.25	3582.71	3483.08
1.63265	1.42857	1500	3583.17	3582.07	3482.82
1.83673	1.42857	1500	3583.08	3581.34	3482.53
2.04082	1.42857	1500	3582.99	3580.52	3482.2
2.2449	1.42857	1500	3582.88	3579.61	3481.84
2.44898	1.42857	1500	3582.77	3578.6	3481.44
2.65306	1.42857	1500	3582.65	3577.49	3481.01
2.85714	1.42857	1500	3582.52	3576.29	3480.54
3.06122	1.42857	1500	3582.38	3574.99	3480.04
3.26531	1.42857	1500	3582.24	3573.59	3479.5
3.46939	1.42857	1500	3582.08	3572.09	3478.92
3.67347	1.42857	1500	3581.92	3570.48	3478.31
3.87755	1.42857	1500	3581.75	3568.76	3477.66
4.08163	1.42857	1500	3581.57	3566.94	3476.98
4.28571	1.42857	1500	3581.38	3565.01	3476.26
4.4898	1.42857	1500	3581.18	3562.97	3475.5
4.69388	1.42857	1500	3580.98	3560.81	3474.7
4.89796	1.42857	1500	3580.77	3558.53	3473.87
5.10204	1.42857	1500	3580.55	3556.14	3473
5.30612	1.42857	1500	3580.32	3553.62	3472.09
5.5102	1.42857	1500	3580.08	3550.97	3471.14
5.71429	1.42857	1500	3579.83	3548.2	3470.15
5.91837	1.42857	1500	3579.58	3545.29	3469.12
6.12245	1.42857	1500	3579.32	3542.25	3468.06
6.32653	1.42857	1500	3579.04	3539.06	3466.95
6.53061	1.42857	1500	3578.77	3535.73	3465.8
6.73469	1.42857	1500	3578.48	3532.25	3464.61
6.93878	1.42857	1500	3578.18	3528.62	3463.38
7.14286	1.42857	1500	3577.88	3524.83	3462.11
7.34694	1.42857	1500	3577.56	3520.87	3460.8
7.55102	1.42857	1500	3577.24	3516.75	3459.44
7.7551	1.42857	1500	3576.91	3512.45	3458.04
7.95918	1.42857	1500	3576.58	3507.96	3456.6
8.16327	1.42857	1500	3576.23	3503.29	3455.11
8.36735	1.42857	1500	3575.88	3498.42	3453.58
8.57143	1.42857	1500	3575.51	3493.35	3452
8.77551	1.42857	1500	3575.14	3488.07	3450.38
8.97959	1.42857	1500	3574.76	3482.56	3448.71
9.18367	1.42857	1500	3574.37	3476.83	3446.99
9.38776	1.42857	1500	3573.98	3470.86	3445.22
9.59184	1.42857	1500	3573.57	3464.64	3443.41
9.79592	1.42857	1500	3573.16	3458.16	3441.54
10	1.42857	1500	3572.74	3451.41	3439.63
0	1.63265	1500	3583.63	3585.08	3484.09
0.204082	1.63265	1500	3583.61	3585.07	3484.08
0.408163	1.63265	1500	3583.58	3584.97	3484.03
0.612245	1.63265	1500	3583.54	3584.78	3483.94
0.816327	1.63265	1500	3583.5	3584.51	3483.82
1.02041	1.63265	1500	3583.44	3584.14	3483.67
1.22449	1.63265	1500	3583.38	3583.69	3483.48
1.42857	1.63265	1500	3583.31	3583.14	3483.26
1.63265	1.63265	1500	3583.23	3582.51	3483
1.83673	1.63265	1500	3583.14	3581.78	3482.71
2.04082	1.63265	1500	3583.05	3580.96	3482.38
2.2449	1.63265	1500	3582.94	3580.04	3482.02
2.44898	1.63265	1500	3582.83	3579.03	3481.62
2.65306	1.63265	1500	3582.71	3577.92	3481.19
2.85714	1.63265	1500	3582.58	3576.72	3480.72
3.06122	1.63265	1500	3582.44	3575.41	3480.21
3.26531	1.63265	1500	3582.29	3574.01	3479.67
3.46939	1.63265	1500	3582.14	3572.5	3479.1
3.67347	1.63265	1500	3581.98	3570.89	3478.49
3.87755	1.63265	1500	3581.81	3569.17	3477.84
4.08163	1.63265	1500	3581.63	3567.34	3477.15
4.28571	1.63265	1500	3581.44	3565.4	3476.43
4.4898	1.63265	1500	3581.24	3563.35	3475.67
4.69388	1.63265	1500	3581.04	3561.18	3474.87
4.89796	1.63265	1500	3580.82	3558.9	3474.04
5.10204	1.63265	1500	3580.6	3556.49	3473.16
5.30612	1.63265	1500	3580.37	3553.96	3472.25
5.5102	1.63265	1500	3580.14	3551.3	3471.3
5.71429	1.63265	1500	3579.89	3548.51	3470.31
5.91837	1.63265	1500	3579.64	3545.58	3469.28
6.12245	1.63265	1500	3579.37	3542.52	3468.22
6.32653	1.63265	1500	3579.1	3539.31	3467.11
6.53061	1.63265	1500	3578.82	3535.96	3465.96
6.73469	1.63265	1500	3578.53	3532.46	3464.77
6.93878	1.63265	1500	3578.24	3528.8	3463.53
7.14286	1.63265	1500	3577.93	3524.98	3462.26
7.34694	1.63265	1500	3577.62	3520.99	3460.94
7.55102	1.63265	1500	3577.3	3516.83	3459.58
7.7551	1.63265	1500	3576.97	3512.49	3458.18
7.95918	1.63265	1500	3576.63	3507.97	3456.73
8.16327	1.63265	1500	3576.29	3503.25	3455.24
8.36735	1.63265	1500	3575.93	3498.34	3453.7
8.57143	1.63265	1500	3575.57	3493.21	3452.12
8.77551	1.63265	1500	3575.2	3487.88	3450.49
8.97959	1.63265	1500	3574.82	3482.31	3448.82
9.18367	1.63265	1500	3574.43	3476.52	3447.1
9.38776	1.63265	1500	3574.04	3470.48	3445.32
9.59184	1.63265	1500	3573.63	3464.18	3443.5
9.79592	1.63265	1500	3573.22	3457.62	3441.63
10	1.63265	1500	3572.8	3450.78	3439.71
0	1.83673	1500	3583.7	3585.57	3484.3
0.204082	1.83673	1500	3583.67	3585.56	3484.28
0.408163	1.83673	1500	3583.64	3585.46	3484.23
0.612245	1.83673	1500	3583.61	3585.28	3484.14
0.816327	1.83673	1500	3583.56	3585	3484.02
1.02041	1.83673	1500	3583.51	3584.64	3483.87
1.22449	1.83673	1500	3583.44	3584.18	3483.68
1.42857	1.83673	1500	3583.37	3583.64	3483.46
1.63265	1.83673	1500	3583.29	3583	3483.2
1.83673	1.83673	1500	3583.2	3582.28	3482.91
2.04082	1.83673	1500	3583.11	3581.45	3482.58
2.2449	1.83673	1500	3583	3580.54	3482.22
2.44898	1.83673	1500	3582.89	3579.53	3481.82
2.65306	1.83673	1500	3582.77	3578.42	3481.39
2.85714	1.83673	1500	3582.64	3577.21	3480.92
3.06122	1.83673	1500	3582.5	3575.9	3480.41
3.26531	1.83673	1500	3582.36	3574.49	3479.87
3.46939	1.83673	1500	3582.2	3572.98	3479.3
3.67347	1.83673	1500	3582.04	3571.36	3478.69
3.87755	1.83673	1500	3581.87	3569.64	3478.04
4.08163	1.83673	1500	3581.69	3567.8	3477.35
4.28571	1.83673	1500	3581.5	3565.86	3476.63
4.4898	1.83673	1500	3581.31	3563.8	3475.87
4.69388	1.83673	1500	3581.1	3561.62	3475.07
4.89796	1.83673	1500	3580.89	3559.32	3474.23
5.10204	1.83673	1500	3580.67	3556.9	3473.36
5.30612	1.83673	1500	3580.44	3554.36	3472.44
5.5102	1.83673	1500	3580.2	3551.69	3471.49
5.71429	1.83673	1500	3579.95	3548.88	3470.5
5.91837	1.83673	1500	3579.7	3545.94	3469.47
6.12245	1.83673	1500	3579.44	3542.86	3468.4
6.32653	1.83673	1500	3579.17	3539.63	3467.29
6.53061	1.83673	1500	3578.89	3536.26	3466.14
6.73469	1.83673	1500	3578.6	3532.73	3464.94
6.93878	1.83673	1500	3578.3	3529.04	3463.71
7.14286	1.83673	1500	3578	3525.19	3462.43
7.34694	1.83673	1500	3577.69	3521.17	3461.11
7.55102	1.83673	1500	3577.36	3516.98	3459.75
7.7551	1.83673	1500	3577.03	3512.6	3458.34
7.95918	1.83673	1500	3576.7	3508.04	3456.89
8.16327	1.83673	1500	3576.35	3503.28	3455.4
8.36735	1.83673	1500	3576	3498.31	3453.86
8.57143	1.83673	1500	3575.63	3493.14	3452.27
8.77551	1.83673	1500	3575.26	3487.74	3450.64
8.97959	1.83673	1500	3574.88	3482.12	3448.96
9.18367	1.83673	1500	3574.5	3476.26	3447.23
9.38776	1.83673	1500	3574.1	3470.15	3445.45
9.59184	1.83673	1500	3573.7	3463.78	3443.63
9.79592	1.83673	1500	3573.28	3457.13	3441.75
10	1.83673	1500	3572.86	3450.2	3439.82
0	2.04082	1500	3583.76	3586.13	3484.52
0.204082	2.04082	1500	3583.74	3586.12	3484.5
0.408163	2.04082	1500	3583.71	3586.02	3484.45
0.612245	2.04082	1500	3583.68	3585.84	3484.37
0.816327	2.04082	1500	3583.63	3585.56	3484.25
1.02041	2.04082	1500	3583.58	3585.2	3484.1
1.22449	2.04082	1500	3583.51	3584.75	3483.91
1.42857	2.04082	1500	3583.44	3584.2	3483.68
1.63265	2.04082	1500	3583.36	3583.57	3483.43
1.83673	2.04082	1500	3583.27	3582.84	3483.13
2.04082	2.04082	1500	3583.18	3582.01	3482.81
2.2449	2.04082	1500	3583.07	3581.1	3482.44
2.44898	2.04082	1500	3582.96	3580.08	3482.05
2.65306	2.04082	1500	3582.84	3578.97	3481.61
2.85714	2.04082	1500	3582.71	3577.76	3481.14
3.06122	2.04082	1500	3582.57	3576.45	3480.64
3.26531	2.04082	1500	3582.43	3575.04	3480.1
3.46939	2.04082	1500	3582.27	3573.53	3479.52
3.67347	2.04082	1500	3582.11	3571.9	3478.91
3.87755	2.04082	1500	3581.94	3570.17	3478.26
4.08163	2.04082	1500	3581.76	3568.33	3477.57
4.28571	2.04082	1500	3581.57	3566.38	3476.85
4.4898	2.04082	1500	3581.37	3564.31	3476.09
4.69388	2.04082	1500	3581.17	3562.12	3475.29
4.89796	2.04082	1500	3580.96	3559.82	3474.45
5.10204	2.04082	1500	3580.74	3557.39	3473.58
5.30612	2.04082	1500	3580.51	3554.83	3472.66
5.5102	2.04082	1500	3580.27	3552.14	3471.71
5.71429	2.04082	1500	3580.02	3549.32	3470.72
5.91837	2.04082	1500	3579.77	3546.36	3469.68
6.12245	2.04082	1500	3579.51	3543.26	3468.61
6.32653	2.04082	1500	3579.23	3540.01	3467.5
6.53061	2.04082	1500	3578.96	3536.62	3466.34
6.73469	2.04082	1500	3578.67	3533.06	3465.15
6.93878	2.04082	1500	3578.37	3529.35	3463.91
7.14286	2.04082	1500	3578.07	3525.47	3462.63
7.34694	2.04082	1500	3577.75	3521.42	3461.31
7.55102	2.04082	1500	3577.43	3517.19	3459.94
7.7551	2.04082	1500	3577.1	3512.77	3458.53
7.95918	2.04082	1500	3576.77	3508.17	3457.08
8.16327	2.04082	1500	3576.42	3503.36	3455.58
8.36735	2.04082	1500	3576.07	3498.35	3454.03
8.57143	2.04082	1500	3575.7	3493.12	3452.44
8.77551	2.04082	1500	3575.33	3487.67	3450.8
8.97959	2.04082	1500	3574.95	3481.99	3449.12
9.18367	2.04082	1500	3574.56	3476.06	3447.38
9.38776	2.04082	1500	3574.17	3469.88	3445.6
9.59184	2.04082	1500	3573.76	3463.43	3443.77
9.79592	2.04082	1500	3573.35	3456.7	3441.89
10	2.04082	1500	3572.93	3449.68	3439.96
0	2.2449	1500	3583.84	3586.75	3484.77
0.204082	2.2449	1500	3583.82	3586.74	3484.75
0.408163	2.2449	1500	3583.79	3586.64	3484.7
0.612245	2.2449	1500	3583.75	3586.46	3484.62
0.816327	2.2449	1500	3583.7	3586.19	3484.5
1.02041	2.2449	1500	3583.65	3585.82	3484.35
1.22449	2.2449	1500	3583.59	3585.37	3484.16
1.42857	2.2449	1500	3583.52	3584.83	3483.94
1.63265	2.2449	1500	3583.44	3584.19	3483.68
1.83673	2.2449	1500	3583.35	3583.46	3483.39
2.04082	2.2449	1500	3583.25	3582.64	3483.06
2.2449	2.2449	1500	3583.15	3581.72	3482.7
2.44898	2.2449	1500	3583.04	3580.71	3482.3
2.65306	2.2449	1500	3582.91	3579.6	3481.86
2.85714	2.2449	1500	3582.78	3578.39	3481.4
3.06122	2.2449	1500	3582.65	3577.07	3480.89
3.26531	2.2449	1500	3582.5	3575.66	3480.35
3.46939	2.2449	1500	3582.35	3574.14	3479.77
3.67347	2.2449	1500	3582.18	3572.51	3479.16
3.87755	2.2449	1500	3582.01	3570.77	3478.51
4.08163	2.2449	1500	3581.83	3568.93	3477.82
4.28571	2.2449	1500	3581.65	3566.97	3477.1
4.4898	2.2449	1500	3581.45	3564.89	3476.33
4.69388	2.2449	1500	3581.24	3562.7	3475.53
4.89796	2.2449	1500	3581.03	3560.38	3474.69
5.10204	2.2449	1500	3580.81	3557.94	3473.82
5.30612	2.2449	1500	3580.58	3555.37	3472.9
5.5102	2.2449	1500	3580.34	3552.67	3471.95
5.71429	2.2449	1500	3580.1	3549.83	3470.95
5.91837	2.2449	1500	3579.84	3546.85	3469.92
6.12245	2.2449	1500	3579.58	3543.73	3468.84
6.32653	2.2449	1500	3579.31	3540.47	3467.73
6.53061	2.2449	1500	3579.03	3537.04	3466.57
6.73469	2.2449	1500	3578.74	3533.47	3465.37
6.93878	2.2449	1500	3578.45	3529.73	3464.13
7.14286	2.2449	1500	3578.14	3525.82	3462.85
7.34694	2.2449	1500	3577.83	3521.73	3461.53
7.55102	2.2449	1500	3577.51	3517.47	3460.16
7.7551	2.2449	1500	3577.18	3513.01	3458.74
7.95918	2.2449	1500	3576.84	3508.37	3457.29
8.16327	2.2449	1500	3576.5	3503.52	3455.78
8.36735	2.2449	1500	3576.14	3498.46	3454.23
8.57143	2.2449	1500	3575.78	3493.17	3452.64
8.77551	2.2449	1500	3575.41	3487.67	3451
8.97959	2.2449	1500	3575.03	3481.92	3449.3
9.18367	2.2449	1500	3574.64	3475.92	3447.57
9.38776	2.2449	1500	3574.24	3469.66	3445.78
9.59184	2.2449	1500	3573.84	3463.14	3443.94
9.79592	2.2449	1500	3573.43	3456.32	3442.05
10	2.2449	1500	3573.01	3449.21	3440.11
0	2.44898	1500	3583.92	3587.43	3485.05
0.204082	2.44898	1500	3583.9	3587.42	3485.03
0.408163	2.44898	1500	3583.87	3587.33	3484.98
0.612245	2.44898	1500	3583.83	3587.15	3484.89
0.816327	2.44898	1500	3583.79	3586.88	3484.77
1.02041	2.44898	1500	3583.73	3586.51	3484.62
1.22449	2.44898	1500	3583.67	3586.06	3484.43
1.42857	2.44898	1500	3583.6	3585.52	3484.21
1.63265	2.44898	1500	3583.52	3584.88	3483.95
1.83673	2.44898	1500	3583.43	3584.16	3483.66
2.04082	2.44898	1500	3583.33	3583.33	3483.33
2.2449	2.44898	1500	3583.23	3582.42	3482.97
2.44898	2.44898	1500	3583.12	3581.4	3482.57
2.65306	2.44898	1500	3582.99	3580.29	3482.14
2.85714	2.44898	1500	3582.87	3579.07	3481.67
3.06122	2.44898	1500	3582.73	3577.76	3481.16
3.26531	2.44898	1500	3582.58	3576.34	3480.62
3.46939	2.44898	1500	3582.43	3574.82	3480.05
3.67347	2.44898	1500	3582.26	3573.19	3479.43
3.87755	2.44898	1500	3582.09	3571.45	3478.78
4.08163	2.44898	1500	3581.91	3569.59	3478.09
4.28571	2.44898	1500	3581.73	3567.63	3477.37
4.4898	2.44898	1500	3581.53	3565.54	3476.6
4.69388	2.44898	1500	3581.33	3563.34	3475.8
4.89796	2.44898	1500	3581.11	3561.01	3474.96
5.10204	2.44898	1500	3580.89	3558.56	3474.09
5.30612	2.44898	1500	3580.66	3555.98	3473.17
5.5102	2.44898	1500	3580.42	3553.26	3472.21
5.71429	2.44898	1500	3580.18	3550.41	3471.22
5.91837	2.44898	1500	3579.92	3547.41	3470.18
6.12245	2.44898	1500	3579.66	3544.28	3469.1
6.32653	2.44898	1500	3579.39	3540.99	3467.99
6.53061	2.44898	1500	3579.11	3537.54	3466.83
6.73469	2.44898	1500	3578.82	3533.94	3465.63
6.93878	2.44898	1500	3578.53	3530.17	3464.38
7.14286	2.44898	1500	3578.22	3526.23	3463.1
7.34694	2.44898	1500	3577.91	3522.11	3461.77
7.55102	2.44898	1500	3577.59	3517.81	3460.4
7.7551	2.44898	1500	3577.26	3513.32	3458.98
7.95918	2.44898	1500	3576.92	3508.63	3457.52
8.16327	2.44898	1500	3576.58	3503.74	3456.01
8.36735	2.44898	1500	3576.22	3498.62	3454.46
8.57143	2.44898	1500	3575.86	3493.29	3452.86
8.77551	2.44898	1500	3575.49	3487.72	3451.21
8.97959	2.44898	1500	3575.11	3481.91	3449.52
9.18367	2.44898	1500	3574.72	3475.84	3447.77
9.38776	2.44898	1500	3574.32	3469.51	3445.98
9.59184	2.44898	1500	3573.92	3462.9	3444.14
9.79592	2.44898	1500	3573.51	3456	3442.24
10	2.44898	1500	3573.09	3448.79	3440.3
0	2.65306	1500	3584.01	3588.18	3485.34
0.204082	2.65306	1500	3583.99	3588.17	3485.33
0.408163	2.65306	1500	3583.96	3588.08	3485.28
0.612245	2.65306	1500	3583.92	3587.9	3485.19
0.816327	2.65306	1500	3583.87	3587.63	3485.07
1.02041	2.65306	1500	3583.82	3587.27	3484.92
1.22449	2.65306	1500	3583.75	3586.82	3484.73
1.42857	2.65306	1500	3583.68	3586.28	3484.51
1.63265	2.65306	1500	3583.6	3585.64	3484.25
1.83673	2.65306	1500	3583.52	3584.91	3483.96
2.04082	2.65306	1500	3583.42	3584.09	3483.63
2.2449	2.65306	1500	3583.32	3583.17	3483.27
2.44898	2.65306	1500	3583.2	3582.16	3482.87
2.65306	2.65306	1500	3583.08	3581.04	3482.44
2.85714	2.65306	1500	3582.95	3579.83	3481.97
3.06122	2.65306	1500	3582.81	3578.51	3481.46
3.26531	2.65306	1500	3582.67	3577.09	3480.92
3.46939	2.65306	1500	3582.51	3575.56	3480.34
3.67347	2.65306	1500	3582.35	3573.93	3479.73
3.87755	2.65306	1500	3582.18	3572.18	3479.08
4.08163	2.65306	1500	3582	3570.33	3478.39
4.28571	2.65306	1500	3581.81	3568.35	3477.66
4.4898	2.65306	1500	3581.62	3566.26	3476.9
4.69388	2.65306	1500	3581.41	3564.05	3476.1
4.89796	2.65306	1500	3581.2	3561.71	3475.26
5.10204	2.65306	1500	3580.98	3559.25	3474.38
5.30612	2.65306	1500	3580.75	3556.65	3473.46
5.5102	2.65306	1500	3580.51	3553.92	3472.5
5.71429	2.65306	1500	3580.26	3551.06	3471.5
5.91837	2.65306	1500	3580.01	3548.05	3470.47
6.12245	2.65306	1500	3579.75	3544.89	3469.39
6.32653	2.65306	1500	3579.48	3541.58	3468.27
6.53061	2.65306	1500	3579.2	3538.11	3467.11
6.73469	2.65306	1500	3578.91	3534.48	3465.9
6.93878	2.65306	1500	3578.61	3530.69	3464.66
7.14286	2.65306	1500	3578.31	3526.72	3463.37
7.34694	2.65306	1500	3578	3522.57	3462.04
7.55102	2.65306	1500	3577.68	3518.23	3460.66
7.7551	2.65306	1500	3577.35	3513.7	3459.24
7.95918	2.65306	1500	3577.01	3508.97	3457.78
8.16327	2.65306	1500	3576.66	3504.02	3456.27
8.36735	2.65306	1500	3576.31	3498.86	3454.71
8.57143	2.65306	1500	3575.95	3493.47	3453.11
8.77551	2.65306	1500	3575.57	3487.84	3451.45
8.97959	2.65306	1500	3575.19	3481.97	3449.75
9.18367	2.65306	1500	3574.81	3475.83	3448.01
9.38776	2.65306	1500	3574.41	3469.42	3446.21
9.59184	2.65306	1500	3574.01	3462.73	3444.36
9.79592	2.65306	1500	3573.59	3455.73	3442.46
10	2.65306	1500	3573.17	3448.43	3440.51
0	2.85714	1500	3584.1	3588.99	3485.67
0.204082	2.85714	1500	3584.08	3588.98	3485.65
0.408163	2.85714	1500	3584.05	3588.89	3485.6
0.612245	2.85714	1500	3584.01	3588.71	3485.52
0.816327	2.85714	1500	3583.96	3588.45	3485.4
1.02041	2.85714	1500	3583.91	3588.09	3485.24
1.22449	2.85714	1500	3583.85	3587.64	3485.06
1.42857	2.85714	1500	3583.78	3587.1	3484.83
1.63265	2.85714	1500	3583.7	3586.47	3484.58
1.83673	2.85714	1500	3583.61	3585.74	3484.28
2.04082	2.85714	1500	3583.51	3584.92	3483.96
2.2449	2.85714	1500	3583.41	3584	3483.59
2.44898	2.85714	1500	3583.29	3582.98	3483.2
2.65306	2.85714	1500	3583.17	3581.87	3482.76
2.85714	2.85714	1500	3583.04	3580.65	3482.29
3.06122	2.85714	1500	3582.91	3579.33	3481.79
3.26531	2.85714	1500	3582.76	3577.91	3481.25
3.46939	2.85714	1500	3582.61	3576.38	3480.67
3.67347	2.85714	1500	3582.44	3574.74	3480.05
3.87755	2.85714	1500	3582.27	3572.99	3479.4
4.08163	2.85714	1500	3582.09	3571.13	3478.71
4.28571	2.85714	1500	3581.9	3569.15	3477.98
4.4898	2.85714	1500	3581.71	3567.05	3477.22
4.69388	2.85714	1500	3581.5	3564.83	3476.42
4.89796	2.85714	1500	3581.29	3562.49	3475.58
5.10204	2.85714	1500	3581.07	3560.01	3474.69
5.30612	2.85714	1500	3580.84	3557.4	3473.78
5.5102	2.85714	1500	3580.6	3554.66	3472.82
5.71429	2.85714	1500	3580.36	3551.78	3471.82
5.91837	2.85714	1500	3580.1	3548.75	3470.78
6.12245	2.85714	1500	3579.84	3545.57	3469.7
6.32653	2.85714	1500	3579.57	3542.24	3468.58
6.53061	2.85714	1500	3579.29	3538.75	3467.41
6.73469	2.85714	1500	3579	3535.1	3466.21
6.93878	2.85714	1500	3578.71	3531.28	3464.96
7.14286	2.85714	1500	3578.4	3527.28	3463.67
7.34694	2.85714	1500	3578.09	3523.09	3462.33
7.55102	2.85714	1500	3577.77	3518.72	3460.96
7.7551	2.85714	1500	3577.44	3514.15	3459.53
7.95918	2.85714	1500	3577.1	3509.37	3458.06
8.16327	2.85714	1500	3576.75	3504.38	3456.55
8.36735	2.85714	1500	3576.4	3499.17	3454.99
8.57143	2.85714	1500	3576.04	3493.72	3453.38
8.77551	2.85714	1500	3575.67	3488.03	3451.72
8.97959	2.85714	1500	3575.29	3482.09	3450.02
9.18367	2.85714	1500	3574.9	3475.88	3448.26
9.38776	2.85714	1500	3574.5	3469.39	3446.46
9.59184	2.85714	1500	3574.1	3462.62	3444.61
9.79592	2.85714	1500	3573.69	3455.53	3442.7
10	2.85714	1500	3573.27	3448.12	3440.74
0	3.06122	1500	3584.2	3589.86	3486.01
0.204082	3.06122	1500	3584.18	3589.86	3486
0.408163	3.06122	1500	3584.15	3589.77	3485.95
0.612245	3.06122	1500	3584.11	3589.59	3485.86
0.816327	3.06122	1500	3584.06	3589.33	3485.74
1.02041	3.06122	1500	3584.01	3588.97	3485.59
1.22449	3.06122	1500	3583.94	3588.53	3485.4
1.42857	3.06122	1500	3583.87	3587.99	3485.18
1.63265	3.06122	1500	3583.79	3587.36	3484.93
1.83673	3.06122	1500	3583.71	3586.63	3484.63
2.04082	3.06122	1500	3583.61	3585.81	3484.31
2.2449	3.06122	1500	3583.51	3584.89	3483.94
2.44898	3.06122	1500	3583.39	3583.88	3483.55
2.65306	3.06122	1500	3583.27	3582.76	3483.11
2.85714	3.06122	1500	3583.14	3581.55	3482.64
3.06122	3.06122	1500	3583	3580.23	3482.14
3.26531	3.06122	1500	3582.86	3578.8	3481.59
3.46939	3.06122	1500	3582.7	3577.27	3481.02
3.67347	3.06122	1500	3582.54	3575.63	3480.4
3.87755	3.06122	1500	3582.37	3573.87	3479.75
4.08163	3.06122	1500	3582.19	3572.01	3479.06
4.28571	3.06122	1500	3582	3570.02	3478.33
4.4898	3.06122	1500	3581.81	3567.92	3477.57
4.69388	3.06122	1500	3581.6	3565.69	3476.76
4.89796	3.06122	1500	3581.39	3563.33	3475.92
5.10204	3.06122	1500	3581.17	3560.85	3475.04
5.30612	3.06122	1500	3580.94	3558.23	3474.12
5.5102	3.06122	1500	3580.7	3555.47	3473.16
5.71429	3.06122	1500	3580.46	3552.57	3472.16
5.91837	3.06122	1500	3580.2	3549.53	3471.11
6.12245	3.06122	1500	3579.94	3546.33	3470.03
6.32653	3.06122	1500	3579.67	3542.98	3468.91
6.53061	3.06122	1500	3579.39	3539.47	3467.74
6.73469	3.06122	1500	3579.1	3535.79	3466.54
6.93878	3.06122	1500	3578.8	3531.94	3465.29
7.14286	3.06122	1500	3578.5	3527.91	3463.99
7.34694	3.06122	1500	3578.19	3523.69	3462.66
7.55102	3.06122	1500	3577.87	3519.28	3461.27
7.7551	3.06122	1500	3577.54	3514.67	3459.85
7.95918	3.06122	1500	3577.2	3509.85	3458.37
8.16327	3.06122	1500	3576.85	3504.81	3456.86
8.36735	3.06122	1500	3576.5	3499.55	3455.29
8.57143	3.06122	1500	3576.14	3494.04	3453.68
8.77551	3.06122	1500	3575.76	3488.29	3452.02
8.97959	3.06122	1500	3575.39	3482.28	3450.31
9.18367	3.06122	1500	3575	3476	3448.55
9.38776	3.06122	1500	3574.6	3469.43	3446.74
9.59184	3.06122	1500	3574.2	3462.57	3444.88
9.79592	3.06122	1500	3573.78	3455.39	3442.97
10	3.06122	1500	3573.36	3447.87	3441
0	3.26531	1500	3584.3	3590.8	3486.38
0.204082	3.26531	1500	3584.28	3590.8	3486.37
0.408163	3.26531	1500	3584.25	3590.72	3486.32
0.612245	3.26531	1500	3584.21	3590.54	3486.23
0.816327	3.26531	1500	3584.17	3590.28	3486.12
1.02041	3.26531	1500	3584.11	3589.93	3485.96
1.22449	3.26531	1500	3584.05	3589.48	3485.78
1.42857	3.26531	1500	3583.98	3588.95	3485.56
1.63265	3.26531	1500	3583.9	3588.32	3485.3
1.83673	3.26531	1500	3583.81	3587.59	3485.01
2.04082	3.26531	1500	3583.71	3586.77	3484.68
2.2449	3.26531	1500	3583.61	3585.86	3484.32
2.44898	3.26531	1500	3583.5	3584.84	3483.92
2.65306	3.26531	1500	3583.38	3583.73	3483.49
2.85714	3.26531	1500	3583.25	3582.51	3483.02
3.06122	3.26531	1500	3583.11	3581.19	3482.51
3.26531	3.26531	1500	3582.96	3579.76	3481.97
3.46939	3.26531	1500	3582.81	3578.23	3481.39
3.67347	3.26531	1500	3582.64	3576.58	3480.77
3.87755	3.26531	1500	3582.47	3574.83	3480.12
4.08163	3.26531	1500	3582.29	3572.95	3479.43
4.28571	3.26531	1500	3582.11	3570.96	3478.7
4.4898	3.26531	1500	3581.91	3568.85	3477.94
4.69388	3.26531	1500	3581.71	3566.62	3477.13
4.89796	3.26531	1500	3581.49	3564.25	3476.29
5.10204	3.26531	1500	3581.27	3561.76	3475.41
5.30612	3.26531	1500	3581.04	3559.13	3474.48
5.5102	3.26531	1500	3580.81	3556.36	3473.52
5.71429	3.26531	1500	3580.56	3553.44	3472.52
5.91837	3.26531	1500	3580.3	3550.38	3471.48
6.12245	3.26531	1500	3580.04	3547.17	3470.39
6.32653	3.26531	1500	3579.77	3543.8	3469.27
6.53061	3.26531	1500	3579.49	3540.26	3468.1
6.73469	3.26531	1500	3579.2	3536.56	3466.89
6.93878	3.26531	1500	3578.91	3532.68	3465.64
7.14286	3.26531	1500	3578.6	3528.62	3464.34
7.34694	3.26531	1500	3578.29	3524.37	3463
7.55102	3.26531	1500	3577.97	3519.92	3461.62
7.7551	3.26531	1500	3577.64	3515.27	3460.19
7.95918	3.26531	1500	3577.3	3510.4	3458.71
8.16327	3.26531	1500	3576.96	3505.32	3457.19
8.36735	3.26531	1500	3576.6	3500	3455.62
8.57143	3.26531	1500	3576.24	3494.44	3454
8.77551	3.26531	1500	3575.87	3488.62	3452.34
8.97959	3.26531	1500	3575.49	3482.54	3450.62
9.18367	3.26531	1500	3575.1	3476.19	3448.86
9.38776	3.26531	1500	3574.71	3469.54	3447.04
9.59184	3.26531	1500	3574.3	3462.58	3445.18
9.79592	3.26531	1500	3573.89	3455.31	3443.26
10	3.26531	1500	3573.47	3447.69	3441.29
0	3.46939	1500	3584.41	3591.8	3486.78
0.204082	3.46939	1500	3584.39	3591.81	3486.76
0.408163	3.46939	1500	3584.36	3591.73	3486.71
0.612245	3.46939	1500	3584.32	3591.56	3486.63
0.816327	3.46939	1500	3584.28	3591.3	3486.51
1.02041	3.46939	1500	3584.22	3590.95	3486.36
1.22449	3.46939	1500	3584.16	3590.5	3486.17
1.42857	3.46939	1500	3584.09	3589.97	3485.95
1.63265	3.46939	1500	3584.01	3589.34	3485.7
1.83673	3.46939	1500	3583.92	3588.62	3485.41
2.04082	3.46939	1500	3583.82	3587.81	3485.08
2.2449	3.46939	1500	3583.72	3586.89	3484.72
2.44898	3.46939	1500	3583.61	3585.88	3484.32
2.65306	3.46939	1500	3583.49	3584.76	3483.88
2.85714	3.46939	1500	3583.36	3583.55	3483.42
3.06122	3.46939	1500	3583.22	3582.23	3482.91
3.26531	3.46939	1500	3583.07	3580.8	3482.37
3.46939	3.46939	1500	3582.92	3579.26	3481.79
3.67347	3.46939	1500	3582.75	3577.61	3481.17
3.87755	3.46939	1500	3582.58	3575.85	3480.52
4.08163	3.46939	1500	3582.4	3573.98	3479.83
4.28571	3.46939	1500	3582.22	3571.98	3479.1
4.4898	3.46939	1500	3582.02	3569.86	3478.33
4.69388	3.46939	1500	3581.82	3567.62	3477.53
4.89796	3.46939	1500	3581.6	3565.25	3476.68
5.10204	3.46939	1500	3581.38	3562.74	3475.8
5.30612	3.46939	1500	3581.15	3560.1	3474.88
5.5102	3.46939	1500	3580.91	3557.32	3473.91
5.71429	3.46939	1500	3580.67	3554.39	3472.91
5.91837	3.46939	1500	3580.41	3551.31	3471.87
6.12245	3.46939	1500	3580.15	3548.08	3470.78
6.32653	3.46939	1500	3579.88	3544.69	3469.65
6.53061	3.46939	1500	3579.6	3541.13	3468.48
6.73469	3.46939	1500	3579.31	3537.4	3467.27
6.93878	3.46939	1500	3579.02	3533.49	3466.02
7.14286	3.46939	1500	3578.71	3529.4	3464.72
7.34694	3.46939	1500	3578.4	3525.12	3463.37
7.55102	3.46939	1500	3578.08	3520.63	3461.99
7.7551	3.46939	1500	3577.75	3515.94	3460.55
7.95918	3.46939	1500	3577.41	3511.03	3459.07
8.16327	3.46939	1500	3577.07	3505.9	3457.55
8.36735	3.46939	1500	3576.71	3500.53	3455.97
8.57143	3.46939	1500	3576.35	3494.91	3454.35
8.77551	3.46939	1500	3575.98	3489.03	3452.68
8.97959	3.46939	1500	3575.6	3482.88	3450.96
9.18367	3.46939	1500	3575.21	3476.45	3449.19
9.38776	3.46939	1500	3574.81	3469.71	3447.37
9.59184	3.46939	1500	3574.41	3462.67	3445.5
9.79592	3.46939	1500	3574	3455.29	3443.58
10	3.46939	1500	3573.58	3447.56	3441.6
0	3.67347	1500	3584.53	3592.87	3487.2
0.204082	3.67347	1500	3584.5	3592.88	3487.18
0.408163	3.67347	1500	3584.47	3592.81	3487.13
0.612245	3.67347	1500	3584.44	3592.64	3487.05
0.816327	3.67347	1500	3584.39	3592.38	3486.93
1.02041	3.67347	1500	3584.34	3592.03	3486.78
1.22449	3.67347	1500	3584.27	3591.6	3486.6
1.42857	3.67347	1500	3584.2	3591.07	3486.38
1.63265	3.67347	1500	3584.12	3590.44	3486.12
1.83673	3.67347	1500	3584.04	3589.72	3485.83
2.04082	3.67347	1500	3583.94	3588.91	3485.5
2.2449	3.67347	1500	3583.83	3588	3485.14
2.44898	3.67347	1500	3583.72	3586.98	3484.74
2.65306	3.67347	1500	3583.6	3585.87	3484.31
2.85714	3.67347	1500	3583.47	3584.65	3483.84
3.06122	3.67347	1500	3583.33	3583.33	3483.33
3.26531	3.67347	1500	3583.19	3581.91	3482.79
3.46939	3.67347	1500	3583.03	3580.37	3482.21
3.67347	3.67347	1500	3582.87	3578.72	3481.6
3.87755	3.67347	1500	3582.7	3576.96	3480.94
4.08163	3.67347	1500	3582.52	3575.07	3480.25
4.28571	3.67347	1500	3582.33	3573.07	3479.52
4.4898	3.67347	1500	3582.14	3570.95	3478.75
4.69388	3.67347	1500	3581.93	3568.7	3477.95
4.89796	3.67347	1500	3581.72	3566.32	3477.1
5.10204	3.67347	1500	3581.5	3563.8	3476.22
5.30612	3.67347	1500	3581.27	3561.15	3475.29
5.5102	3.67347	1500	3581.03	3558.36	3474.33
5.71429	3.67347	1500	3580.78	3555.42	3473.33
5.91837	3.67347	1500	3580.53	3552.32	3472.28
6.12245	3.67347	1500	3580.27	3549.07	3471.19
6.32653	3.67347	1500	3580	3545.66	3470.06
6.53061	3.67347	1500	3579.72	3542.08	3468.89
6.73469	3.67347	1500	3579.43	3538.33	3467.68
6.93878	3.67347	1500	3579.13	3534.39	3466.42
7.14286	3.67347	1500	3578.83	3530.27	3465.12
7.34694	3.67347	1500	3578.52	3525.95	3463.77
7.55102	3.67347	1500	3578.19	3521.43	3462.38
7.7551	3.67347	1500	3577.87	3516.7	3460.95
7.95918	3.67347	1500	3577.53	3511.74	3459.46
8.16327	3.67347	1500	3577.18	3506.56	3457.93
8.36735	3.67347	1500	3576.83	3501.13	3456.36
8.57143	3.67347	1500	3576.46	3495.45	3454.73
8.77551	3.67347	1500	3576.09	3489.51	3453.06
8.97959	3.67347	1500	3575.71	3483.29	3451.33
9.18367	3.67347	1500	3575.33	3476.78	3449.56
9.38776	3.67347	1500	3574.93	3469.96	3447.73
9.59184	3.67347	1500	3574.53	3462.82	3445.85
9.79592	3.67347	1500	3574.11	3455.34	3443.92
10	3.67347	1500	3573.69	3447.5	3441.94
0	3.87755	1500	3584.65	3594.01	3487.64
0.204082	3.87755	1500	3584.63	3594.03	3487.63
0.408163	3.87755	1500	3584.6	3593.95	3487.58
0.612245	3.87755	1500	3584.56	3593.79	3487.5
0.816327	3.87755	1500	3584.51	3593.54	3487.38
1.02041	3.87755	1500	3584.46	3593.19	3487.23
1.22449	3.87755	1500	3584.39	3592.76	3487.04
1.42857	3.87755	1500	3584.32	3592.23	3486.82
1.63265	3.87755	1500	3584.24	3591.61	3486.57
1.83673	3.87755	1500	3584.16	3590.89	3486.28
2.04082	3.87755	1500	3584.06	3590.08	3485.95
2.2449	3.87755	1500	3583.96	3589.17	3485.59
2.44898	3.87755	1500	3583.84	3588.16	3485.19
2.65306	3.87755	1500	3583.72	3587.05	3484.76
2.85714	3.87755	1500	3583.59	3585.84	3484.29
3.06122	3.87755	1500	3583.45	3584.52	3483.78
3.26531	3.87755	1500	3583.31	3583.09	3483.24
3.46939	3.87755	1500	3583.15	3581.55	3482.66
3.67347	3.87755	1500	3582.99	3579.9	3482.04
3.87755	3.87755	1500	3582.82	3578.13	3481.39
4.08163	3.87755	1500	3582.64	3576.25	3480.7
4.28571	3.87755	1500	3582.45	3574.24	3479.97
4.4898	3.87755	1500	3582.26	3572.12	3479.2
4.69388	3.87755	1500	3582.05	3569.86	3478.39
4.89796	3.87755	1500	3581.84	3567.47	3477.55
5.10204	3.87755	1500	3581.62	3564.95	3476.66
5.30612	3.87755	1500	3581.39	3562.28	3475.74
5.5102	3.87755	1500	3581.15	3559.48	3474.77
5.71429	3.87755	1500	3580.91	3556.52	3473.77
5.91837	3.87755	1500	3580.65	3553.41	3472.72
6.12245	3.87755	1500	3580.39	3550.15	3471.63
6.32653	3.87755	1500	3580.12	3546.71	3470.5
6.53061	3.87755	1500	3579.84	3543.11	3469.33
6.73469	3.87755	1500	3579.55	3539.33	3468.11
6.93878	3.87755	1500	3579.25	3535.37	3466.85
7.14286	3.87755	1500	3578.95	3531.22	3465.55
7.34694	3.87755	1500	3578.64	3526.86	3464.2
7.55102	3.87755	1500	3578.32	3522.3	3462.8
7.7551	3.87755	1500	3577.99	3517.53	3461.37
7.95918	3.87755	1500	3577.65	3512.53	3459.88
8.16327	3.87755	1500	3577.3	3507.3	3458.35
8.36735	3.87755	1500	3576.95	3501.81	3456.76
8.57143	3.87755	1500	3576.59	3496.07	3455.13
8.77551	3.87755	1500	3576.21	3490.07	3453.46
8.97959	3.87755	1500	3575.84	3483.77	3451.73
9.18367	3.87755	1500	3575.45	3477.18	3449.95
9.38776	3.87755	1500	3575.05	3470.28	3448.12
9.59184	3.87755	1500	3574.65	3463.04	3446.23
9.79592	3.87755	1500	3574.23	3455.46	3444.3
10	3.87755	1500	3573.81	3447.51	3442.3
0	4.08163	1500	3584.77	3595.22	3488.11
0.204082	4.08163	1500	3584.75	3595.24	3488.1
0.408163	4.08163	1500	3584.72	3595.17	3488.05
0.612245	4.08163	1500	3584.69	3595.01	3487.97
0.816327	4.08163	1500	3584.64	3594.76	3487.85
1.02041	4.08163	1500	3584.58	3594.42	3487.7
1.22449	4.08163	1500	3584.52	3593.99	3487.52
1.42857	4.08163	1500	3584.45	3593.47	3487.3
1.63265	4.08163	1500	3584.37	3592.85	3487.04
1.83673	4.08163	1500	3584.28	3592.14	3486.75
2.04082	4.08163	1500	3584.19	3591.33	3486.42
2.2449	4.08163	1500	3584.08	3590.42	3486.06
2.44898	4.08163	1500	3583.97	3589.42	3485.67
2.65306	4.08163	1500	3583.85	3588.31	3485.23
2.85714	4.08163	1500	3583.72	3587.09	3484.76
3.06122	4.08163	1500	3583.58	3585.77	3484.26
3.26531	4.08163	1500	3583.44	3584.35	3483.72
3.46939	4.08163	1500	3583.28	3582.81	3483.14
3.67347	4.08163	1500	3583.12	3581.16	3482.52
3.87755	4.08163	1500	3582.95	3579.39	3481.87
4.08163	4.08163	1500	3582.77	3577.5	3481.17
4.28571	4.08163	1500	3582.58	3575.49	3480.44
4.4898	4.08163	1500	3582.38	3573.36	3479.68
4.69388	4.08163	1500	3582.18	3571.1	3478.87
4.89796	4.08163	1500	3581.97	3568.7	3478.02
5.10204	4.08163	1500	3581.75	3566.17	3477.14
5.30612	4.08163	1500	3581.52	3563.5	3476.21
5.5102	4.08163	1500	3581.28	3560.68	3475.24
5.71429	4.08163	1500	3581.03	3557.71	3474.24
5.91837	4.08163	1500	3580.78	3554.59	3473.19
6.12245	4.08163	1500	3580.52	3551.3	3472.1
6.32653	4.08163	1500	3580.24	3547.85	3470.96
6.53061	4.08163	1500	3579.96	3544.23	3469.79
6.73469	4.08163	1500	3579.68	3540.42	3468.57
6.93878	4.08163	1500	3579.38	3536.43	3467.31
7.14286	4.08163	1500	3579.08	3532.25	3466
7.34694	4.08163	1500	3578.76	3527.86	3464.65
7.55102	4.08163	1500	3578.44	3523.26	3463.25
7.7551	4.08163	1500	3578.11	3518.45	3461.81
7.95918	4.08163	1500	3577.78	3513.4	3460.32
8.16327	4.08163	1500	3577.43	3508.12	3458.78
8.36735	4.08163	1500	3577.08	3502.58	3457.2
8.57143	4.08163	1500	3576.71	3496.78	3455.57
8.77551	4.08163	1500	3576.34	3490.7	3453.88
8.97959	4.08163	1500	3575.96	3484.34	3452.15
9.18367	4.08163	1500	3575.57	3477.67	3450.36
9.38776	4.08163	1500	3575.18	3470.67	3448.53
9.59184	4.08163	1500	3574.77	3463.34	3446.64
9.79592	4.08163	1500	3574.36	3455.65	3444.7
10	4.08163	1500	3573.94	3447.59	3442.7
0	4.28571	1500	3584.91	3596.49	3488.6
0.204082	4.28571	1500	3584.89	3596.52	3488.59
0.408163	4.28571	1500	3584.86	3596.45	3488.54
0.612245	4.28571	1500	3584.82	3596.3	3488.46
0.816327	4.28571	1500	3584.77	3596.05	3488.35
1.02041	4.28571	1500	3584.72	3595.72	3488.2
1.22449	4.28571	1500	3584.65	3595.3	3488.01
1.42857	4.28571	1500	3584.58	3594.78	3487.79
1.63265	4.28571	1500	3584.5	3594.16	3487.54
1.83673	4.28571	1500	3584.42	3593.46	3487.25
2.04082	4.28571	1500	3584.32	3592.65	3486.92
2.2449	4.28571	1500	3584.22	3591.75	3486.56
2.44898	4.28571	1500	3584.1	3590.74	3486.17
2.65306	4.28571	1500	3583.98	3589.64	3485.73
2.85714	4.28571	1500	3583.85	3588.43	3485.26
3.06122	4.28571	1500	3583.71	3587.11	3484.76
3.26531	4.28571	1500	3583.57	3585.68	3484.22
3.46939	4.28571	1500	3583.41	3584.14	3483.64
3.67347	4.28571	1500	3583.25	3582.49	3483.02
3.87755	4.28571	1500	3583.08	3580.72	3482.37
4.08163	4.28571	1500	3582.9	3578.84	3481.67
4.28571	4.28571	1500	3582.71	3576.82	3480.94
4.4898	4.28571	1500	3582.52	3574.69	3480.17
4.69388	4.28571	1500	3582.31	3572.42	3479.37
4.89796	4.28571	1500	3582.1	3570.02	3478.52
5.10204	4.28571	1500	3581.88	3567.48	3477.63
5.30612	4.28571	1500	3581.65	3564.79	3476.71
5.5102	4.28571	1500	3581.41	3561.96	3475.74
5.71429	4.28571	1500	3581.16	3558.98	3474.73
5.91837	4.28571	1500	3580.91	3555.84	3473.68
6.12245	4.28571	1500	3580.65	3552.54	3472.59
6.32653	4.28571	1500	3580.38	3549.07	3471.45
6.53061	4.28571	1500	3580.1	3545.43	3470.28
6.73469	4.28571	1500	3579.81	3541.6	3469.06
6.93878	4.28571	1500	3579.51	3537.58	3467.79
7.14286	4.28571	1500	3579.21	3533.37	3466.48
7.34694	4.28571	1500	3578.9	3528.95	3465.13
7.55102	4.28571	1500	3578.58	3524.31	3463.73
7.7551	4.28571	1500	3578.25	3519.45	3462.28
7.95918	4.28571	1500	3577.91	3514.36	3460.79
8.16327	4.28571	1500	3577.56	3509.03	3459.25
8.36735	4.28571	1500	3577.21	3503.43	3457.66
8.57143	4.28571	1500	3576.85	3497.57	3456.02
8.77551	4.28571	1500	3576.47	3491.43	3454.34
8.97959	4.28571	1500	3576.09	3484.99	3452.6
9.18367	4.28571	1500	3575.71	3478.23	3450.81
9.38776	4.28571	1500	3575.31	3471.15	3448.97
9.59184	4.28571	1500	3574.91	3463.72	3447.07
9.79592	4.28571	1500	3574.49	3455.92	3445.12
10	4.28571	1500	3574.07	3447.74	3443.12
0	4.4898	1500	3585.05	3597.84	3489.12
0.204082	4.4898	1500	3585.02	3597.86	3489.11
0.408163	4.4898	1500	3584.99	3597.81	3489.06
0.612245	4.4898	1500	3584.96	3597.66	3488.98
0.816327	4.4898	1500	3584.91	3597.42	3488.87
1.02041	4.4898	1500	3584.86	3597.09	3488.72
1.22449	4.4898	1500	3584.79	3596.67	3488.54
1.42857	4.4898	1500	3584.72	3596.16	3488.32
1.63265	4.4898	1500	3584.64	3595.55	3488.06
1.83673	4.4898	1500	3584.55	3594.85	3487.77
2.04082	4.4898	1500	3584.46	3594.05	3487.45
2.2449	4.4898	1500	3584.35	3593.15	3487.09
2.44898	4.4898	1500	3584.24	3592.15	3486.69
2.65306	4.4898	1500	3584.12	3591.05	3486.26
2.85714	4.4898	1500	3583.99	3589.84	3485.79
3.06122	4.4898	1500	3583.85	3588.52	3485.28
3.26531	4.4898	1500	3583.71	3587.1	3484.74
3.46939	4.4898	1500	3583.55	3585.56	3484.16
3.67347	4.4898	1500	3583.39	3583.91	3483.55
3.87755	4.4898	1500	3583.22	3582.14	3482.89
4.08163	4.4898	1500	3583.04	3580.25	3482.2
4.28571	4.4898	1500	3582.85	3578.24	3481.47
4.4898	4.4898	1500	3582.66	3576.1	3480.7
4.69388	4.4898	1500	3582.45	3573.82	3479.89
4.89796	4.4898	1500	3582.24	3571.41	3479.04
5.10204	4.4898	1500	3582.02	3568.87	3478.16
5.30612	4.4898	1500	3581.79	3566.18	3477.23
5.5102	4.4898	1500	3581.55	3563.34	3476.26
5.71429	4.4898	1500	3581.3	3560.34	3475.25
5.91837	4.4898	1500	3581.05	3557.19	3474.2
6.12245	4.4898	1500	3580.79	3553.87	3473.11
6.32653	4.4898	1500	3580.52	3550.38	3471.97
6.53061	4.4898	1500	3580.24	3546.71	3470.79
6.73469	4.4898	1500	3579.95	3542.86	3469.57
6.93878	4.4898	1500	3579.65	3538.82	3468.3
7.14286	4.4898	1500	3579.35	3534.57	3466.99
7.34694	4.4898	1500	3579.04	3530.12	3465.64
7.55102	4.4898	1500	3578.71	3525.45	3464.23
7.7551	4.4898	1500	3578.38	3520.55	3462.79
7.95918	4.4898	1500	3578.05	3515.41	3461.29
8.16327	4.4898	1500	3577.7	3510.02	3459.75
8.36735	4.4898	1500	3577.35	3504.37	3458.15
8.57143	4.4898	1500	3576.98	3498.45	3456.51
8.77551	4.4898	1500	3576.61	3492.24	3454.82
8.97959	4.4898	1500	3576.23	3485.72	3453.08
9.18367	4.4898	1500	3575.85	3478.88	3451.28
9.38776	4.4898	1500	3575.45	3471.71	3449.43
9.59184	4.4898	1500	3575.05	3464.18	3447.53
9.79592	4.4898	1500	3574.63	3456.27	3445.58
10	4.4898	1500	3574.21	3447.96	3443.57
0	4.69388	1500	3585.19	3599.25	3489.66
0.204082	4.69388	1500	3585.17	3599.29	3489.65
0.408163	4.69388	1500	3585.14	3599.23	3489.61
0.612245	4.69388	1500	3585.1	3599.09	3489.53
0.816327	4.69388	1500	3585.05	3598.86	3489.41
1.02041	4.69388	1500	3585	3598.54	3489.27
1.22449	4.69388	1500	3584.94	3598.12	3489.08
1.42857	4.69388	1500	3584.87	3597.62	3488.86
1.63265	4.69388	1500	3584.79	3597.02	3488.61
1.83673	4.69388	1500	3584.7	3596.32	3488.32
2.04082	4.69388	1500	3584.6	3595.52	3488
2.2449	4.69388	1500	3584.5	3594.63	3487.64
2.44898	4.69388	1500	3584.39	3593.63	3487.24
2.65306	4.69388	1500	3584.26	3592.53	3486.81
2.85714	4.69388	1500	3584.13	3591.33	3486.34
3.06122	4.69388	1500	3584	3590.02	3485.84
3.26531	4.69388	1500	3583.85	3588.59	3485.3
3.46939	4.69388	1500	3583.7	3587.06	3484.72
3.67347	4.69388	1500	3583.53	3585.41	3484.1
3.87755	4.69388	1500	3583.36	3583.64	3483.45
4.08163	4.69388	1500	3583.18	3581.75	3482.75
4.28571	4.69388	1500	3583	3579.73	3482.02
4.4898	4.69388	1500	3582.8	3577.59	3481.25
4.69388	4.69388	1500	3582.59	3575.31	3480.44
4.89796	4.69388	1500	3582.38	3572.9	3479.6
5.10204	4.69388	1500	3582.16	3570.35	3478.71
5.30612	4.69388	1500	3581.93	3567.65	3477.78
5.5102	4.69388	1500	3581.69	3564.8	3476.81
5.71429	4.69388	1500	3581.45	3561.79	3475.8
5.91837	4.69388	1500	3581.19	3558.62	3474.75
6.12245	4.69388	1500	3580.93	3555.29	3473.65
6.32653	4.69388	1500	3580.66	3551.78	3472.52
6.53061	4.69388	1500	3580.38	3548.09	3471.34
6.73469	4.69388	1500	3580.09	3544.22	3470.11
6.93878	4.69388	1500	3579.8	3540.15	3468.84
7.14286	4.69388	1500	3579.49	3535.87	3467.53
7.34694	4.69388	1500	3579.18	3531.39	3466.17
7.55102	4.69388	1500	3578.86	3526.68	3464.77
7.7551	4.69388	1500	3578.53	3521.73	3463.31
7.95918	4.69388	1500	3578.19	3516.55	3461.81
8.16327	4.69388	1500	3577.85	3511.11	3460.27
8.36735	4.69388	1500	3577.49	3505.41	3458.67
8.57143	4.69388	1500	3577.13	3499.42	3457.02
8.77551	4.69388	1500	3576.76	3493.13	3455.33
8.97959	4.69388	1500	3576.38	3486.54	3453.58
9.18367	4.69388	1500	3575.99	3479.62	3451.78
9.38776	4.69388	1500	3575.59	3472.35	3449.93
9.59184	4.69388	1500	3575.19	3464.71	3448.02
9.79592	4.69388	1500	3574.78	3456.69	3446.06
10	4.69388	1500	3574.36	3448.26	3444.04
0	4.89796	1500	3585.34	3600.74	3490.23
0.204082	4.89796	1500	3585.32	3600.78	3490.22
0.408163	4.89796	1500	3585.29	3600.73	3490.18
0.612245	4.89796	1500	3585.25	3600.6	3490.1
0.816327	4.89796	1500	3585.2	3600.37	3489.99
1.02041	4.89796	1500	3585.15	3600.06	3489.84
1.22449	4.89796	1500	3585.09	3599.65	3489.66
1.42857	4.89796	1500	3585.02	3599.15	3489.44
1.63265	4.89796	1500	3584.94	3598.55	3489.19
1.83673	4.89796	1500	3584.85	3597.86	3488.9
2.04082	4.89796	1500	3584.75	3597.07	3488.57
2.2449	4.89796	1500	3584.65	3596.18	3488.21
2.44898	4.89796	1500	3584.54	3595.19	3487.82
2.65306	4.89796	1500	3584.41	3594.1	3487.39
2.85714	4.89796	1500	3584.29	3592.9	3486.92
3.06122	4.89796	1500	3584.15	3591.59	3486.42
3.26531	4.89796	1500	3584	3590.17	3485.87
3.46939	4.89796	1500	3583.85	3588.64	3485.3
3.67347	4.89796	1500	3583.68	3586.99	3484.68
3.87755	4.89796	1500	3583.51	3585.22	3484.03
4.08163	4.89796	1500	3583.33	3583.33	3483.33
4.28571	4.89796	1500	3583.15	3581.32	3482.6
4.4898	4.89796	1500	3582.95	3579.17	3481.83
4.69388	4.89796	1500	3582.75	3576.89	3481.02
4.89796	4.89796	1500	3582.53	3574.47	3480.18
5.10204	4.89796	1500	3582.31	3571.91	3479.29
5.30612	4.89796	1500	3582.08	3569.21	3478.36
5.5102	4.89796	1500	3581.84	3566.35	3477.39
5.71429	4.89796	1500	3581.6	3563.33	3476.38
5.91837	4.89796	1500	3581.34	3560.15	3475.32
6.12245	4.89796	1500	3581.08	3556.8	3474.23
6.32653	4.89796	1500	3580.81	3553.28	3473.09
6.53061	4.89796	1500	3580.53	3549.57	3471.91
6.73469	4.89796	1500	3580.24	3545.67	3470.68
6.93878	4.89796	1500	3579.95	3541.57	3469.41
7.14286	4.89796	1500	3579.64	3537.27	3468.09
7.34694	4.89796	1500	3579.33	3532.75	3466.73
7.55102	4.89796	1500	3579.01	3528	3465.32
7.7551	4.89796	1500	3578.68	3523.02	3463.87
7.95918	4.89796	1500	3578.34	3517.79	3462.37
8.16327	4.89796	1500	3578	3512.3	3460.82
8.36735	4.89796	1500	3577.64	3506.53	3459.22
8.57143	4.89796	1500	3577.28	3500.48	3457.57
8.77551	4.89796	1500	3576.91	3494.13	3455.87
8.97959	4.89796	1500	3576.53	3487.45	3454.11
9.18367	4.89796	1500	3576.14	3480.45	3452.31
9.38776	4.89796	1500	3575.74	3473.08	3450.45
9.59184	4.89796	1500	3575.34	3465.34	3448.54
9.79592	4.89796	1500	3574.93	3457.2	3446.57
10	4.89796	1500	3574.51	3448.64	3444.55
0	5.10204	1500	3585.5	3602.29	3490.83
0.204082	5.10204	1500	3585.47	3602.34	3490.82
0.408163	5.10204	1500	3585.44	3602.3	3490.77
0.612245	5.10204	1500	3585.41	3602.18	3490.7
0.816327	5.10204	1500	3585.36	3601.96	3490.58
1.02041	5.10204	1500	3585.31	3601.65	3490.44
1.22449	5.10204	1500	3585.24	3601.25	3490.25
1.42857	5.10204	1500	3585.17	3600.76	3490.04
1.63265	5.10204	1500	3585.09	3600.17	3489.79
1.83673	5.10204	1500	3585	3599.49	3489.5
2.04082	5.10204	1500	3584.91	3598.7	3489.18
2.2449	5.10204	1500	3584.8	3597.82	3488.82
2.44898	5.10204	1500	3584.69	3596.84	3488.42
2.65306	5.10204	1500	3584.57	3595.75	3487.99
2.85714	5.10204	1500	3584.44	3594.55	3487.53
3.06122	5.10204	1500	3584.3	3593.25	3487.02
3.26531	5.10204	1500	3584.16	3591.84	3486.48
3.46939	5.10204	1500	3584	3590.31	3485.9
3.67347	5.10204	1500	3583.84	3588.66	3485.29
3.87755	5.10204	1500	3583.67	3586.89	3484.63
4.08163	5.10204	1500	3583.49	3585	3483.94
4.28571	5.10204	1500	3583.3	3582.99	3483.21
4.4898	5.10204	1500	3583.11	3580.84	3482.44
4.69388	5.10204	1500	3582.9	3578.56	3481.63
4.89796	5.10204	1500	3582.69	3576.14	3480.78
5.10204	5.10204	1500	3582.47	3573.57	3479.89
5.30612	5.10204	1500	3582.24	3570.86	3478.96
5.5102	5.10204	1500	3582	3567.99	3477.99
5.71429	5.10204	1500	3581.75	3564.96	3476.98
5.91837	5.10204	1500	3581.5	3561.77	3475.92
6.12245	5.10204	1500	3581.24	3558.41	3474.83
6.32653	5.10204	1500	3580.97	3554.87	3473.69
6.53061	5.10204	1500	3580.69	3551.14	3472.5
6.73469	5.10204	1500	3580.4	3547.22	3471.28
6.93878	5.10204	1500	3580.1	3543.09	3470
7.14286	5.10204	1500	3579.8	3538.76	3468.69
7.34694	5.10204	1500	3579.49	3534.21	3467.32
7.55102	5.10204	1500	3579.16	3529.42	3465.91
7.7551	5.10204	1500	3578.83	3524.4	3464.45
7.95918	5.10204	1500	3578.5	3519.12	3462.95
8.16327	5.10204	1500	3578.15	3513.58	3461.39
8.36735	5.10204	1500	3577.8	3507.76	3459.79
8.57143	5.10204	1500	3577.43	3501.64	3458.14
8.77551	5.10204	1500	3577.06	3495.21	3456.43
8.97959	5.10204	1500	3576.68	3488.46	3454.68
9.18367	5.10204	1500	3576.3	3481.37	3452.87
9.38776	5.10204	1500	3575.9	3473.9	3451
9.59184	5.10204	1500	3575.5	3466.06	3449.09
9.79592	5.10204	1500	3575.08	3457.8	3447.11
10	5.10204	1500	3574.66	3449.1	3445.08
0	5.30612	1500	3585.66	3603.92	3491.44
0.204082	5.30612	1500	3585.64	3603.98	3491.44
0.408163	5.30612	1500	3585.61	3603.95	3491.39
0.612245	5.30612	1500	3585.57	3603.83	3491.32
0.816327	5.30612	1500	3585.52	3603.62	3491.21
1.02041	5.30612	1500	3585.47	3603.33	3491.06
1.22449	5.30612	1500	3585.41	3602.93	3490.88
1.42857	5.30612	1500	3585.33	3602.45	3490.66
1.63265	5.30612	1500	3585.25	3601.87	3490.41
1.83673	5.30612	1500	3585.17	3601.19	3490.13
2.04082	5.30612	1500	3585.07	3600.42	3489.8
2.2449	5.30612	1500	3584.97	3599.54	3489.45
2.44898	5.30612	1500	3584.85	3598.56	3489.05
2.65306	5.30612	1500	3584.73	3597.48	3488.62
2.85714	5.30612	1500	3584.6	3596.29	3488.16
3.06122	5.30612	1500	3584.46	3594.99	3487.65
3.26531	5.30612	1500	3584.32	3593.58	3487.11
3.46939	5.30612	1500	3584.16	3592.06	3486.53
3.67347	5.30612	1500	3584	3590.42	3485.92
3.87755	5.30612	1500	3583.83	3588.65	3485.26
4.08163	5.30612	1500	3583.65	3586.77	3484.57
4.28571	5.30612	1500	3583.46	3584.75	3483.84
4.4898	5.30612	1500	3583.27	3582.6	3483.07
4.69388	5.30612	1500	3583.06	3580.32	3482.26
4.89796	5.30612	1500	3582.85	3577.89	3481.41
5.10204	5.30612	1500	3582.63	3575.33	3480.52
5.30612	5.30612	1500	3582.4	3572.61	3479.59
5.5102	5.30612	1500	3582.16	3569.73	3478.62
5.71429	5.30612	1500	3581.92	3566.69	3477.61
5.91837	5.30612	1500	3581.66	3563.49	3476.55
6.12245	5.30612	1500	3581.4	3560.11	3475.46
6.32653	5.30612	1500	3581.13	3556.55	3474.31
6.53061	5.30612	1500	3580.85	3552.81	3473.13
6.73469	5.30612	1500	3580.56	3548.86	3471.9
6.93878	5.30612	1500	3580.26	3544.72	3470.63
7.14286	5.30612	1500	3579.96	3540.35	3469.31
7.34694	5.30612	1500	3579.65	3535.77	3467.94
7.55102	5.30612	1500	3579.33	3530.95	3466.53
7.7551	5.30612	1500	3579	3525.88	3465.07
7.95918	5.30612	1500	3578.66	3520.56	3463.56
8.16327	5.30612	1500	3578.31	3514.96	3462
8.36735	5.30612	1500	3577.96	3509.08	3460.39
8.57143	5.30612	1500	3577.6	3502.9	3458.74
8.77551	5.30612	1500	3577.22	3496.4	3457.03
8.97959	5.30612	1500	3576.85	3489.57	3455.27
9.18367	5.30612	1500	3576.46	3482.38	3453.45
9.38776	5.30612	1500	3576.06	3474.82	3451.58
9.59184	5.30612	1500	3575.66	3466.87	3449.66
9.79592	5.30612	1500	3575.24	3458.48	3447.68
10	5.30612	1500	3574.82	3449.65	3445.65
0	5.5102	1500	3585.82	3605.63	3492.09
0.204082	5.5102	1500	3585.8	3605.7	3492.08
0.408163	5.5102	1500	3585.77	3605.68	3492.04
0.612245	5.5102	1500	3585.74	3605.57	3491.96
0.816327	5.5102	1500	3585.69	3605.37	3491.85
1.02041	5.5102	1500	3585.64	3605.08	3491.71
1.22449	5.5102	1500	3585.57	3604.69	3491.53
1.42857	5.5102	1500	3585.5	3604.22	3491.32
1.63265	5.5102	1500	3585.42	3603.65	3491.07
1.83673	5.5102	1500	3585.33	3602.98	3490.78
2.04082	5.5102	1500	3585.24	3602.21	3490.46
2.2449	5.5102	1500	3585.13	3601.34	3490.1
2.44898	5.5102	1500	3585.02	3600.37	3489.71
2.65306	5.5102	1500	3584.9	3599.3	3489.28
2.85714	5.5102	1500	3584.77	3598.12	3488.81
3.06122	5.5102	1500	3584.63	3596.83	3488.31
3.26531	5.5102	1500	3584.49	3595.42	3487.77
3.46939	5.5102	1500	3584.33	3593.9	3487.19
3.67347	5.5102	1500	3584.17	3592.26	3486.58
3.87755	5.5102	1500	3584	3590.5	3485.93
4.08163	5.5102	1500	3583.82	3588.62	3485.23
4.28571	5.5102	1500	3583.63	3586.61	3484.5
4.4898	5.5102	1500	3583.43	3584.46	3483.73
4.69388	5.5102	1500	3583.23	3582.17	3482.92
4.89796	5.5102	1500	3583.02	3579.75	3482.07
5.10204	5.5102	1500	3582.8	3577.18	3481.18
5.30612	5.5102	1500	3582.57	3574.45	3480.25
5.5102	5.5102	1500	3582.33	3571.57	3479.28
5.71429	5.5102	1500	3582.08	3568.52	3478.27
5.91837	5.5102	1500	3581.83	3565.31	3477.21
6.12245	5.5102	1500	3581.57	3561.92	3476.11
6.32653	5.5102	1500	3581.29	3558.34	3474.97
6.53061	5.5102	1500	3581.02	3554.58	3473.78
6.73469	5.5102	1500	3580.73	3550.61	3472.55
6.93878	5.5102	1500	3580.43	3546.44	3471.28
7.14286	5.5102	1500	3580.13	3542.05	3469.95
7.34694	5.5102	1500	3579.81	3537.43	3468.59
7.55102	5.5102	1500	3579.49	3532.58	3467.17
7.7551	5.5102	1500	3579.16	3527.47	3465.71
7.95918	5.5102	1500	3578.83	3522.1	3464.2
8.16327	5.5102	1500	3578.48	3516.45	3462.64
8.36735	5.5102	1500	3578.13	3510.51	3461.03
8.57143	5.5102	1500	3577.76	3504.27	3459.36
8.77551	5.5102	1500	3577.39	3497.7	3457.65
8.97959	5.5102	1500	3577.01	3490.78	3455.89
9.18367	5.5102	1500	3576.63	3483.51	3454.07
9.38776	5.5102	1500	3576.23	3475.84	3452.19
9.59184	5.5102	1500	3575.82	3467.77	3450.27
9.79592	5.5102	1500	3575.41	3459.27	3448.28
10	5.5102	1500	3574.99	3450.3	3446.24
0	5.71429	1500	3586	3607.41	3492.76
0.204082	5.71429	1500	3585.98	3607.49	3492.75
0.408163	5.71429	1500	3585.95	3607.48	3492.71
0.612245	5.71429	1500	3585.91	3607.38	3492.64
0.816327	5.71429	1500	3585.86	3607.19	3492.53
1.02041	5.71429	1500	3585.81	3606.91	3492.39
1.22449	5.71429	1500	3585.75	3606.53	3492.21
1.42857	5.71429	1500	3585.67	3606.07	3491.99
1.63265	5.71429	1500	3585.6	3605.51	3491.74
1.83673	5.71429	1500	3585.51	3604.85	3491.46
2.04082	5.71429	1500	3585.41	3604.09	3491.14
2.2449	5.71429	1500	3585.31	3603.23	3490.78
2.44898	5.71429	1500	3585.19	3602.27	3490.39
2.65306	5.71429	1500	3585.07	3601.2	3489.96
2.85714	5.71429	1500	3584.94	3600.03	3489.5
3.06122	5.71429	1500	3584.81	3598.75	3489
3.26531	5.71429	1500	3584.66	3597.35	3488.46
3.46939	5.71429	1500	3584.5	3595.84	3487.88
3.67347	5.71429	1500	3584.34	3594.2	3487.27
3.87755	5.71429	1500	3584.17	3592.45	3486.61
4.08163	5.71429	1500	3583.99	3590.57	3485.92
4.28571	5.71429	1500	3583.8	3588.56	3485.19
4.4898	5.71429	1500	3583.61	3586.41	3484.42
4.69388	5.71429	1500	3583.4	3584.13	3483.61
4.89796	5.71429	1500	3583.19	3581.7	3482.76
5.10204	5.71429	1500	3582.97	3579.12	3481.87
5.30612	5.71429	1500	3582.74	3576.4	3480.94
5.5102	5.71429	1500	3582.5	3573.51	3479.97
5.71429	5.71429	1500	3582.26	3570.46	3478.95
5.91837	5.71429	1500	3582	3567.23	3477.9
6.12245	5.71429	1500	3581.74	3563.83	3476.8
6.32653	5.71429	1500	3581.47	3560.24	3475.65
6.53061	5.71429	1500	3581.19	3556.46	3474.47
6.73469	5.71429	1500	3580.9	3552.47	3473.23
6.93878	5.71429	1500	3580.6	3548.28	3471.96
7.14286	5.71429	1500	3580.3	3543.86	3470.63
7.34694	5.71429	1500	3579.99	3539.21	3469.26
7.55102	5.71429	1500	3579.67	3534.32	3467.84
7.7551	5.71429	1500	3579.34	3529.17	3466.38
7.95918	5.71429	1500	3579	3523.75	3464.86
8.16327	5.71429	1500	3578.65	3518.05	3463.3
8.36735	5.71429	1500	3578.3	3512.05	3461.69
8.57143	5.71429	1500	3577.94	3505.74	3460.02
8.77551	5.71429	1500	3577.57	3499.1	3458.3
8.97959	5.71429	1500	3577.19	3492.1	3456.53
9.18367	5.71429	1500	3576.8	3484.73	3454.71
9.38776	5.71429	1500	3576.4	3476.97	3452.83
9.59184	5.71429	1500	3576	3468.78	3450.9
9.79592	5.71429	1500	3575.59	3460.15	3448.91
10	5.71429	1500	3575.16	3451.04	3446.86
0	5.91837	1500	3586.18	3609.27	3493.45
0.204082	5.91837	1500	3586.16	3609.36	3493.45
0.408163	5.91837	1500	3586.13	3609.36	3493.41
0.612245	5.91837	1500	3586.09	3609.27	3493.34
0.816327	5.91837	1500	3586.04	3609.09	3493.23
1.02041	5.91837	1500	3585.99	3608.82	3493.09
1.22449	5.91837	1500	3585.92	3608.46	3492.91
1.42857	5.91837	1500	3585.85	3608	3492.7
1.63265	5.91837	1500	3585.77	3607.45	3492.45
1.83673	5.91837	1500	3585.69	3606.8	3492.17
2.04082	5.91837	1500	3585.59	3606.06	3491.85
2.2449	5.91837	1500	3585.49	3605.21	3491.49
2.44898	5.91837	1500	3585.37	3604.26	3491.1
2.65306	5.91837	1500	3585.25	3603.2	3490.67
2.85714	5.91837	1500	3585.12	3602.03	3490.21
3.06122	5.91837	1500	3584.98	3600.76	3489.71
3.26531	5.91837	1500	3584.84	3599.37	3489.17
3.46939	5.91837	1500	3584.68	3597.86	3488.59
3.67347	5.91837	1500	3584.52	3596.24	3487.98
3.87755	5.91837	1500	3584.35	3594.49	3487.33
4.08163	5.91837	1500	3584.17	3592.61	3486.64
4.28571	5.91837	1500	3583.98	3590.6	3485.91
4.4898	5.91837	1500	3583.79	3588.46	3485.14
4.69388	5.91837	1500	3583.58	3586.18	3484.33
4.89796	5.91837	1500	3583.37	3583.75	3483.48
5.10204	5.91837	1500	3583.15	3581.18	3482.59
5.30612	5.91837	1500	3582.92	3578.45	3481.66
5.5102	5.91837	1500	3582.68	3575.55	3480.68
5.71429	5.91837	1500	3582.44	3572.49	3479.67
5.91837	5.91837	1500	3582.18	3569.26	3478.61
6.12245	5.91837	1500	3581.92	3565.85	3477.51
6.32653	5.91837	1500	3581.65	3562.25	3476.37
6.53061	5.91837	1500	3581.37	3558.45	3475.18
6.73469	5.91837	1500	3581.08	3554.44	3473.94
6.93878	5.91837	1500	3580.78	3550.22	3472.66
7.14286	5.91837	1500	3580.48	3545.78	3471.34
7.34694	5.91837	1500	3580.17	3541.1	3469.97
7.55102	5.91837	1500	3579.85	3536.17	3468.55
7.7551	5.91837	1500	3579.52	3530.98	3467.08
7.95918	5.91837	1500	3579.18	3525.52	3465.56
8.16327	5.91837	1500	3578.83	3519.77	3463.99
8.36735	5.91837	1500	3578.48	3513.71	3462.38
8.57143	5.91837	1500	3578.12	3507.33	3460.71
8.77551	5.91837	1500	3577.74	3500.61	3458.99
8.97959	5.91837	1500	3577.37	3493.53	3457.21
9.18367	5.91837	1500	3576.98	3486.07	3455.39
9.38776	5.91837	1500	3576.58	3478.2	3453.5
9.59184	5.91837	1500	3576.18	3469.9	3451.56
9.79592	5.91837	1500	3575.76	3461.13	3449.57
10	5.91837	1500	3575.34	3451.88	3447.51
0	6.12245	1500	3586.36	3611.21	3494.18
0.204082	6.12245	1500	3586.34	3611.3	3494.17
0.408163	6.12245	1500	3586.31	3611.32	3494.13
0.612245	6.12245	1500	3586.27	3611.24	3494.06
0.816327	6.12245	1500	3586.23	3611.07	3493.96
1.02041	6.12245	1500	3586.17	3610.81	3493.81
1.22449	6.12245	1500	3586.11	3610.46	3493.64
1.42857	6.12245	1500	3586.04	3610.02	3493.43
1.63265	6.12245	1500	3585.96	3609.48	3493.18
1.83673	6.12245	1500	3585.87	3608.84	3492.9
2.04082	6.12245	1500	3585.78	3608.11	3492.58
2.2449	6.12245	1500	3585.67	3607.27	3492.23
2.44898	6.12245	1500	3585.56	3606.33	3491.84
2.65306	6.12245	1500	3585.44	3605.28	3491.41
2.85714	6.12245	1500	3585.31	3604.13	3490.95
3.06122	6.12245	1500	3585.17	3602.86	3490.45
3.26531	6.12245	1500	3585.02	3601.48	3489.91
3.46939	6.12245	1500	3584.87	3599.98	3489.34
3.67347	6.12245	1500	3584.71	3598.37	3488.72
3.87755	6.12245	1500	3584.53	3596.62	3488.07
4.08163	6.12245	1500	3584.36	3594.75	3487.38
4.28571	6.12245	1500	3584.17	3592.75	3486.65
4.4898	6.12245	1500	3583.97	3590.61	3485.88
4.69388	6.12245	1500	3583.77	3588.33	3485.07
4.89796	6.12245	1500	3583.55	3585.91	3484.22
5.10204	6.12245	1500	3583.33	3583.33	3483.33
5.30612	6.12245	1500	3583.1	3580.6	3482.4
5.5102	6.12245	1500	3582.87	3577.71	3481.43
5.71429	6.12245	1500	3582.62	3574.64	3480.41
5.91837	6.12245	1500	3582.37	3571.4	3479.35
6.12245	6.12245	1500	3582.1	3567.98	3478.25
6.32653	6.12245	1500	3581.83	3564.36	3477.11
6.53061	6.12245	1500	3581.55	3560.55	3475.92
6.73469	6.12245	1500	3581.26	3556.53	3474.68
6.93878	6.12245	1500	3580.97	3552.28	3473.4
7.14286	6.12245	1500	3580.66	3547.81	3472.07
7.34694	6.12245	1500	3580.35	3543.1	3470.7
7.55102	6.12245	1500	3580.03	3538.14	3469.28
7.7551	6.12245	1500	3579.7	3532.91	3467.81
7.95918	6.12245	1500	3579.36	3527.4	3466.29
8.16327	6.12245	1500	3579.02	3521.6	3464.72
8.36735	6.12245	1500	3578.66	3515.49	3463.1
8.57143	6.12245	1500	3578.3	3509.04	3461.43
8.77551	6.12245	1500	3577.93	3502.25	3459.7
8.97959	6.12245	1500	3577.55	3495.08	3457.92
9.18367	6.12245	1500	3577.16	3487.53	3456.09
9.38776	6.12245	1500	3576.77	3479.55	3454.2
9.59184	6.12245	1500	3576.36	3471.13	3452.26
9.79592	6.12245	1500	3575.95	3462.23	3450.26
10	6.12245	1500	3575.53	3452.82	3448.2
0	6.32653	1500	3586.55	3613.22	3494.92
0.204082	6.32653	1500	3586.53	3613.33	3494.92
0.408163	6.32653	1500	3586.5	3613.36	3494.88
0.612245	6.32653	1500	3586.46	3613.29	3494.81
0.816327	6.32653	1500	3586.42	3613.14	3494.71
1.02041	6.32653	1500	3586.36	3612.89	3494.57
1.22449	6.32653	1500	3586.3	3612.56	3494.39
1.42857	6.32653	1500	3586.23	3612.13	3494.18
1.63265	6.32653	1500	3586.15	3611.6	3493.94
1.83673	6.32653	1500	3586.06	3610.98	3493.66
2.04082	6.32653	1500	3585.97	3610.25	3493.34
2.2449	6.32653	1500	3585.86	3609.43	3492.99
2.44898	6.32653	1500	3585.75	3608.5	3492.6
2.65306	6.32653	1500	3585.63	3607.46	3492.18
2.85714	6.32653	1500	3585.5	3606.32	3491.71
3.06122	6.32653	1500	3585.36	3605.06	3491.22
3.26531	6.32653	1500	3585.21	3603.69	3490.68
3.46939	6.32653	1500	3585.06	3602.21	3490.1
3.67347	6.32653	1500	3584.9	3600.6	3489.49
3.87755	6.32653	1500	3584.73	3598.86	3488.84
4.08163	6.32653	1500	3584.55	3597	3488.15
4.28571	6.32653	1500	3584.36	3595	3487.42
4.4898	6.32653	1500	3584.16	3592.87	3486.65
4.69388	6.32653	1500	3583.96	3590.6	3485.85
4.89796	6.32653	1500	3583.75	3588.17	3485
5.10204	6.32653	1500	3583.52	3585.6	3484.11
5.30612	6.32653	1500	3583.29	3582.87	3483.18
5.5102	6.32653	1500	3583.06	3579.97	3482.2
5.71429	6.32653	1500	3582.81	3576.9	3481.19
5.91837	6.32653	1500	3582.56	3573.66	3480.13
6.12245	6.32653	1500	3582.29	3570.22	3479.03
6.32653	6.32653	1500	3582.02	3566.6	3477.88
6.53061	6.32653	1500	3581.74	3562.77	3476.69
6.73469	6.32653	1500	3581.46	3558.73	3475.45
6.93878	6.32653	1500	3581.16	3554.47	3474.17
7.14286	6.32653	1500	3580.85	3549.97	3472.84
7.34694	6.32653	1500	3580.54	3545.23	3471.46
7.55102	6.32653	1500	3580.22	3540.24	3470.04
7.7551	6.32653	1500	3579.89	3534.97	3468.57
7.95918	6.32653	1500	3579.55	3529.41	3467.05
8.16327	6.32653	1500	3579.21	3523.56	3465.47
8.36735	6.32653	1500	3578.85	3517.39	3463.85
8.57143	6.32653	1500	3578.49	3510.88	3462.17
8.77551	6.32653	1500	3578.12	3504.01	3460.45
8.97959	6.32653	1500	3577.74	3496.76	3458.66
9.18367	6.32653	1500	3577.35	3489.1	3456.83
9.38776	6.32653	1500	3576.96	3481.02	3454.93
9.59184	6.32653	1500	3576.55	3472.48	3452.98
9.79592	6.32653	1500	3576.14	3463.44	3450.98
10	6.32653	1500	3575.72	3453.88	3448.91
0	6.53061	1500	3586.75	3615.32	3495.7
0.204082	6.53061	1500	3586.73	3615.44	3495.7
0.408163	6.53061	1500	3586.7	3615.48	3495.66
0.612245	6.53061	1500	3586.66	3615.43	3495.59
0.816327	6.53061	1500	3586.61	3615.29	3495.49
1.02041	6.53061	1500	3586.56	3615.06	3495.35
1.22449	6.53061	1500	3586.5	3614.74	3495.18
1.42857	6.53061	1500	3586.43	3614.32	3494.97
1.63265	6.53061	1500	3586.35	3613.81	3494.73
1.83673	6.53061	1500	3586.26	3613.2	3494.45
2.04082	6.53061	1500	3586.16	3612.49	3494.13
2.2449	6.53061	1500	3586.06	3611.67	3493.78
2.44898	6.53061	1500	3585.94	3610.76	3493.39
2.65306	6.53061	1500	3585.82	3609.74	3492.97
2.85714	6.53061	1500	3585.69	3608.61	3492.51
3.06122	6.53061	1500	3585.56	3607.36	3492.01
3.26531	6.53061	1500	3585.41	3606	3491.48
3.46939	6.53061	1500	3585.26	3604.53	3490.9
3.67347	6.53061	1500	3585.09	3602.93	3490.29
3.87755	6.53061	1500	3584.92	3601.2	3489.64
4.08163	6.53061	1500	3584.74	3599.35	3488.95
4.28571	6.53061	1500	3584.55	3597.36	3488.22
4.4898	6.53061	1500	3584.36	3595.24	3487.46
4.69388	6.53061	1500	3584.15	3592.97	3486.65
4.89796	6.53061	1500	3583.94	3590.55	3485.8
5.10204	6.53061	1500	3583.72	3587.98	3484.91
5.30612	6.53061	1500	3583.49	3585.25	3483.98
5.5102	6.53061	1500	3583.25	3582.35	3483
5.71429	6.53061	1500	3583.01	3579.28	3481.99
5.91837	6.53061	1500	3582.75	3576.03	3480.93
6.12245	6.53061	1500	3582.49	3572.59	3479.83
6.32653	6.53061	1500	3582.22	3568.95	3478.68
6.53061	6.53061	1500	3581.94	3565.11	3477.49
6.73469	6.53061	1500	3581.65	3561.06	3476.25
6.93878	6.53061	1500	3581.36	3556.77	3474.97
7.14286	6.53061	1500	3581.05	3552.26	3473.64
7.34694	6.53061	1500	3580.74	3547.49	3472.26
7.55102	6.53061	1500	3580.42	3542.46	3470.83
7.7551	6.53061	1500	3580.09	3537.15	3469.36
7.95918	6.53061	1500	3579.75	3531.55	3467.83
8.16327	6.53061	1500	3579.4	3525.65	3466.26
8.36735	6.53061	1500	3579.05	3519.42	3464.63
8.57143	6.53061	1500	3578.69	3512.84	3462.95
8.77551	6.53061	1500	3578.32	3505.89	3461.22
8.97959	6.53061	1500	3577.94	3498.56	3459.43
9.18367	6.53061	1500	3577.55	3490.81	3457.59
9.38776	6.53061	1500	3577.15	3482.62	3455.7
9.59184	6.53061	1500	3576.75	3473.95	3453.74
9.79592	6.53061	1500	3576.34	3464.77	3451.73
10	6.53061	1500	3575.92	3455.05	3449.66
0	6.73469	1500	3586.95	3617.5	3496.5
0.204082	6.73469	1500	3586.93	3617.64	3496.5
0.408163	6.73469	1500	3586.9	3617.69	3496.46
0.612245	6.73469	1500	3586.86	3617.66	3496.4
0.816327	6.73469	1500	3586.82	3617.53	3496.3
1.02041	6.73469	1500	3586.76	3617.31	3496.16
1.22449	6.73469	1500	3586.7	3617.01	3495.99
1.42857	6.73469	1500	3586.63	3616.6	3495.78
1.63265	6.73469	1500	3586.55	3616.11	3495.54
1.83673	6.73469	1500	3586.46	3615.51	3495.26
2.04082	6.73469	1500	3586.36	3614.82	3494.95
2.2449	6.73469	1500	3586.26	3614.02	3494.6
2.44898	6.73469	1500	3586.15	3613.12	3494.21
2.65306	6.73469	1500	3586.03	3612.11	3493.79
2.85714	6.73469	1500	3585.9	3610.99	3493.33
3.06122	6.73469	1500	3585.76	3609.76	3492.83
3.26531	6.73469	1500	3585.61	3608.42	3492.3
3.46939	6.73469	1500	3585.46	3606.95	3491.73
3.67347	6.73469	1500	3585.3	3605.36	3491.12
3.87755	6.73469	1500	3585.12	3603.65	3490.47
4.08163	6.73469	1500	3584.94	3601.81	3489.78
4.28571	6.73469	1500	3584.76	3599.83	3489.05
4.4898	6.73469	1500	3584.56	3597.71	3488.29
4.69388	6.73469	1500	3584.36	3595.45	3487.48
4.89796	6.73469	1500	3584.14	3593.04	3486.63
5.10204	6.73469	1500	3583.92	3590.47	3485.74
5.30612	6.73469	1500	3583.69	3587.74	3484.81
5.5102	6.73469	1500	3583.46	3584.85	3483.84
5.71429	6.73469	1500	3583.21	3581.78	3482.82
5.91837	6.73469	1500	3582.95	3578.52	3481.76
6.12245	6.73469	1500	3582.69	3575.08	3480.66
6.32653	6.73469	1500	3582.42	3571.43	3479.51
6.53061	6.73469	1500	3582.14	3567.58	3478.32
6.73469	6.73469	1500	3581.85	3563.51	3477.08
6.93878	6.73469	1500	3581.56	3559.21	3475.79
7.14286	6.73469	1500	3581.25	3554.67	3474.46
7.34694	6.73469	1500	3580.94	3549.88	3473.08
7.55102	6.73469	1500	3580.62	3544.81	3471.66
7.7551	6.73469	1500	3580.29	3539.47	3470.18
7.95918	6.73469	1500	3579.95	3533.83	3468.65
8.16327	6.73469	1500	3579.61	3527.87	3467.07
8.36735	6.73469	1500	3579.25	3521.58	3465.44
8.57143	6.73469	1500	3578.89	3514.94	3463.76
8.77551	6.73469	1500	3578.52	3507.92	3462.03
8.97959	6.73469	1500	3578.14	3500.5	3460.24
9.18367	6.73469	1500	3577.75	3492.65	3458.39
9.38776	6.73469	1500	3577.36	3484.35	3456.49
9.59184	6.73469	1500	3576.95	3475.55	3454.53
9.79592	6.73469	1500	3576.54	3466.23	3452.51
10	6.73469	1500	3576.12	3456.35	3450.44
0	6.93878	1500	3587.16	3619.77	3497.32
0.204082	6.93878	1500	3587.14	3619.92	3497.33
0.408163	6.93878	1500	3587.11	3619.99	3497.29
0.612245	6.93878	1500	3587.07	3619.97	3497.23
0.816327	6.93878	1500	3587.02	3619.86	3497.13
1.02041	6.93878	1500	3586.97	3619.66	3496.99
1.22449	6.93878	1500	3586.91	3619.37	3496.82
1.42857	6.93878	1500	3586.84	3618.98	3496.62
1.63265	6.93878	1500	3586.76	3618.5	3496.38
1.83673	6.93878	1500	3586.67	3617.92	3496.1
2.04082	6.93878	1500	3586.57	3617.24	3495.79
2.2449	6.93878	1500	3586.47	3616.46	3495.44
2.44898	6.93878	1500	3586.35	3615.57	3495.06
2.65306	6.93878	1500	3586.23	3614.58	3494.64
2.85714	6.93878	1500	3586.1	3613.48	3494.18
3.06122	6.93878	1500	3585.97	3612.27	3493.69
3.26531	6.93878	1500	3585.82	3610.93	3493.15
3.46939	6.93878	1500	3585.67	3609.48	3492.58
3.67347	6.93878	1500	3585.5	3607.91	3491.97
3.87755	6.93878	1500	3585.33	3606.21	3491.32
4.08163	6.93878	1500	3585.15	3604.38	3490.64
4.28571	6.93878	1500	3584.96	3602.41	3489.91
4.4898	6.93878	1500	3584.77	3600.3	3489.14
4.69388	6.93878	1500	3584.56	3598.05	3488.34
4.89796	6.93878	1500	3584.35	3595.65	3487.49
5.10204	6.93878	1500	3584.13	3593.09	3486.6
5.30612	6.93878	1500	3583.9	3590.36	3485.67
5.5102	6.93878	1500	3583.66	3587.47	3484.7
5.71429	6.93878	1500	3583.42	3584.4	3483.68
5.91837	6.93878	1500	3583.16	3581.14	3482.62
6.12245	6.93878	1500	3582.9	3577.69	3481.52
6.32653	6.93878	1500	3582.63	3574.04	3480.37
6.53061	6.93878	1500	3582.35	3570.18	3479.18
6.73469	6.93878	1500	3582.06	3566.1	3477.94
6.93878	6.93878	1500	3581.77	3561.78	3476.65
7.14286	6.93878	1500	3581.46	3557.22	3475.32
7.34694	6.93878	1500	3581.15	3552.4	3473.94
7.55102	6.93878	1500	3580.83	3547.31	3472.51
7.7551	6.93878	1500	3580.5	3541.93	3471.03
7.95918	6.93878	1500	3580.16	3536.25	3469.5
8.16327	6.93878	1500	3579.81	3530.24	3467.92
8.36735	6.93878	1500	3579.46	3523.89	3466.29
8.57143	6.93878	1500	3579.1	3517.18	3464.6
8.77551	6.93878	1500	3578.73	3510.09	3462.87
8.97959	6.93878	1500	3578.35	3502.58	3461.07
9.18367	6.93878	1500	3577.96	3494.63	3459.22
9.38776	6.93878	1500	3577.56	3486.21	3457.32
9.59184	6.93878	1500	3577.16	3477.29	3455.35
9.79592	6.93878	1500	3576.75	3467.83	3453.33
10	6.93878	1500	3576.33	3457.78	3451.25
0	7.14286	1500	3587.37	3622.12	3498.18
0.204082	7.14286	1500	3587.35	3622.29	3498.18
0.408163	7.14286	1500	3587.32	3622.37	3498.15
0.612245	7.14286	1500	3587.28	3622.37	3498.09
0.816327	7.14286	1500	3587.24	3622.28	3497.99
1.02041	7.14286	1500	3587.18	3622.09	3497.86
1.22449	7.14286	1500	3587.12	3621.82	3497.69
1.42857	7.14286	1500	3587.05	3621.45	3497.49
1.63265	7.14286	1500	3586.97	3620.99	3497.25
1.83673	7.14286	1500	3586.88	3620.43	3496.97
2.04082	7.14286	1500	3586.79	3619.77	3496.66
2.2449	7.14286	1500	3586.68	3619	3496.32
2.44898	7.14286	1500	3586.57	3618.13	3495.93
2.65306	7.14286	1500	3586.45	3617.16	3495.52
2.85714	7.14286	1500	3586.32	3616.07	3495.06
3.06122	7.14286	1500	3586.18	3614.88	3494.57
3.26531	7.14286	1500	3586.03	3613.56	3494.03
3.46939	7.14286	1500	3585.88	3612.13	3493.46
3.67347	7.14286	1500	3585.72	3610.57	3492.86
3.87755	7.14286	1500	3585.55	3608.88	3492.21
4.08163	7.14286	1500	3585.37	3607.06	3491.52
4.28571	7.14286	1500	3585.18	3605.11	3490.8
4.4898	7.14286	1500	3584.98	3603.01	3490.03
4.69388	7.14286	1500	3584.78	3600.77	3489.23
4.89796	7.14286	1500	3584.57	3598.38	3488.38
5.10204	7.14286	1500	3584.34	3595.82	3487.49
5.30612	7.14286	1500	3584.11	3593.11	3486.56
5.5102	7.14286	1500	3583.88	3590.22	3485.59
5.71429	7.14286	1500	3583.63	3587.15	3484.57
5.91837	7.14286	1500	3583.38	3583.89	3483.51
6.12245	7.14286	1500	3583.11	3580.44	3482.41
6.32653	7.14286	1500	3582.84	3576.79	3481.26
6.53061	7.14286	1500	3582.56	3572.92	3480.07
6.73469	7.14286	1500	3582.28	3568.83	3478.83
6.93878	7.14286	1500	3581.98	3564.49	3477.54
7.14286	7.14286	1500	3581.68	3559.91	3476.21
7.34694	7.14286	1500	3581.36	3555.07	3474.83
7.55102	7.14286	1500	3581.04	3549.95	3473.4
7.7551	7.14286	1500	3580.71	3544.54	3471.91
7.95918	7.14286	1500	3580.37	3538.81	3470.38
8.16327	7.14286	1500	3580.03	3532.76	3468.8
8.36735	7.14286	1500	3579.67	3526.35	3467.17
8.57143	7.14286	1500	3579.31	3519.58	3465.48
8.77551	7.14286	1500	3578.94	3512.41	3463.74
8.97959	7.14286	1500	3578.56	3504.81	3461.94
9.18367	7.14286	1500	3578.17	3496.76	3460.08
9.38776	7.14286	1500	3577.78	3488.23	3458.17
9.59184	7.14286	1500	3577.37	3479.18	3456.21
9.79592	7.14286	1500	3576.96	3469.57	3454.18
10	7.14286	1500	3576.54	3459.35	3452.09
0	7.34694	1500	3587.59	3624.55	3499.06
0.204082	7.34694	1500	3587.57	3624.74	3499.06
0.408163	7.34694	1500	3587.54	3624.85	3499.04
0.612245	7.34694	1500	3587.5	3624.86	3498.97
0.816327	7.34694	1500	3587.46	3624.79	3498.88
1.02041	7.34694	1500	3587.4	3624.63	3498.75
1.22449	7.34694	1500	3587.34	3624.37	3498.58
1.42857	7.34694	1500	3587.27	3624.02	3498.38
1.63265	7.34694	1500	3587.19	3623.58	3498.14
1.83673	7.34694	1500	3587.1	3623.03	3497.87
2.04082	7.34694	1500	3587.01	3622.39	3497.56
2.2449	7.34694	1500	3586.9	3621.65	3497.22
2.44898	7.34694	1500	3586.79	3620.8	3496.84
2.65306	7.34694	1500	3586.67	3619.84	3496.42
2.85714	7.34694	1500	3586.54	3618.77	3495.97
3.06122	7.34694	1500	3586.4	3617.59	3495.47
3.26531	7.34694	1500	3586.25	3616.3	3494.94
3.46939	7.34694	1500	3586.1	3614.88	3494.38
3.67347	7.34694	1500	3585.94	3613.34	3493.77
3.87755	7.34694	1500	3585.77	3611.67	3493.12
4.08163	7.34694	1500	3585.59	3609.87	3492.44
4.28571	7.34694	1500	3585.4	3607.93	3491.72
4.4898	7.34694	1500	3585.2	3605.84	3490.95
4.69388	7.34694	1500	3585	3603.61	3490.15
4.89796	7.34694	1500	3584.78	3601.23	3489.3
5.10204	7.34694	1500	3584.56	3598.69	3488.41
5.30612	7.34694	1500	3584.33	3595.98	3487.48
5.5102	7.34694	1500	3584.1	3593.1	3486.51
5.71429	7.34694	1500	3583.85	3590.04	3485.5
5.91837	7.34694	1500	3583.6	3586.78	3484.44
6.12245	7.34694	1500	3583.33	3583.33	3483.33
6.32653	7.34694	1500	3583.06	3579.68	3482.18
6.53061	7.34694	1500	3582.78	3575.8	3480.99
6.73469	7.34694	1500	3582.5	3571.7	3479.75
6.93878	7.34694	1500	3582.2	3567.35	3478.46
7.14286	7.34694	1500	3581.89	3562.76	3477.13
7.34694	7.34694	1500	3581.58	3557.89	3475.75
7.55102	7.34694	1500	3581.26	3552.74	3474.31
7.7551	7.34694	1500	3580.93	3547.3	3472.83
7.95918	7.34694	1500	3580.59	3541.53	3471.3
8.16327	7.34694	1500	3580.25	3535.43	3469.71
8.36735	7.34694	1500	3579.89	3528.97	3468.07
8.57143	7.34694	1500	3579.53	3522.13	3466.38
8.77551	7.34694	1500	3579.16	3514.88	3464.64
8.97959	7.34694	1500	3578.78	3507.2	3462.84
9.18367	7.34694	1500	3578.39	3499.05	3460.98
9.38776	7.34694	1500	3578	3490.41	3459.07
9.59184	7.34694	1500	3577.59	3481.22	3457.09
9.79592	7.34694	1500	3577.18	3471.46	3455.06
10	7.34694	1500	3576.76	3461.07	3452.97
0	7.55102	1500	3587.82	3627.08	3499.96
0.204082	7.55102	1500	3587.8	3627.29	3499.97
0.408163	7.55102	1500	3587.77	3627.41	3499.95
0.612245	7.55102	1500	3587.73	3627.45	3499.89
0.816327	7.55102	1500	3587.68	3627.4	3499.79
1.02041	7.55102	1500	3587.63	3627.25	3499.66
1.22449	7.55102	1500	3587.57	3627.02	3499.5
1.42857	7.55102	1500	3587.49	3626.69	3499.3
1.63265	7.55102	1500	3587.41	3626.26	3499.07
1.83673	7.55102	1500	3587.33	3625.74	3498.8
2.04082	7.55102	1500	3587.23	3625.12	3498.49
2.2449	7.55102	1500	3587.13	3624.4	3498.15
2.44898	7.55102	1500	3587.01	3623.57	3497.77
2.65306	7.55102	1500	3586.89	3622.63	3497.35
2.85714	7.55102	1500	3586.76	3621.59	3496.9
3.06122	7.55102	1500	3586.63	3620.43	3496.41
3.26531	7.55102	1500	3586.48	3619.15	3495.88
3.46939	7.55102	1500	3586.32	3617.75	3495.32
3.67347	7.55102	1500	3586.16	3616.23	3494.71
3.87755	7.55102	1500	3585.99	3614.58	3494.07
4.08163	7.55102	1500	3585.81	3612.79	3493.39
4.28571	7.55102	1500	3585.62	3610.87	3492.66
4.4898	7.55102	1500	3585.43	3608.8	3491.9
4.69388	7.55102	1500	3585.22	3606.59	3491.1
4.89796	7.55102	1500	3585.01	3604.22	3490.25
5.10204	7.55102	1500	3584.79	3601.69	3489.36
5.30612	7.55102	1500	3584.56	3598.99	3488.44
5.5102	7.55102	1500	3584.32	3596.12	3487.46
5.71429	7.55102	1500	3584.08	3593.06	3486.45
5.91837	7.55102	1500	3583.82	3589.81	3485.39
6.12245	7.55102	1500	3583.56	3586.37	3484.29
6.32653	7.55102	1500	3583.29	3582.71	3483.14
6.53061	7.55102	1500	3583.01	3578.83	3481.94
6.73469	7.55102	1500	3582.72	3574.72	3480.7
6.93878	7.55102	1500	3582.42	3570.37	3479.42
7.14286	7.55102	1500	3582.12	3565.75	3478.08
7.34694	7.55102	1500	3581.81	3560.87	3476.7
7.55102	7.55102	1500	3581.49	3555.69	3475.26
7.7551	7.55102	1500	3581.16	3550.22	3473.78
7.95918	7.55102	1500	3580.82	3544.41	3472.24
8.16327	7.55102	1500	3580.47	3538.27	3470.66
8.36735	7.55102	1500	3580.12	3531.75	3469.02
8.57143	7.55102	1500	3579.76	3524.85	3467.32
8.77551	7.55102	1500	3579.39	3517.53	3465.57
8.97959	7.55102	1500	3579.01	3509.76	3463.77
9.18367	7.55102	1500	3578.62	3501.51	3461.91
9.38776	7.55102	1500	3578.22	3492.75	3459.99
9.59184	7.55102	1500	3577.82	3483.43	3458.01
9.79592	7.55102	1500	3577.4	3473.51	3455.98
10	7.55102	1500	3576.98	3462.94	3453.88
0	7.7551	1500	3588.05	3629.7	3500.9
0.204082	7.7551	1500	3588.03	3629.93	3500.91
0.408163	7.7551	1500	3588	3630.08	3500.89
0.612245	7.7551	1500	3587.96	3630.13	3500.83
0.816327	7.7551	1500	3587.91	3630.1	3500.74
1.02041	7.7551	1500	3587.86	3629.98	3500.61
1.22449	7.7551	1500	3587.8	3629.77	3500.45
1.42857	7.7551	1500	3587.73	3629.46	3500.25
1.63265	7.7551	1500	3587.65	3629.06	3500.02
1.83673	7.7551	1500	3587.56	3628.56	3499.75
2.04082	7.7551	1500	3587.46	3627.96	3499.45
2.2449	7.7551	1500	3587.36	3627.26	3499.11
2.44898	7.7551	1500	3587.24	3626.45	3498.73
2.65306	7.7551	1500	3587.12	3625.54	3498.32
2.85714	7.7551	1500	3586.99	3624.51	3497.87
3.06122	7.7551	1500	3586.86	3623.37	3497.38
3.26531	7.7551	1500	3586.71	3622.12	3496.85
3.46939	7.7551	1500	3586.56	3620.74	3496.29
3.67347	7.7551	1500	3586.39	3619.24	3495.69
3.87755	7.7551	1500	3586.22	3617.61	3495.04
4.08163	7.7551	1500	3586.04	3615.84	3494.36
4.28571	7.7551	1500	3585.85	3613.94	3493.64
4.4898	7.7551	1500	3585.66	3611.89	3492.88
4.69388	7.7551	1500	3585.45	3609.69	3492.08
4.89796	7.7551	1500	3585.24	3607.34	3491.23
5.10204	7.7551	1500	3585.02	3604.82	3490.35
5.30612	7.7551	1500	3584.79	3602.14	3489.42
5.5102	7.7551	1500	3584.55	3599.28	3488.45
5.71429	7.7551	1500	3584.31	3596.23	3487.43
5.91837	7.7551	1500	3584.05	3592.99	3486.38
6.12245	7.7551	1500	3583.79	3589.55	3485.27
6.32653	7.7551	1500	3583.52	3585.89	3484.12
6.53061	7.7551	1500	3583.24	3582.01	3482.93
6.73469	7.7551	1500	3582.95	3577.9	3481.69
6.93878	7.7551	1500	3582.66	3573.54	3480.4
7.14286	7.7551	1500	3582.35	3568.91	3479.06
7.34694	7.7551	1500	3582.04	3564.01	3477.68
7.55102	7.7551	1500	3581.72	3558.81	3476.24
7.7551	7.7551	1500	3581.39	3553.31	3474.76
7.95918	7.7551	1500	3581.05	3547.47	3473.22
8.16327	7.7551	1500	3580.7	3541.28	3471.63
8.36735	7.7551	1500	3580.35	3534.71	3469.99
8.57143	7.7551	1500	3579.99	3527.74	3468.3
8.77551	7.7551	1500	3579.62	3520.35	3466.54
8.97959	7.7551	1500	3579.24	3512.49	3464.74
9.18367	7.7551	1500	3578.85	3504.14	3462.87
9.38776	7.7551	1500	3578.45	3495.26	3460.95
9.59184	7.7551	1500	3578.05	3485.81	3458.97
9.79592	7.7551	1500	3577.64	3475.73	3456.92
10	7.7551	1500	3577.22	3464.98	3454.82
0	7.95918	1500	3588.29	3632.42	3501.86
0.204082	7.95918	1500	3588.26	3632.67	3501.87
0.408163	7.95918	1500	3588.23	3632.83	3501.85
0.612245	7.95918	1500	3588.2	3632.91	3501.8
0.816327	7.95918	1500	3588.15	3632.9	3501.71
1.02041	7.95918	1500	3588.1	3632.81	3501.58
1.22449	7.95918	1500	3588.03	3632.62	3501.43
1.42857	7.95918	1500	3587.96	3632.33	3501.23
1.63265	7.95918	1500	3587.88	3631.96	3501
1.83673	7.95918	1500	3587.79	3631.48	3500.74
2.04082	7.95918	1500	3587.7	3630.9	3500.43
2.2449	7.95918	1500	3587.59	3630.23	3500.1
2.44898	7.95918	1500	3587.48	3629.45	3499.72
2.65306	7.95918	1500	3587.36	3628.56	3499.31
2.85714	7.95918	1500	3587.23	3627.56	3498.86
3.06122	7.95918	1500	3587.09	3626.44	3498.38
3.26531	7.95918	1500	3586.95	3625.21	3497.85
3.46939	7.95918	1500	3586.79	3623.86	3497.29
3.67347	7.95918	1500	3586.63	3622.38	3496.69
3.87755	7.95918	1500	3586.46	3620.77	3496.05
4.08163	7.95918	1500	3586.28	3619.02	3495.37
4.28571	7.95918	1500	3586.09	3617.14	3494.65
4.4898	7.95918	1500	3585.9	3615.11	3493.89
4.69388	7.95918	1500	3585.69	3612.94	3493.09
4.89796	7.95918	1500	3585.48	3610.6	3492.25
5.10204	7.95918	1500	3585.26	3608.1	3491.36
5.30612	7.95918	1500	3585.03	3605.43	3490.43
5.5102	7.95918	1500	3584.79	3602.59	3489.46
5.71429	7.95918	1500	3584.54	3599.55	3488.45
5.91837	7.95918	1500	3584.29	3596.32	3487.39
6.12245	7.95918	1500	3584.03	3592.89	3486.29
6.32653	7.95918	1500	3583.76	3589.24	3485.14
6.53061	7.95918	1500	3583.48	3585.36	3483.95
6.73469	7.95918	1500	3583.19	3581.24	3482.71
6.93878	7.95918	1500	3582.89	3576.88	3481.42
7.14286	7.95918	1500	3582.59	3572.24	3480.08
7.34694	7.95918	1500	3582.28	3567.32	3478.7
7.55102	7.95918	1500	3581.95	3562.11	3477.26
7.7551	7.95918	1500	3581.62	3556.57	3475.77
7.95918	7.95918	1500	3581.29	3550.7	3474.23
8.16327	7.95918	1500	3580.94	3544.47	3472.64
8.36735	7.95918	1500	3580.59	3537.85	3471
8.57143	7.95918	1500	3580.22	3530.82	3469.3
8.77551	7.95918	1500	3579.85	3523.36	3467.55
8.97959	7.95918	1500	3579.47	3515.41	3465.74
9.18367	7.95918	1500	3579.09	3506.96	3463.87
9.38776	7.95918	1500	3578.69	3497.96	3461.94
9.59184	7.95918	1500	3578.29	3488.37	3459.96
9.79592	7.95918	1500	3577.87	3478.13	3457.91
[truncated: 501 more rows]
