# Supplementary material for: R&D and pricing strategies in the intelligent vehicle supply chain under cross-organizational cooperative models
Source: PLoS One. 2025 Apr 24;20(4):e0321903. doi: 10.1371/journal.pone.0321903 (PMC12021157; doi:10.1371/journal.pone.0321903)
Supplement: S1 Data — Dataset. (ZIP) [file pone.0321903.s001.zip › S1_Dataset/Original data for the figures/Fig7_data.xlsx]

## Sheet: Sheet1
tau	p_SH	p_SZ	p_ZH	p_LH
0.1	0	0.0493333	0.0232348	0.022358
0.108081	0	0.0456449	0.0234457	0.022358
0.116162	0	0.0424696	0.0236606	0.022358
0.124242	0	0.0397073	0.0238794	0.022358
0.132323	0	0.0372824	0.0241022	0.022358
0.140404	0	0.0351367	0.0243293	0.022358
0.148485	0	0.0332245	0.0245607	0.022358
0.156566	0	0.0315097	0.0247966	0.022358
0.164646	0	0.0299632	0.025037	0.022358
0.172727	0	0.0285614	0.0252821	0.022358
0.180808	0	0.0272849	0.0255321	0.022358
0.188889	0	0.0261176	0.0257871	0.022358
0.19697	0	0.0250462	0.0260472	0.022358
0.205051	0	0.0240591	0.0263126	0.022358
0.213131	0	0.0231469	0.0265835	0.022358
0.221212	0	0.0223014	0.02686	0.022358
0.229293	0	0.0215154	0.0271424	0.022358
0.237374	0	0.020783	0.0274307	0.022358
0.245455	0	0.0200988	0.0277252	0.022358
0.253535	0	0.0194582	0.0280261	0.022358
0.261616	0	0.0188571	0.0283336	0.022358
0.269697	0	0.0182921	0.028648	0.022358
0.277778	0	0.01776	0.0289694	0.022358
0.285859	0	0.017258	0.029298	0.022358
0.293939	0	0.0167835	0.0296343	0.022358
0.30202	0	0.0163344	0.0299783	0.022358
0.310101	0	0.0159088	0.0303304	0.022358
0.318182	0	0.0155048	0.0306909	0.022358
0.326263	0	0.0151207	0.0310601	0.022358
0.334343	0	0.0147553	0.0314382	0.022358
0.342424	0	0.0144071	0.0318257	0.022358
0.350505	0	0.0140749	0.0322228	0.022358
0.358586	0	0.0137577	0.03263	0.022358
0.366667	0	0.0134545	0.0330476	0.022358
0.374747	0	0.0131644	0.033476	0.022358
0.382828	0	0.0128865	0.0339157	0.022358
0.390909	0	0.0126202	0.0343671	0.022358
0.39899	0	0.0123646	0.0348306	0.022358
0.407071	0	0.0121191	0.0353069	0.022358
0.415152	0	0.0118832	0.0357963	0.022358
0.423232	0	0.0116563	0.0362995	0.022358
0.431313	0	0.0114379	0.0368171	0.022358
0.439394	0	0.0112276	0.0373496	0.022358
0.447475	0	0.0110248	0.0378977	0.022358
0.455556	0	0.0108293	0.0384622	0.022358
0.463636	0	0.0106405	0.0390438	0.022358
0.471717	0	0.0104582	0.0396432	0.022358
0.479798	0	0.0102821	0.0402613	0.022358
0.487879	0	0.0101118	0.040899	0.022358
0.49596	0	0.00994705	0.0415572	0.022358
0.50404	0	0.00978758	0.0422369	0.022358
0.512121	0	0.00963314	0.0429392	0.022358
0.520202	0	0.0094835	0.0436653	0.022358
0.528283	0	0.00933843	0.0444164	0.022358
0.536364	0	0.00919774	0.0451938	0.022358
0.544444	0	0.00906122	0.0459988	0.022358
0.552525	0	0.0089287	0.0468331	0.022358
0.560606	0	0.0088	0.0476982	0.022358
0.568687	0	0.00867496	0.0485958	0.022358
0.576768	0	0.00855342	0.0495279	0.022358
0.584848	0	0.00843523	0.0504964	0.022358
0.592929	0	0.00832027	0.0515036	0.022358
0.60101	0	0.0082084	0.0525517	0.022358
0.609091	0	0.0080995	0.0536434	0.022358
0.617172	0	0.00799345	0.0547815	0.022358
0.625253	0	0.00789015	0.0559688	0.022358
0.633333	0	0.00778947	0.0572088	0.022358
0.641414	0	0.00769134	0.0585049	0.022358
0.649495	0	0.00759565	0.0598612	0.022358
0.657576	0	0.0075023	0.0612818	0.022358
0.665657	0	0.00741123	0.0627715	0.022358
0.673737	0	0.00732234	0.0643354	0.022358
0.681818	0	0.00723556	0.0659793	0.022358
0.689899	0	0.00715081	0.0677093	0.022358
0.69798	0	0.00706802	0.0695325	0.022358
0.706061	0	0.00698712	0.0714566	0.022358
0.714141	0	0.00690806	0.0734903	0.022358
0.722222	0	0.00683077	0.0756431	0.022358
0.730303	0	0.00675519	0.0779258	0.022358
0.738384	0	0.00668126	0.0803506	0.022358
0.746465	0	0.00660893	0.0829311	0.022358
0.754545	0	0.00653815	0.0856829	0.022358
0.762626	0	0.00646887	0.0886235	0.022358
0.770707	0	0.00640105	0.0917732	0.022358
0.778788	0	0.00633463	0.095155	0.022358
0.786869	0	0.00626958	0.0987956	0.022358
0.794949	0	0.00620584	0.102726	0.022358
0.80303	0	0.0061434	0.106982	0.022358
0.811111	0	0.00608219	0.111605	0.022358
0.819192	0	0.00602219	0.116647	0.022358
0.827273	0	0.00596337	0.122166	0.022358
0.835354	0	0.00590568	0.128232	0.022358
0.843434	0	0.0058491	0.134933	0.022358
0.851515	0	0.00579359	0.142372	0.022358
0.859596	0	0.00573913	0.15068	0.022358
0.867677	0	0.00568568	0.160017	0.022358
0.875758	0	0.00563322	0.170589	0.022358
0.883838	0	0.00558171	0.182655	0.022358
0.891919	0	0.00553114	0.196559	0.022358
0.9	0	0.00548148	0.212753	0.022358
