# Supplementary material for: R&D and pricing strategies in the intelligent vehicle supply chain under cross-organizational cooperative models
Source: PLoS One. 2025 Apr 24;20(4):e0321903. doi: 10.1371/journal.pone.0321903 (PMC12021157; doi:10.1371/journal.pone.0321903)
Supplement: S1 Data — Dataset. (ZIP) [file pone.0321903.s001.zip › S1_Dataset/Original data for the figures/Fig10_data.xlsx]

## Sheet: Sheet1
beta	theta	e_LH	p_LH	profit_LH
0.1	0.1	0.150336	3483.33	560345
0.149495	0.1	0.18416	3483.34	560350
0.19899	0.1	0.217986	3483.34	560357
0.248485	0.1	0.251812	3483.35	560365
0.29798	0.1	0.28564	3483.35	560374
0.347475	0.1	0.31947	3483.36	560384
0.39697	0.1	0.353302	3483.37	560396
0.446465	0.1	0.387136	3483.39	560408
0.49596	0.1	0.420972	3483.4	560422
0.545455	0.1	0.454811	3483.41	560437
0.594949	0.1	0.488653	3483.43	560453
0.644444	0.1	0.522498	3483.45	560470
0.693939	0.1	0.556345	3483.47	560488
0.743434	0.1	0.590197	3483.49	560507
0.792929	0.1	0.624052	3483.51	560528
0.842424	0.1	0.65791	3483.53	560550
0.891919	0.1	0.691773	3483.56	560573
0.941414	0.1	0.72564	3483.58	560596
0.990909	0.1	0.759512	3483.61	560622
1.0404	0.1	0.793388	3483.64	560648
1.0899	0.1	0.827269	3483.67	560675
1.13939	0.1	0.861155	3483.7	560704
1.18889	0.1	0.895046	3483.73	560734
1.23838	0.1	0.928943	3483.77	560764
1.28788	0.1	0.962846	3483.8	560796
1.33737	0.1	0.996754	3483.84	560830
1.38687	0.1	1.03067	3483.88	560864
1.43636	0.1	1.06459	3483.92	560899
1.48586	0.1	1.09852	3483.96	560936
1.53535	0.1	1.13245	3484	560974
1.58485	0.1	1.16639	3484.05	561013
1.63434	0.1	1.20034	3484.09	561053
1.68384	0.1	1.2343	3484.14	561094
1.73333	0.1	1.26826	3484.19	561136
1.78283	0.1	1.30223	3484.24	561180
1.83232	0.1	1.33621	3484.29	561225
1.88182	0.1	1.3702	3484.34	561270
1.93131	0.1	1.40419	3484.39	561317
1.98081	0.1	1.4382	3484.45	561366
2.0303	0.1	1.47221	3484.51	561415
2.0798	0.1	1.50623	3484.56	561465
2.12929	0.1	1.54026	3484.62	561517
2.17879	0.1	1.5743	3484.68	561570
2.22828	0.1	1.60836	3484.75	561624
2.27778	0.1	1.64242	3484.81	561679
2.32727	0.1	1.67649	3484.88	561735
2.37677	0.1	1.71057	3484.94	561793
2.42626	0.1	1.74466	3485.01	561851
2.47576	0.1	1.77876	3485.08	561911
2.52525	0.1	1.81287	3485.15	561972
2.57475	0.1	1.847	3485.22	562034
2.62424	0.1	1.88114	3485.3	562097
2.67374	0.1	1.91528	3485.37	562162
2.72323	0.1	1.94944	3485.45	562227
2.77273	0.1	1.98361	3485.53	562294
2.82222	0.1	2.0178	3485.61	562362
2.87172	0.1	2.05199	3485.69	562431
2.92121	0.1	2.0862	3485.77	562501
2.97071	0.1	2.12042	3485.85	562572
3.0202	0.1	2.15466	3485.94	562645
3.0697	0.1	2.18891	3486.02	562719
3.11919	0.1	2.22317	3486.11	562794
3.16869	0.1	2.25744	3486.2	562870
3.21818	0.1	2.29173	3486.29	562947
3.26768	0.1	2.32604	3486.38	563026
3.31717	0.1	2.36035	3486.48	563105
3.36667	0.1	2.39469	3486.57	563186
3.41616	0.1	2.42903	3486.67	563268
3.46566	0.1	2.4634	3486.77	563351
3.51515	0.1	2.49777	3486.87	563436
3.56465	0.1	2.53217	3486.97	563521
3.61414	0.1	2.56657	3487.07	563608
3.66364	0.1	2.601	3487.17	563696
3.71313	0.1	2.63544	3487.28	563785
3.76263	0.1	2.6699	3487.39	563875
3.81212	0.1	2.70437	3487.49	563967
3.86162	0.1	2.73886	3487.6	564059
3.91111	0.1	2.77337	3487.71	564153
3.96061	0.1	2.8079	3487.83	564248
4.0101	0.1	2.84244	3487.94	564344
4.0596	0.1	2.877	3488.06	564442
4.10909	0.1	2.91158	3488.17	564540
4.15859	0.1	2.94617	3488.29	564640
4.20808	0.1	2.98079	3488.41	564741
4.25758	0.1	3.01542	3488.53	564843
4.30707	0.1	3.05007	3488.65	564947
4.35657	0.1	3.08474	3488.78	565051
4.40606	0.1	3.11943	3488.9	565157
4.45556	0.1	3.15414	3489.03	565264
4.50505	0.1	3.18887	3489.16	565372
4.55455	0.1	3.22362	3489.29	565482
4.60404	0.1	3.25839	3489.42	565593
4.65354	0.1	3.29318	3489.55	565704
4.70303	0.1	3.32799	3489.69	565817
4.75253	0.1	3.36282	3489.82	565932
4.80202	0.1	3.39768	3489.96	566047
4.85152	0.1	3.43255	3490.1	566164
4.90101	0.1	3.46745	3490.24	566282
4.95051	0.1	3.50236	3490.38	566401
5	0.1	3.5373	3490.53	566521
0.1	0.149495	0.190925	3483.33	560352
0.149495	0.149495	0.224751	3483.33	560359
0.19899	0.149495	0.258578	3483.34	560367
0.248485	0.149495	0.292406	3483.34	560376
0.29798	0.149495	0.326236	3483.35	560387
0.347475	0.149495	0.360069	3483.36	560398
0.39697	0.149495	0.393903	3483.37	560411
0.446465	0.149495	0.42774	3483.38	560425
0.49596	0.149495	0.461579	3483.39	560440
0.545455	0.149495	0.495422	3483.41	560456
0.594949	0.149495	0.529267	3483.42	560473
0.644444	0.149495	0.563115	3483.44	560492
0.693939	0.149495	0.596967	3483.46	560511
0.743434	0.149495	0.630823	3483.48	560532
0.792929	0.149495	0.664683	3483.5	560554
0.842424	0.149495	0.698546	3483.53	560577
0.891919	0.149495	0.732414	3483.55	560601
0.941414	0.149495	0.766287	3483.58	560627
0.990909	0.149495	0.800164	3483.6	560653
1.0404	0.149495	0.834046	3483.63	560681
1.0899	0.149495	0.867933	3483.66	560710
1.13939	0.149495	0.901825	3483.69	560740
1.18889	0.149495	0.935723	3483.73	560771
1.23838	0.149495	0.969627	3483.76	560803
1.28788	0.149495	1.00354	3483.8	560836
1.33737	0.149495	1.03745	3483.83	560871
1.38687	0.149495	1.07137	3483.87	560907
1.43636	0.149495	1.1053	3483.91	560944
1.48586	0.149495	1.13924	3483.95	560982
1.53535	0.149495	1.17318	3484	561021
1.58485	0.149495	1.20713	3484.04	561061
1.63434	0.149495	1.24109	3484.09	561102
1.68384	0.149495	1.27505	3484.13	561145
1.73333	0.149495	1.30903	3484.18	561189
1.78283	0.149495	1.34301	3484.23	561234
1.83232	0.149495	1.377	3484.28	561280
1.88182	0.149495	1.41099	3484.33	561327
1.93131	0.149495	1.445	3484.39	561375
1.98081	0.149495	1.47901	3484.44	561425
2.0303	0.149495	1.51304	3484.5	561476
2.0798	0.149495	1.54707	3484.56	561528
2.12929	0.149495	1.58111	3484.62	561581
2.17879	0.149495	1.61517	3484.68	561635
2.22828	0.149495	1.64923	3484.74	561690
2.27778	0.149495	1.6833	3484.81	561747
2.32727	0.149495	1.71739	3484.87	561804
2.37677	0.149495	1.75148	3484.94	561863
2.42626	0.149495	1.78558	3485	561923
2.47576	0.149495	1.8197	3485.07	561984
2.52525	0.149495	1.85383	3485.15	562046
2.57475	0.149495	1.88796	3485.22	562110
2.62424	0.149495	1.92211	3485.29	562175
2.67374	0.149495	1.95628	3485.37	562240
2.72323	0.149495	1.99045	3485.44	562307
2.77273	0.149495	2.02463	3485.52	562375
2.82222	0.149495	2.05883	3485.6	562445
2.87172	0.149495	2.09304	3485.68	562515
2.92121	0.149495	2.12727	3485.76	562587
2.97071	0.149495	2.16151	3485.85	562660
3.0202	0.149495	2.19576	3485.93	562734
3.0697	0.149495	2.23002	3486.02	562809
3.11919	0.149495	2.2643	3486.11	562885
3.16869	0.149495	2.29859	3486.2	562963
3.21818	0.149495	2.3329	3486.29	563041
3.26768	0.149495	2.36722	3486.38	563121
3.31717	0.149495	2.40155	3486.47	563202
3.36667	0.149495	2.4359	3486.57	563285
3.41616	0.149495	2.47027	3486.66	563368
3.46566	0.149495	2.50465	3486.76	563453
3.51515	0.149495	2.53905	3486.86	563538
3.56465	0.149495	2.57346	3486.96	563625
3.61414	0.149495	2.60789	3487.07	563713
3.66364	0.149495	2.64233	3487.17	563803
3.71313	0.149495	2.67679	3487.27	563893
3.76263	0.149495	2.71127	3487.38	563985
3.81212	0.149495	2.74576	3487.49	564078
3.86162	0.149495	2.78027	3487.6	564172
3.91111	0.149495	2.8148	3487.71	564267
3.96061	0.149495	2.84935	3487.82	564364
4.0101	0.149495	2.88391	3487.94	564461
4.0596	0.149495	2.91849	3488.05	564560
4.10909	0.149495	2.95309	3488.17	564660
4.15859	0.149495	2.98771	3488.29	564762
4.20808	0.149495	3.02235	3488.41	564864
4.25758	0.149495	3.05701	3488.53	564968
4.30707	0.149495	3.09168	3488.65	565072
4.35657	0.149495	3.12637	3488.77	565179
4.40606	0.149495	3.16109	3488.9	565286
4.45556	0.149495	3.19582	3489.03	565394
4.50505	0.149495	3.23058	3489.16	565504
4.55455	0.149495	3.26535	3489.29	565615
4.60404	0.149495	3.30014	3489.42	565727
4.65354	0.149495	3.33496	3489.55	565840
4.70303	0.149495	3.36979	3489.68	565955
4.75253	0.149495	3.40465	3489.82	566070
4.80202	0.149495	3.43953	3489.96	566187
4.85152	0.149495	3.47443	3490.1	566306
4.90101	0.149495	3.50935	3490.24	566425
4.95051	0.149495	3.54429	3490.38	566545
5	0.149495	3.57926	3490.52	566667
0.1	0.19899	0.231516	3483.32	560360
0.149495	0.19899	0.265343	3483.32	560369
0.19899	0.19899	0.299172	3483.33	560378
0.248485	0.19899	0.333003	3483.33	560389
0.29798	0.19899	0.366835	3483.34	560401
0.347475	0.19899	0.40067	3483.35	560414
0.39697	0.19899	0.434508	3483.36	560428
0.446465	0.19899	0.468348	3483.37	560443
0.49596	0.19899	0.50219	3483.39	560459
0.545455	0.19899	0.536036	3483.4	560477
0.594949	0.19899	0.569886	3483.42	560496
0.644444	0.19899	0.603738	3483.44	560516
0.693939	0.19899	0.637595	3483.45	560537
0.743434	0.19899	0.671455	3483.47	560559
0.792929	0.19899	0.70532	3483.5	560582
0.842424	0.19899	0.739188	3483.52	560606
0.891919	0.19899	0.773062	3483.54	560632
0.941414	0.19899	0.80694	3483.57	560659
0.990909	0.19899	0.840823	3483.6	560687
1.0404	0.19899	0.874711	3483.63	560716
1.0899	0.19899	0.908604	3483.66	560746
1.13939	0.19899	0.942503	3483.69	560777
1.18889	0.19899	0.976408	3483.72	560810
1.23838	0.19899	1.01032	3483.75	560843
1.28788	0.19899	1.04424	3483.79	560878
1.33737	0.19899	1.07816	3483.83	560914
1.38687	0.19899	1.11209	3483.87	560951
1.43636	0.19899	1.14603	3483.91	560989
1.48586	0.19899	1.17997	3483.95	561029
1.53535	0.19899	1.21392	3483.99	561069
1.58485	0.19899	1.24788	3484.03	561111
1.63434	0.19899	1.28185	3484.08	561154
1.68384	0.19899	1.31582	3484.13	561198
1.73333	0.19899	1.3498	3484.17	561243
1.78283	0.19899	1.38379	3484.22	561289
1.83232	0.19899	1.41779	3484.27	561337
1.88182	0.19899	1.4518	3484.33	561385
1.93131	0.19899	1.48582	3484.38	561435
1.98081	0.19899	1.51984	3484.44	561486
2.0303	0.19899	1.55388	3484.49	561538
2.0798	0.19899	1.58792	3484.55	561591
2.12929	0.19899	1.62198	3484.61	561646
2.17879	0.19899	1.65604	3484.67	561701
2.22828	0.19899	1.69012	3484.73	561758
2.27778	0.19899	1.7242	3484.8	561816
2.32727	0.19899	1.7583	3484.86	561875
2.37677	0.19899	1.79241	3484.93	561935
2.42626	0.19899	1.82652	3485	561996
2.47576	0.19899	1.86065	3485.07	562059
2.52525	0.19899	1.89479	3485.14	562123
2.57475	0.19899	1.92894	3485.21	562188
2.62424	0.19899	1.96311	3485.28	562254
2.67374	0.19899	1.99728	3485.36	562321
2.72323	0.19899	2.03147	3485.44	562389
2.77273	0.19899	2.06567	3485.51	562459
2.82222	0.19899	2.09989	3485.59	562529
2.87172	0.19899	2.13412	3485.67	562601
2.92121	0.19899	2.16836	3485.76	562674
2.97071	0.19899	2.20261	3485.84	562749
3.0202	0.19899	2.23688	3485.93	562824
3.0697	0.19899	2.27116	3486.01	562901
3.11919	0.19899	2.30545	3486.1	562978
3.16869	0.19899	2.33976	3486.19	563057
3.21818	0.19899	2.37408	3486.28	563137
3.26768	0.19899	2.40842	3486.37	563219
3.31717	0.19899	2.44278	3486.47	563301
3.36667	0.19899	2.47714	3486.56	563385
3.41616	0.19899	2.51153	3486.66	563470
3.46566	0.19899	2.54593	3486.76	563556
3.51515	0.19899	2.58034	3486.86	563643
3.56465	0.19899	2.61477	3486.96	563731
3.61414	0.19899	2.64922	3487.06	563821
3.66364	0.19899	2.68369	3487.16	563912
3.71313	0.19899	2.71817	3487.27	564004
3.76263	0.19899	2.75266	3487.37	564097
3.81212	0.19899	2.78718	3487.48	564191
3.86162	0.19899	2.82171	3487.59	564286
3.91111	0.19899	2.85626	3487.7	564383
3.96061	0.19899	2.89083	3487.82	564481
4.0101	0.19899	2.92541	3487.93	564580
4.0596	0.19899	2.96002	3488.05	564680
4.10909	0.19899	2.99464	3488.16	564782
4.15859	0.19899	3.02928	3488.28	564885
4.20808	0.19899	3.06394	3488.4	564989
4.25758	0.19899	3.09862	3488.52	565094
4.30707	0.19899	3.13332	3488.64	565200
4.35657	0.19899	3.16803	3488.77	565307
4.40606	0.19899	3.20277	3488.89	565416
4.45556	0.19899	3.23753	3489.02	565526
4.50505	0.19899	3.27231	3489.15	565637
4.55455	0.19899	3.3071	3489.28	565749
4.60404	0.19899	3.34192	3489.41	565863
4.65354	0.19899	3.37676	3489.54	565978
4.70303	0.19899	3.41162	3489.68	566094
4.75253	0.19899	3.44651	3489.82	566211
4.80202	0.19899	3.48141	3489.95	566329
4.85152	0.19899	3.51634	3490.09	566449
4.90101	0.19899	3.55129	3490.23	566570
4.95051	0.19899	3.58626	3490.37	566692
5	0.19899	3.62125	3490.52	566815
0.1	0.248485	0.272109	3483.31	560370
0.149495	0.248485	0.305938	3483.31	560380
0.19899	0.248485	0.339769	3483.32	560391
0.248485	0.248485	0.373602	3483.33	560403
0.29798	0.248485	0.407437	3483.33	560416
0.347475	0.248485	0.441275	3483.34	560431
0.39697	0.248485	0.475116	3483.35	560446
0.446465	0.248485	0.508959	3483.36	560463
0.49596	0.248485	0.542806	3483.38	560481
0.545455	0.248485	0.576656	3483.39	560500
0.594949	0.248485	0.610509	3483.41	560520
0.644444	0.248485	0.644367	3483.43	560541
0.693939	0.248485	0.678228	3483.45	560563
0.743434	0.248485	0.712093	3483.47	560587
0.792929	0.248485	0.745963	3483.49	560611
0.842424	0.248485	0.779837	3483.51	560637
0.891919	0.248485	0.813716	3483.53	560664
0.941414	0.248485	0.8476	3483.56	560692
0.990909	0.248485	0.881489	3483.59	560722
1.0404	0.248485	0.915384	3483.62	560752
1.0899	0.248485	0.949284	3483.65	560784
1.13939	0.248485	0.98319	3483.68	560816
1.18889	0.248485	1.0171	3483.71	560850
1.23838	0.248485	1.05102	3483.75	560885
1.28788	0.248485	1.08495	3483.78	560921
1.33737	0.248485	1.11888	3483.82	560959
1.38687	0.248485	1.15282	3483.86	560997
1.43636	0.248485	1.18676	3483.9	561037
1.48586	0.248485	1.22071	3483.94	561077
1.53535	0.248485	1.25467	3483.98	561119
1.58485	0.248485	1.28864	3484.02	561162
1.63434	0.248485	1.32262	3484.07	561207
1.68384	0.248485	1.3566	3484.12	561252
1.73333	0.248485	1.39059	3484.16	561299
1.78283	0.248485	1.42459	3484.21	561346
1.83232	0.248485	1.4586	3484.27	561395
1.88182	0.248485	1.49262	3484.32	561445
1.93131	0.248485	1.52665	3484.37	561496
1.98081	0.248485	1.56069	3484.43	561549
2.0303	0.248485	1.59473	3484.48	561602
2.0798	0.248485	1.62879	3484.54	561657
2.12929	0.248485	1.66286	3484.6	561712
2.17879	0.248485	1.69693	3484.66	561769
2.22828	0.248485	1.73102	3484.73	561828
2.27778	0.248485	1.76512	3484.79	561887
2.32727	0.248485	1.79923	3484.85	561947
2.37677	0.248485	1.83335	3484.92	562009
2.42626	0.248485	1.86748	3484.99	562072
2.47576	0.248485	1.90162	3485.06	562136
2.52525	0.248485	1.93578	3485.13	562201
2.57475	0.248485	1.96994	3485.2	562267
2.62424	0.248485	2.00412	3485.28	562334
2.67374	0.248485	2.03831	3485.35	562403
2.72323	0.248485	2.07252	3485.43	562473
2.77273	0.248485	2.10673	3485.51	562544
2.82222	0.248485	2.14096	3485.58	562616
2.87172	0.248485	2.1752	3485.67	562689
2.92121	0.248485	2.20946	3485.75	562764
2.97071	0.248485	2.24373	3485.83	562839
3.0202	0.248485	2.27801	3485.92	562916
3.0697	0.248485	2.31231	3486	562994
3.11919	0.248485	2.34662	3486.09	563073
3.16869	0.248485	2.38095	3486.18	563154
3.21818	0.248485	2.41529	3486.27	563235
3.26768	0.248485	2.44965	3486.36	563318
3.31717	0.248485	2.48402	3486.46	563402
3.36667	0.248485	2.51841	3486.55	563487
3.41616	0.248485	2.55281	3486.65	563573
3.46566	0.248485	2.58723	3486.75	563660
3.51515	0.248485	2.62166	3486.85	563749
3.56465	0.248485	2.65611	3486.95	563839
3.61414	0.248485	2.69058	3487.05	563930
3.66364	0.248485	2.72506	3487.15	564022
3.71313	0.248485	2.75957	3487.26	564115
3.76263	0.248485	2.79408	3487.37	564210
3.81212	0.248485	2.82862	3487.47	564306
3.86162	0.248485	2.86317	3487.58	564403
3.91111	0.248485	2.89774	3487.7	564501
3.96061	0.248485	2.93233	3487.81	564600
4.0101	0.248485	2.96694	3487.92	564701
4.0596	0.248485	3.00156	3488.04	564802
4.10909	0.248485	3.03621	3488.15	564905
4.15859	0.248485	3.07087	3488.27	565009
4.20808	0.248485	3.10556	3488.39	565115
4.25758	0.248485	3.14026	3488.51	565221
4.30707	0.248485	3.17498	3488.64	565329
4.35657	0.248485	3.20972	3488.76	565438
4.40606	0.248485	3.24448	3488.89	565548
4.45556	0.248485	3.27926	3489.01	565659
4.50505	0.248485	3.31407	3489.14	565772
4.55455	0.248485	3.34889	3489.27	565886
4.60404	0.248485	3.38373	3489.4	566001
4.65354	0.248485	3.4186	3489.54	566117
4.70303	0.248485	3.45349	3489.67	566234
4.75253	0.248485	3.48839	3489.81	566353
4.80202	0.248485	3.52333	3489.95	566473
4.85152	0.248485	3.55828	3490.08	566594
4.90101	0.248485	3.59325	3490.22	566716
4.95051	0.248485	3.62825	3490.37	566840
5	0.248485	3.66327	3490.51	566965
0.1	0.29798	0.312704	3483.3	560382
0.149495	0.29798	0.346535	3483.3	560393
0.19899	0.29798	0.380369	3483.31	560406
0.248485	0.29798	0.414205	3483.31	560419
0.29798	0.29798	0.448043	3483.32	560434
0.347475	0.29798	0.481884	3483.33	560449
0.39697	0.29798	0.515728	3483.34	560466
0.446465	0.29798	0.549576	3483.35	560484
0.49596	0.29798	0.583426	3483.37	560503
0.545455	0.29798	0.61728	3483.38	560524
0.594949	0.29798	0.651138	3483.4	560545
0.644444	0.29798	0.685	3483.42	560568
0.693939	0.29798	0.718867	3483.43	560592
0.743434	0.29798	0.752737	3483.45	560616
0.792929	0.29798	0.786612	3483.48	560643
0.842424	0.29798	0.820492	3483.5	560670
0.891919	0.29798	0.854377	3483.52	560698
0.941414	0.29798	0.888268	3483.55	560728
0.990909	0.29798	0.922163	3483.58	560758
1.0404	0.29798	0.956065	3483.61	560790
1.0899	0.29798	0.989972	3483.64	560823
1.13939	0.29798	1.02389	3483.67	560857
1.18889	0.29798	1.0578	3483.7	560892
1.23838	0.29798	1.09173	3483.73	560929
1.28788	0.29798	1.12566	3483.77	560966
1.33737	0.29798	1.1596	3483.81	561005
1.38687	0.29798	1.19355	3483.85	561045
1.43636	0.29798	1.2275	3483.89	561086
1.48586	0.29798	1.26147	3483.93	561128
1.53535	0.29798	1.29544	3483.97	561171
1.58485	0.29798	1.32941	3484.01	561216
1.63434	0.29798	1.3634	3484.06	561261
1.68384	0.29798	1.39739	3484.11	561308
1.73333	0.29798	1.4314	3484.15	561356
1.78283	0.29798	1.46541	3484.2	561405
1.83232	0.29798	1.49943	3484.25	561455
1.88182	0.29798	1.53346	3484.31	561507
1.93131	0.29798	1.5675	3484.36	561559
1.98081	0.29798	1.60154	3484.42	561613
2.0303	0.29798	1.6356	3484.47	561668
2.0798	0.29798	1.66967	3484.53	561724
2.12929	0.29798	1.70375	3484.59	561781
2.17879	0.29798	1.73784	3484.65	561839
2.22828	0.29798	1.77194	3484.71	561899
2.27778	0.29798	1.80605	3484.78	561960
2.32727	0.29798	1.84017	3484.84	562021
2.37677	0.29798	1.87431	3484.91	562084
2.42626	0.29798	1.90845	3484.98	562149
2.47576	0.29798	1.94261	3485.05	562214
2.52525	0.29798	1.97678	3485.12	562280
2.57475	0.29798	2.01096	3485.19	562348
2.62424	0.29798	2.04515	3485.26	562417
2.67374	0.29798	2.07936	3485.34	562487
2.72323	0.29798	2.11358	3485.42	562558
2.77273	0.29798	2.14781	3485.49	562630
2.82222	0.29798	2.18205	3485.57	562704
2.87172	0.29798	2.21631	3485.66	562779
2.92121	0.29798	2.25059	3485.74	562855
2.97071	0.29798	2.28487	3485.82	562932
3.0202	0.29798	2.31917	3485.91	563010
3.0697	0.29798	2.35349	3485.99	563089
3.11919	0.29798	2.38782	3486.08	563170
3.16869	0.29798	2.42216	3486.17	563252
3.21818	0.29798	2.45652	3486.26	563335
3.26768	0.29798	2.4909	3486.35	563419
3.31717	0.29798	2.52529	3486.45	563504
3.36667	0.29798	2.55969	3486.54	563590
3.41616	0.29798	2.59411	3486.64	563678
3.46566	0.29798	2.62855	3486.74	563767
3.51515	0.29798	2.66301	3486.84	563857
3.56465	0.29798	2.69748	3486.94	563948
3.61414	0.29798	2.73196	3487.04	564041
3.66364	0.29798	2.76647	3487.14	564134
3.71313	0.29798	2.80099	3487.25	564229
3.76263	0.29798	2.83553	3487.36	564325
3.81212	0.29798	2.87008	3487.46	564422
3.86162	0.29798	2.90466	3487.57	564521
3.91111	0.29798	2.93925	3487.69	564620
3.96061	0.29798	2.97386	3487.8	564721
4.0101	0.29798	3.00849	3487.91	564823
4.0596	0.29798	3.04314	3488.03	564926
4.10909	0.29798	3.07781	3488.14	565030
4.15859	0.29798	3.11249	3488.26	565136
4.20808	0.29798	3.1472	3488.38	565243
4.25758	0.29798	3.18193	3488.5	565351
4.30707	0.29798	3.21667	3488.63	565460
4.35657	0.29798	3.25144	3488.75	565570
4.40606	0.29798	3.28622	3488.88	565682
4.45556	0.29798	3.32103	3489	565795
4.50505	0.29798	3.35586	3489.13	565909
4.55455	0.29798	3.39071	3489.26	566024
4.60404	0.29798	3.42558	3489.39	566140
4.65354	0.29798	3.46047	3489.53	566258
4.70303	0.29798	3.49538	3489.66	566377
4.75253	0.29798	3.53031	3489.8	566497
4.80202	0.29798	3.56527	3489.94	566618
4.85152	0.29798	3.60025	3490.07	566741
4.90101	0.29798	3.63525	3490.22	566865
4.95051	0.29798	3.67028	3490.36	566990
5	0.29798	3.70533	3490.5	567116
0.1	0.347475	0.353302	3483.29	560396
0.149495	0.347475	0.387136	3483.29	560408
0.19899	0.347475	0.420972	3483.3	560422
0.248485	0.347475	0.454811	3483.3	560437
0.29798	0.347475	0.488653	3483.31	560453
0.347475	0.347475	0.522498	3483.32	560470
0.39697	0.347475	0.556345	3483.33	560488
0.446465	0.347475	0.590197	3483.34	560507
0.49596	0.347475	0.624052	3483.35	560528
0.545455	0.347475	0.65791	3483.37	560550
0.594949	0.347475	0.691773	3483.38	560573
0.644444	0.347475	0.72564	3483.4	560596
0.693939	0.347475	0.759512	3483.42	560622
0.743434	0.347475	0.793388	3483.44	560648
0.792929	0.347475	0.827269	3483.46	560675
0.842424	0.347475	0.861155	3483.49	560704
0.891919	0.347475	0.895046	3483.51	560734
0.941414	0.347475	0.928943	3483.54	560764
0.990909	0.347475	0.962846	3483.56	560796
1.0404	0.347475	0.996754	3483.59	560830
1.0899	0.347475	1.03067	3483.62	560864
1.13939	0.347475	1.06459	3483.65	560899
1.18889	0.347475	1.09852	3483.69	560936
1.23838	0.347475	1.13245	3483.72	560974
1.28788	0.347475	1.16639	3483.76	561013
1.33737	0.347475	1.20034	3483.79	561053
1.38687	0.347475	1.2343	3483.83	561094
1.43636	0.347475	1.26826	3483.87	561136
1.48586	0.347475	1.30223	3483.91	561180
1.53535	0.347475	1.33621	3483.96	561225
1.58485	0.347475	1.3702	3484	561270
1.63434	0.347475	1.40419	3484.05	561317
1.68384	0.347475	1.4382	3484.09	561366
1.73333	0.347475	1.47221	3484.14	561415
1.78283	0.347475	1.50623	3484.19	561465
1.83232	0.347475	1.54026	3484.24	561517
1.88182	0.347475	1.5743	3484.29	561570
1.93131	0.347475	1.60836	3484.35	561624
1.98081	0.347475	1.64242	3484.4	561679
2.0303	0.347475	1.67649	3484.46	561735
2.0798	0.347475	1.71057	3484.52	561793
2.12929	0.347475	1.74466	3484.58	561851
2.17879	0.347475	1.77876	3484.64	561911
2.22828	0.347475	1.81287	3484.7	561972
2.27778	0.347475	1.847	3484.77	562034
2.32727	0.347475	1.88114	3484.83	562097
2.37677	0.347475	1.91528	3484.9	562162
2.42626	0.347475	1.94944	3484.97	562227
2.47576	0.347475	1.98361	3485.03	562294
2.52525	0.347475	2.0178	3485.11	562362
2.57475	0.347475	2.05199	3485.18	562431
2.62424	0.347475	2.0862	3485.25	562501
2.67374	0.347475	2.12042	3485.33	562572
2.72323	0.347475	2.15466	3485.4	562645
2.77273	0.347475	2.18891	3485.48	562719
2.82222	0.347475	2.22317	3485.56	562794
2.87172	0.347475	2.25744	3485.64	562870
2.92121	0.347475	2.29173	3485.72	562947
2.97071	0.347475	2.32604	3485.81	563026
3.0202	0.347475	2.36035	3485.89	563105
3.0697	0.347475	2.39469	3485.98	563186
3.11919	0.347475	2.42903	3486.07	563268
3.16869	0.347475	2.4634	3486.16	563351
3.21818	0.347475	2.49777	3486.25	563436
3.26768	0.347475	2.53217	3486.34	563521
3.31717	0.347475	2.56657	3486.43	563608
3.36667	0.347475	2.601	3486.53	563696
3.41616	0.347475	2.63544	3486.63	563785
3.46566	0.347475	2.6699	3486.72	563875
3.51515	0.347475	2.70437	3486.82	563967
3.56465	0.347475	2.73886	3486.93	564059
3.61414	0.347475	2.77337	3487.03	564153
3.66364	0.347475	2.8079	3487.13	564248
3.71313	0.347475	2.84244	3487.24	564344
3.76263	0.347475	2.877	3487.34	564442
3.81212	0.347475	2.91158	3487.45	564540
3.86162	0.347475	2.94617	3487.56	564640
3.91111	0.347475	2.98079	3487.67	564741
3.96061	0.347475	3.01542	3487.79	564843
4.0101	0.347475	3.05007	3487.9	564947
4.0596	0.347475	3.08474	3488.02	565051
4.10909	0.347475	3.11943	3488.13	565157
4.15859	0.347475	3.15414	3488.25	565264
4.20808	0.347475	3.18887	3488.37	565372
4.25758	0.347475	3.22362	3488.49	565482
4.30707	0.347475	3.25839	3488.61	565593
4.35657	0.347475	3.29318	3488.74	565704
4.40606	0.347475	3.32799	3488.86	565817
4.45556	0.347475	3.36282	3488.99	565932
4.50505	0.347475	3.39768	3489.12	566047
4.55455	0.347475	3.43255	3489.25	566164
4.60404	0.347475	3.46745	3489.38	566282
4.65354	0.347475	3.50236	3489.52	566401
4.70303	0.347475	3.5373	3489.65	566521
4.75253	0.347475	3.57226	3489.79	566643
4.80202	0.347475	3.60725	3489.92	566766
4.85152	0.347475	3.64226	3490.06	566890
4.90101	0.347475	3.67728	3490.2	567015
4.95051	0.347475	3.71234	3490.35	567141
5	0.347475	3.74741	3490.49	567269
0.1	0.39697	0.393903	3483.27	560411
0.149495	0.39697	0.42774	3483.28	560425
0.19899	0.39697	0.461579	3483.28	560440
0.248485	0.39697	0.495422	3483.29	560456
0.29798	0.39697	0.529267	3483.29	560473
0.347475	0.39697	0.563115	3483.3	560492
0.39697	0.39697	0.596967	3483.31	560511
0.446465	0.39697	0.630823	3483.33	560532
0.49596	0.39697	0.664683	3483.34	560554
0.545455	0.39697	0.698546	3483.35	560577
0.594949	0.39697	0.732414	3483.37	560601
0.644444	0.39697	0.766287	3483.39	560627
0.693939	0.39697	0.800164	3483.41	560653
0.743434	0.39697	0.834046	3483.43	560681
0.792929	0.39697	0.867933	3483.45	560710
0.842424	0.39697	0.901825	3483.47	560740
0.891919	0.39697	0.935723	3483.5	560771
0.941414	0.39697	0.969627	3483.52	560803
0.990909	0.39697	1.00354	3483.55	560836
1.0404	0.39697	1.03745	3483.58	560871
1.0899	0.39697	1.07137	3483.61	560907
1.13939	0.39697	1.1053	3483.64	560944
1.18889	0.39697	1.13924	3483.67	560982
1.23838	0.39697	1.17318	3483.71	561021
1.28788	0.39697	1.20713	3483.74	561061
1.33737	0.39697	1.24109	3483.78	561102
1.38687	0.39697	1.27505	3483.82	561145
1.43636	0.39697	1.30903	3483.86	561189
1.48586	0.39697	1.34301	3483.9	561234
1.53535	0.39697	1.377	3483.94	561280
1.58485	0.39697	1.41099	3483.99	561327
1.63434	0.39697	1.445	3484.03	561375
1.68384	0.39697	1.47901	3484.08	561425
1.73333	0.39697	1.51304	3484.13	561476
1.78283	0.39697	1.54707	3484.18	561528
1.83232	0.39697	1.58111	3484.23	561581
1.88182	0.39697	1.61517	3484.28	561635
1.93131	0.39697	1.64923	3484.33	561690
1.98081	0.39697	1.6833	3484.39	561747
2.0303	0.39697	1.71739	3484.45	561804
2.0798	0.39697	1.75148	3484.5	561863
2.12929	0.39697	1.78558	3484.56	561923
2.17879	0.39697	1.8197	3484.62	561984
2.22828	0.39697	1.85383	3484.69	562046
2.27778	0.39697	1.88796	3484.75	562110
2.32727	0.39697	1.92211	3484.82	562175
2.37677	0.39697	1.95628	3484.88	562240
2.42626	0.39697	1.99045	3484.95	562307
2.47576	0.39697	2.02463	3485.02	562375
2.52525	0.39697	2.05883	3485.09	562445
2.57475	0.39697	2.09304	3485.16	562515
2.62424	0.39697	2.12727	3485.24	562587
2.67374	0.39697	2.16151	3485.31	562660
2.72323	0.39697	2.19576	3485.39	562734
2.77273	0.39697	2.23002	3485.47	562809
2.82222	0.39697	2.2643	3485.55	562885
2.87172	0.39697	2.29859	3485.63	562963
2.92121	0.39697	2.3329	3485.71	563041
2.97071	0.39697	2.36722	3485.79	563121
3.0202	0.39697	2.40155	3485.88	563202
3.0697	0.39697	2.4359	3485.97	563285
3.11919	0.39697	2.47027	3486.05	563368
3.16869	0.39697	2.50465	3486.14	563453
3.21818	0.39697	2.53905	3486.23	563538
3.26768	0.39697	2.57346	3486.33	563625
3.31717	0.39697	2.60789	3486.42	563713
3.36667	0.39697	2.64233	3486.52	563803
3.41616	0.39697	2.67679	3486.61	563893
3.46566	0.39697	2.71127	3486.71	563985
3.51515	0.39697	2.74576	3486.81	564078
3.56465	0.39697	2.78027	3486.91	564172
3.61414	0.39697	2.8148	3487.01	564267
3.66364	0.39697	2.84935	3487.12	564364
3.71313	0.39697	2.88391	3487.22	564461
3.76263	0.39697	2.91849	3487.33	564560
3.81212	0.39697	2.95309	3487.44	564660
3.86162	0.39697	2.98771	3487.55	564762
3.91111	0.39697	3.02235	3487.66	564864
3.96061	0.39697	3.05701	3487.77	564968
4.0101	0.39697	3.09168	3487.89	565072
4.0596	0.39697	3.12637	3488	565179
4.10909	0.39697	3.16109	3488.12	565286
4.15859	0.39697	3.19582	3488.24	565394
4.20808	0.39697	3.23058	3488.36	565504
4.25758	0.39697	3.26535	3488.48	565615
4.30707	0.39697	3.30014	3488.6	565727
4.35657	0.39697	3.33496	3488.73	565840
4.40606	0.39697	3.36979	3488.85	565955
4.45556	0.39697	3.40465	3488.98	566070
4.50505	0.39697	3.43953	3489.11	566187
4.55455	0.39697	3.47443	3489.24	566306
4.60404	0.39697	3.50935	3489.37	566425
4.65354	0.39697	3.54429	3489.5	566545
4.70303	0.39697	3.57926	3489.64	566667
4.75253	0.39697	3.61425	3489.77	566790
4.80202	0.39697	3.64926	3489.91	566915
4.85152	0.39697	3.68429	3490.05	567040
4.90101	0.39697	3.71935	3490.19	567167
4.95051	0.39697	3.75443	3490.33	567295
5	0.39697	3.78954	3490.48	567424
0.1	0.446465	0.434508	3483.25	560428
0.149495	0.446465	0.468348	3483.26	560443
0.19899	0.446465	0.50219	3483.26	560459
0.248485	0.446465	0.536036	3483.27	560477
0.29798	0.446465	0.569886	3483.28	560496
0.347475	0.446465	0.603738	3483.29	560516
0.39697	0.446465	0.637595	3483.3	560537
0.446465	0.446465	0.671455	3483.31	560559
0.49596	0.446465	0.70532	3483.32	560582
0.545455	0.446465	0.739188	3483.34	560606
0.594949	0.446465	0.773062	3483.35	560632
0.644444	0.446465	0.80694	3483.37	560659
0.693939	0.446465	0.840823	3483.39	560687
0.743434	0.446465	0.874711	3483.41	560716
0.792929	0.446465	0.908604	3483.43	560746
0.842424	0.446465	0.942503	3483.45	560777
0.891919	0.446465	0.976408	3483.48	560810
0.941414	0.446465	1.01032	3483.5	560843
0.990909	0.446465	1.04424	3483.53	560878
1.0404	0.446465	1.07816	3483.56	560914
1.0899	0.446465	1.11209	3483.59	560951
1.13939	0.446465	1.14603	3483.62	560989
1.18889	0.446465	1.17997	3483.65	561029
1.23838	0.446465	1.21392	3483.69	561069
1.28788	0.446465	1.24788	3483.72	561111
1.33737	0.446465	1.28185	3483.76	561154
1.38687	0.446465	1.31582	3483.8	561198
1.43636	0.446465	1.3498	3483.84	561243
1.48586	0.446465	1.38379	3483.88	561289
1.53535	0.446465	1.41779	3483.92	561337
1.58485	0.446465	1.4518	3483.97	561385
1.63434	0.446465	1.48582	3484.01	561435
1.68384	0.446465	1.51984	3484.06	561486
1.73333	0.446465	1.55388	3484.11	561538
1.78283	0.446465	1.58792	3484.16	561591
1.83232	0.446465	1.62198	3484.21	561646
1.88182	0.446465	1.65604	3484.26	561701
1.93131	0.446465	1.69012	3484.32	561758
1.98081	0.446465	1.7242	3484.37	561816
2.0303	0.446465	1.7583	3484.43	561875
2.0798	0.446465	1.79241	3484.49	561935
2.12929	0.446465	1.82652	3484.55	561996
2.17879	0.446465	1.86065	3484.61	562059
2.22828	0.446465	1.89479	3484.67	562123
2.27778	0.446465	1.92894	3484.73	562188
2.32727	0.446465	1.96311	3484.8	562254
2.37677	0.446465	1.99728	3484.87	562321
2.42626	0.446465	2.03147	3484.93	562389
2.47576	0.446465	2.06567	3485	562459
2.52525	0.446465	2.09989	3485.07	562529
2.57475	0.446465	2.13412	3485.15	562601
2.62424	0.446465	2.16836	3485.22	562674
2.67374	0.446465	2.20261	3485.3	562749
2.72323	0.446465	2.23688	3485.37	562824
2.77273	0.446465	2.27116	3485.45	562901
2.82222	0.446465	2.30545	3485.53	562978
2.87172	0.446465	2.33976	3485.61	563057
2.92121	0.446465	2.37408	3485.69	563137
2.97071	0.446465	2.40842	3485.78	563219
3.0202	0.446465	2.44278	3485.86	563301
3.0697	0.446465	2.47714	3485.95	563385
3.11919	0.446465	2.51153	3486.04	563470
3.16869	0.446465	2.54593	3486.13	563556
3.21818	0.446465	2.58034	3486.22	563643
3.26768	0.446465	2.61477	3486.31	563731
3.31717	0.446465	2.64922	3486.4	563821
3.36667	0.446465	2.68369	3486.5	563912
3.41616	0.446465	2.71817	3486.6	564004
3.46566	0.446465	2.75266	3486.69	564097
3.51515	0.446465	2.78718	3486.79	564191
3.56465	0.446465	2.82171	3486.89	564286
3.61414	0.446465	2.85626	3487	564383
3.66364	0.446465	2.89083	3487.1	564481
3.71313	0.446465	2.92541	3487.21	564580
3.76263	0.446465	2.96002	3487.31	564680
3.81212	0.446465	2.99464	3487.42	564782
3.86162	0.446465	3.02928	3487.53	564885
3.91111	0.446465	3.06394	3487.64	564989
3.96061	0.446465	3.09862	3487.76	565094
4.0101	0.446465	3.13332	3487.87	565200
4.0596	0.446465	3.16803	3487.98	565307
4.10909	0.446465	3.20277	3488.1	565416
4.15859	0.446465	3.23753	3488.22	565526
4.20808	0.446465	3.27231	3488.34	565637
4.25758	0.446465	3.3071	3488.46	565749
4.30707	0.446465	3.34192	3488.58	565863
4.35657	0.446465	3.37676	3488.71	565978
4.40606	0.446465	3.41162	3488.84	566094
4.45556	0.446465	3.44651	3488.96	566211
4.50505	0.446465	3.48141	3489.09	566329
4.55455	0.446465	3.51634	3489.22	566449
4.60404	0.446465	3.55129	3489.35	566570
4.65354	0.446465	3.58626	3489.49	566692
4.70303	0.446465	3.62125	3489.62	566815
4.75253	0.446465	3.65626	3489.76	566940
4.80202	0.446465	3.6913	3489.9	567065
4.85152	0.446465	3.72637	3490.03	567192
4.90101	0.446465	3.76145	3490.17	567320
4.95051	0.446465	3.79656	3490.32	567450
5	0.446465	3.83169	3490.46	567581
0.1	0.49596	0.475116	3483.24	560446
0.149495	0.49596	0.508959	3483.24	560463
0.19899	0.49596	0.542806	3483.24	560481
0.248485	0.49596	0.576656	3483.25	560500
0.29798	0.49596	0.610509	3483.26	560520
0.347475	0.49596	0.644367	3483.27	560541
0.39697	0.49596	0.678228	3483.28	560563
0.446465	0.49596	0.712093	3483.29	560587
0.49596	0.49596	0.745963	3483.3	560611
0.545455	0.49596	0.779837	3483.32	560637
0.594949	0.49596	0.813716	3483.33	560664
0.644444	0.49596	0.8476	3483.35	560692
0.693939	0.49596	0.881489	3483.37	560722
0.743434	0.49596	0.915384	3483.39	560752
0.792929	0.49596	0.949284	3483.41	560784
0.842424	0.49596	0.98319	3483.43	560816
0.891919	0.49596	1.0171	3483.46	560850
0.941414	0.49596	1.05102	3483.48	560885
0.990909	0.49596	1.08495	3483.51	560921
1.0404	0.49596	1.11888	3483.54	560959
1.0899	0.49596	1.15282	3483.57	560997
1.13939	0.49596	1.18676	3483.6	561037
1.18889	0.49596	1.22071	3483.64	561077
1.23838	0.49596	1.25467	3483.67	561119
1.28788	0.49596	1.28864	3483.71	561162
1.33737	0.49596	1.32262	3483.74	561207
1.38687	0.49596	1.3566	3483.78	561252
1.43636	0.49596	1.39059	3483.82	561299
1.48586	0.49596	1.42459	3483.86	561346
1.53535	0.49596	1.4586	3483.9	561395
1.58485	0.49596	1.49262	3483.95	561445
1.63434	0.49596	1.52665	3483.99	561496
1.68384	0.49596	1.56069	3484.04	561549
1.73333	0.49596	1.59473	3484.09	561602
1.78283	0.49596	1.62879	3484.14	561657
1.83232	0.49596	1.66286	3484.19	561712
1.88182	0.49596	1.69693	3484.24	561769
1.93131	0.49596	1.73102	3484.3	561828
1.98081	0.49596	1.76512	3484.35	561887
2.0303	0.49596	1.79923	3484.41	561947
2.0798	0.49596	1.83335	3484.47	562009
2.12929	0.49596	1.86748	3484.53	562072
2.17879	0.49596	1.90162	3484.59	562136
2.22828	0.49596	1.93578	3484.65	562201
2.27778	0.49596	1.96994	3484.71	562267
2.32727	0.49596	2.00412	3484.78	562334
2.37677	0.49596	2.03831	3484.85	562403
2.42626	0.49596	2.07252	3484.91	562473
2.47576	0.49596	2.10673	3484.98	562544
2.52525	0.49596	2.14096	3485.06	562616
2.57475	0.49596	2.1752	3485.13	562689
2.62424	0.49596	2.20946	3485.2	562764
2.67374	0.49596	2.24373	3485.28	562839
2.72323	0.49596	2.27801	3485.35	562916
2.77273	0.49596	2.31231	3485.43	562994
2.82222	0.49596	2.34662	3485.51	563073
2.87172	0.49596	2.38095	3485.59	563154
2.92121	0.49596	2.41529	3485.67	563235
2.97071	0.49596	2.44965	3485.76	563318
3.0202	0.49596	2.48402	3485.84	563402
3.0697	0.49596	2.51841	3485.93	563487
3.11919	0.49596	2.55281	3486.02	563573
3.16869	0.49596	2.58723	3486.11	563660
3.21818	0.49596	2.62166	3486.2	563749
3.26768	0.49596	2.65611	3486.29	563839
3.31717	0.49596	2.69058	3486.38	563930
3.36667	0.49596	2.72506	3486.48	564022
3.41616	0.49596	2.75957	3486.58	564115
3.46566	0.49596	2.79408	3486.68	564210
3.51515	0.49596	2.82862	3486.77	564306
3.56465	0.49596	2.86317	3486.88	564403
3.61414	0.49596	2.89774	3486.98	564501
3.66364	0.49596	2.93233	3487.08	564600
3.71313	0.49596	2.96694	3487.19	564701
3.76263	0.49596	3.00156	3487.29	564802
3.81212	0.49596	3.03621	3487.4	564905
3.86162	0.49596	3.07087	3487.51	565009
3.91111	0.49596	3.10556	3487.62	565115
3.96061	0.49596	3.14026	3487.74	565221
4.0101	0.49596	3.17498	3487.85	565329
4.0596	0.49596	3.20972	3487.97	565438
4.10909	0.49596	3.24448	3488.08	565548
4.15859	0.49596	3.27926	3488.2	565659
4.20808	0.49596	3.31407	3488.32	565772
4.25758	0.49596	3.34889	3488.44	565886
4.30707	0.49596	3.38373	3488.57	566001
4.35657	0.49596	3.4186	3488.69	566117
4.40606	0.49596	3.45349	3488.82	566234
4.45556	0.49596	3.48839	3488.94	566353
4.50505	0.49596	3.52333	3489.07	566473
4.55455	0.49596	3.55828	3489.2	566594
4.60404	0.49596	3.59325	3489.34	566716
4.65354	0.49596	3.62825	3489.47	566840
4.70303	0.49596	3.66327	3489.6	566965
4.75253	0.49596	3.69831	3489.74	567091
4.80202	0.49596	3.73338	3489.88	567218
4.85152	0.49596	3.76847	3490.02	567346
4.90101	0.49596	3.80358	3490.16	567476
4.95051	0.49596	3.83872	3490.3	567607
5	0.49596	3.87388	3490.44	567739
0.1	0.545455	0.515728	3483.21	560466
0.149495	0.545455	0.549576	3483.22	560484
0.19899	0.545455	0.583426	3483.22	560503
0.248485	0.545455	0.61728	3483.23	560524
0.29798	0.545455	0.651138	3483.24	560545
0.347475	0.545455	0.685	3483.25	560568
0.39697	0.545455	0.718867	3483.26	560592
0.446465	0.545455	0.752737	3483.27	560616
0.49596	0.545455	0.786612	3483.28	560643
0.545455	0.545455	0.820492	3483.3	560670
0.594949	0.545455	0.854377	3483.31	560698
0.644444	0.545455	0.888268	3483.33	560728
0.693939	0.545455	0.922163	3483.35	560758
0.743434	0.545455	0.956065	3483.37	560790
0.792929	0.545455	0.989972	3483.39	560823
0.842424	0.545455	1.02389	3483.41	560857
0.891919	0.545455	1.0578	3483.44	560892
0.941414	0.545455	1.09173	3483.46	560929
0.990909	0.545455	1.12566	3483.49	560966
1.0404	0.545455	1.1596	3483.52	561005
1.0899	0.545455	1.19355	3483.55	561045
1.13939	0.545455	1.2275	3483.58	561086
1.18889	0.545455	1.26147	3483.61	561128
1.23838	0.545455	1.29544	3483.65	561171
1.28788	0.545455	1.32941	3483.68	561216
1.33737	0.545455	1.3634	3483.72	561261
1.38687	0.545455	1.39739	3483.76	561308
1.43636	0.545455	1.4314	3483.8	561356
1.48586	0.545455	1.46541	3483.84	561405
1.53535	0.545455	1.49943	3483.88	561455
1.58485	0.545455	1.53346	3483.93	561507
1.63434	0.545455	1.5675	3483.97	561559
1.68384	0.545455	1.60154	3484.02	561613
1.73333	0.545455	1.6356	3484.07	561668
1.78283	0.545455	1.66967	3484.12	561724
1.83232	0.545455	1.70375	3484.17	561781
1.88182	0.545455	1.73784	3484.22	561839
1.93131	0.545455	1.77194	3484.28	561899
1.98081	0.545455	1.80605	3484.33	561960
2.0303	0.545455	1.84017	3484.39	562021
2.0798	0.545455	1.87431	3484.45	562084
2.12929	0.545455	1.90845	3484.51	562149
2.17879	0.545455	1.94261	3484.57	562214
2.22828	0.545455	1.97678	3484.63	562280
2.27778	0.545455	2.01096	3484.69	562348
2.32727	0.545455	2.04515	3484.76	562417
2.37677	0.545455	2.07936	3484.83	562487
2.42626	0.545455	2.11358	3484.89	562558
2.47576	0.545455	2.14781	3484.96	562630
2.52525	0.545455	2.18205	3485.03	562704
2.57475	0.545455	2.21631	3485.11	562779
2.62424	0.545455	2.25059	3485.18	562855
2.67374	0.545455	2.28487	3485.26	562932
2.72323	0.545455	2.31917	3485.33	563010
2.77273	0.545455	2.35349	3485.41	563089
2.82222	0.545455	2.38782	3485.49	563170
2.87172	0.545455	2.42216	3485.57	563252
2.92121	0.545455	2.45652	3485.65	563335
2.97071	0.545455	2.4909	3485.74	563419
3.0202	0.545455	2.52529	3485.82	563504
3.0697	0.545455	2.55969	3485.91	563590
3.11919	0.545455	2.59411	3486	563678
3.16869	0.545455	2.62855	3486.09	563767
3.21818	0.545455	2.66301	3486.18	563857
3.26768	0.545455	2.69748	3486.27	563948
3.31717	0.545455	2.73196	3486.36	564041
3.36667	0.545455	2.76647	3486.46	564134
3.41616	0.545455	2.80099	3486.56	564229
3.46566	0.545455	2.83553	3486.65	564325
3.51515	0.545455	2.87008	3486.75	564422
3.56465	0.545455	2.90466	3486.86	564521
3.61414	0.545455	2.93925	3486.96	564620
3.66364	0.545455	2.97386	3487.06	564721
3.71313	0.545455	3.00849	3487.17	564823
3.76263	0.545455	3.04314	3487.27	564926
3.81212	0.545455	3.07781	3487.38	565030
3.86162	0.545455	3.11249	3487.49	565136
3.91111	0.545455	3.1472	3487.6	565243
3.96061	0.545455	3.18193	3487.72	565351
4.0101	0.545455	3.21667	3487.83	565460
4.0596	0.545455	3.25144	3487.95	565570
4.10909	0.545455	3.28622	3488.06	565682
4.15859	0.545455	3.32103	3488.18	565795
4.20808	0.545455	3.35586	3488.3	565909
4.25758	0.545455	3.39071	3488.42	566024
4.30707	0.545455	3.42558	3488.55	566140
4.35657	0.545455	3.46047	3488.67	566258
4.40606	0.545455	3.49538	3488.8	566377
4.45556	0.545455	3.53031	3488.92	566497
4.50505	0.545455	3.56527	3489.05	566618
4.55455	0.545455	3.60025	3489.18	566741
4.60404	0.545455	3.63525	3489.32	566865
4.65354	0.545455	3.67028	3489.45	566990
4.70303	0.545455	3.70533	3489.58	567116
4.75253	0.545455	3.7404	3489.72	567243
4.80202	0.545455	3.77549	3489.86	567372
4.85152	0.545455	3.81061	3490	567502
4.90101	0.545455	3.84575	3490.14	567633
4.95051	0.545455	3.88092	3490.28	567766
5	0.545455	3.91611	3490.42	567899
0.1	0.594949	0.556345	3483.19	560488
0.149495	0.594949	0.590197	3483.19	560507
0.19899	0.594949	0.624052	3483.2	560528
0.248485	0.594949	0.65791	3483.21	560550
0.29798	0.594949	0.691773	3483.21	560573
0.347475	0.594949	0.72564	3483.22	560596
0.39697	0.594949	0.759512	3483.23	560622
0.446465	0.594949	0.793388	3483.24	560648
0.49596	0.594949	0.827269	3483.26	560675
0.545455	0.594949	0.861155	3483.27	560704
0.594949	0.594949	0.895046	3483.29	560734
0.644444	0.594949	0.928943	3483.31	560764
0.693939	0.594949	0.962846	3483.33	560796
0.743434	0.594949	0.996754	3483.35	560830
0.792929	0.594949	1.03067	3483.37	560864
0.842424	0.594949	1.06459	3483.39	560899
0.891919	0.594949	1.09852	3483.41	560936
0.941414	0.594949	1.13245	3483.44	560974
0.990909	0.594949	1.16639	3483.47	561013
1.0404	0.594949	1.20034	3483.5	561053
1.0899	0.594949	1.2343	3483.53	561094
1.13939	0.594949	1.26826	3483.56	561136
1.18889	0.594949	1.30223	3483.59	561180
1.23838	0.594949	1.33621	3483.63	561225
1.28788	0.594949	1.3702	3483.66	561270
1.33737	0.594949	1.40419	3483.7	561317
1.38687	0.594949	1.4382	3483.74	561366
1.43636	0.594949	1.47221	3483.78	561415
1.48586	0.594949	1.50623	3483.82	561465
1.53535	0.594949	1.54026	3483.86	561517
1.58485	0.594949	1.5743	3483.9	561570
1.63434	0.594949	1.60836	3483.95	561624
1.68384	0.594949	1.64242	3484	561679
1.73333	0.594949	1.67649	3484.05	561735
1.78283	0.594949	1.71057	3484.1	561793
1.83232	0.594949	1.74466	3484.15	561851
1.88182	0.594949	1.77876	3484.2	561911
1.93131	0.594949	1.81287	3484.25	561972
1.98081	0.594949	1.847	3484.31	562034
2.0303	0.594949	1.88114	3484.37	562097
2.0798	0.594949	1.91528	3484.42	562162
2.12929	0.594949	1.94944	3484.48	562227
2.17879	0.594949	1.98361	3484.54	562294
2.22828	0.594949	2.0178	3484.61	562362
2.27778	0.594949	2.05199	3484.67	562431
2.32727	0.594949	2.0862	3484.74	562501
2.37677	0.594949	2.12042	3484.8	562572
2.42626	0.594949	2.15466	3484.87	562645
2.47576	0.594949	2.18891	3484.94	562719
2.52525	0.594949	2.22317	3485.01	562794
2.57475	0.594949	2.25744	3485.08	562870
2.62424	0.594949	2.29173	3485.16	562947
2.67374	0.594949	2.32604	3485.23	563026
2.72323	0.594949	2.36035	3485.31	563105
2.77273	0.594949	2.39469	3485.39	563186
2.82222	0.594949	2.42903	3485.47	563268
2.87172	0.594949	2.4634	3485.55	563351
2.92121	0.594949	2.49777	3485.63	563436
2.97071	0.594949	2.53217	3485.71	563521
3.0202	0.594949	2.56657	3485.8	563608
3.0697	0.594949	2.601	3485.89	563696
3.11919	0.594949	2.63544	3485.97	563785
3.16869	0.594949	2.6699	3486.06	563875
3.21818	0.594949	2.70437	3486.16	563967
3.26768	0.594949	2.73886	3486.25	564059
3.31717	0.594949	2.77337	3486.34	564153
3.36667	0.594949	2.8079	3486.44	564248
3.41616	0.594949	2.84244	3486.53	564344
3.46566	0.594949	2.877	3486.63	564442
3.51515	0.594949	2.91158	3486.73	564540
3.56465	0.594949	2.94617	3486.83	564640
3.61414	0.594949	2.98079	3486.94	564741
3.66364	0.594949	3.01542	3487.04	564843
3.71313	0.594949	3.05007	3487.14	564947
3.76263	0.594949	3.08474	3487.25	565051
3.81212	0.594949	3.11943	3487.36	565157
3.86162	0.594949	3.15414	3487.47	565264
3.91111	0.594949	3.18887	3487.58	565372
3.96061	0.594949	3.22362	3487.69	565482
4.0101	0.594949	3.25839	3487.81	565593
4.0596	0.594949	3.29318	3487.92	565704
4.10909	0.594949	3.32799	3488.04	565817
4.15859	0.594949	3.36282	3488.16	565932
4.20808	0.594949	3.39768	3488.28	566047
4.25758	0.594949	3.43255	3488.4	566164
4.30707	0.594949	3.46745	3488.52	566282
4.35657	0.594949	3.50236	3488.65	566401
4.40606	0.594949	3.5373	3488.78	566521
4.45556	0.594949	3.57226	3488.9	566643
4.50505	0.594949	3.60725	3489.03	566766
4.55455	0.594949	3.64226	3489.16	566890
4.60404	0.594949	3.67728	3489.29	567015
4.65354	0.594949	3.71234	3489.43	567141
4.70303	0.594949	3.74741	3489.56	567269
4.75253	0.594949	3.78251	3489.7	567398
4.80202	0.594949	3.81764	3489.84	567528
4.85152	0.594949	3.85278	3489.98	567660
4.90101	0.594949	3.88796	3490.12	567792
4.95051	0.594949	3.92315	3490.26	567926
5	0.594949	3.95837	3490.4	568061
0.1	0.644444	0.596967	3483.17	560511
0.149495	0.644444	0.630823	3483.17	560532
0.19899	0.644444	0.664683	3483.17	560554
0.248485	0.644444	0.698546	3483.18	560577
0.29798	0.644444	0.732414	3483.19	560601
0.347475	0.644444	0.766287	3483.2	560627
0.39697	0.644444	0.800164	3483.21	560653
0.446465	0.644444	0.834046	3483.22	560681
0.49596	0.644444	0.867933	3483.23	560710
0.545455	0.644444	0.901825	3483.25	560740
0.594949	0.644444	0.935723	3483.26	560771
0.644444	0.644444	0.969627	3483.28	560803
0.693939	0.644444	1.00354	3483.3	560836
0.743434	0.644444	1.03745	3483.32	560871
0.792929	0.644444	1.07137	3483.34	560907
0.842424	0.644444	1.1053	3483.37	560944
0.891919	0.644444	1.13924	3483.39	560982
0.941414	0.644444	1.17318	3483.42	561021
0.990909	0.644444	1.20713	3483.44	561061
1.0404	0.644444	1.24109	3483.47	561102
1.0899	0.644444	1.27505	3483.5	561145
1.13939	0.644444	1.30903	3483.53	561189
1.18889	0.644444	1.34301	3483.57	561234
1.23838	0.644444	1.377	3483.6	561280
1.28788	0.644444	1.41099	3483.64	561327
1.33737	0.644444	1.445	3483.67	561375
1.38687	0.644444	1.47901	3483.71	561425
1.43636	0.644444	1.51304	3483.75	561476
1.48586	0.644444	1.54707	3483.79	561528
1.53535	0.644444	1.58111	3483.84	561581
1.58485	0.644444	1.61517	3483.88	561635
1.63434	0.644444	1.64923	3483.93	561690
1.68384	0.644444	1.6833	3483.97	561747
1.73333	0.644444	1.71739	3484.02	561804
1.78283	0.644444	1.75148	3484.07	561863
1.83232	0.644444	1.78558	3484.12	561923
1.88182	0.644444	1.8197	3484.17	561984
1.93131	0.644444	1.85383	3484.23	562046
1.98081	0.644444	1.88796	3484.28	562110
2.0303	0.644444	1.92211	3484.34	562175
2.0798	0.644444	1.95628	3484.4	562240
2.12929	0.644444	1.99045	3484.46	562307
2.17879	0.644444	2.02463	3484.52	562375
2.22828	0.644444	2.05883	3484.58	562445
2.27778	0.644444	2.09304	3484.65	562515
2.32727	0.644444	2.12727	3484.71	562587
2.37677	0.644444	2.16151	3484.78	562660
2.42626	0.644444	2.19576	3484.85	562734
2.47576	0.644444	2.23002	3484.92	562809
2.52525	0.644444	2.2643	3484.99	562885
2.57475	0.644444	2.29859	3485.06	562963
2.62424	0.644444	2.3329	3485.13	563041
2.67374	0.644444	2.36722	3485.21	563121
2.72323	0.644444	2.40155	3485.28	563202
2.77273	0.644444	2.4359	3485.36	563285
2.82222	0.644444	2.47027	3485.44	563368
2.87172	0.644444	2.50465	3485.52	563453
2.92121	0.644444	2.53905	3485.61	563538
2.97071	0.644444	2.57346	3485.69	563625
3.0202	0.644444	2.60789	3485.77	563713
3.0697	0.644444	2.64233	3485.86	563803
3.11919	0.644444	2.67679	3485.95	563893
3.16869	0.644444	2.71127	3486.04	563985
3.21818	0.644444	2.74576	3486.13	564078
3.26768	0.644444	2.78027	3486.22	564172
3.31717	0.644444	2.8148	3486.32	564267
3.36667	0.644444	2.84935	3486.41	564364
3.41616	0.644444	2.88391	3486.51	564461
3.46566	0.644444	2.91849	3486.61	564560
3.51515	0.644444	2.95309	3486.71	564660
3.56465	0.644444	2.98771	3486.81	564762
3.61414	0.644444	3.02235	3486.91	564864
3.66364	0.644444	3.05701	3487.01	564968
3.71313	0.644444	3.09168	3487.12	565072
3.76263	0.644444	3.12637	3487.23	565179
3.81212	0.644444	3.16109	3487.34	565286
3.86162	0.644444	3.19582	3487.45	565394
3.91111	0.644444	3.23058	3487.56	565504
3.96061	0.644444	3.26535	3487.67	565615
4.0101	0.644444	3.30014	3487.78	565727
4.0596	0.644444	3.33496	3487.9	565840
4.10909	0.644444	3.36979	3488.02	565955
4.15859	0.644444	3.40465	3488.14	566070
4.20808	0.644444	3.43953	3488.26	566187
4.25758	0.644444	3.47443	3488.38	566306
4.30707	0.644444	3.50935	3488.5	566425
4.35657	0.644444	3.54429	3488.63	566545
4.40606	0.644444	3.57926	3488.75	566667
4.45556	0.644444	3.61425	3488.88	566790
4.50505	0.644444	3.64926	3489.01	566915
4.55455	0.644444	3.68429	3489.14	567040
4.60404	0.644444	3.71935	3489.27	567167
4.65354	0.644444	3.75443	3489.4	567295
4.70303	0.644444	3.78954	3489.54	567424
4.75253	0.644444	3.82466	3489.67	567554
4.80202	0.644444	3.85982	3489.81	567686
4.85152	0.644444	3.89499	3489.95	567819
4.90101	0.644444	3.9302	3490.09	567953
4.95051	0.644444	3.96542	3490.24	568088
5	0.644444	4.00067	3490.38	568225
0.1	0.693939	0.637595	3483.14	560537
0.149495	0.693939	0.671455	3483.14	560559
0.19899	0.693939	0.70532	3483.15	560582
0.248485	0.693939	0.739188	3483.15	560606
0.29798	0.693939	0.773062	3483.16	560632
0.347475	0.693939	0.80694	3483.17	560659
0.39697	0.693939	0.840823	3483.18	560687
0.446465	0.693939	0.874711	3483.19	560716
0.49596	0.693939	0.908604	3483.21	560746
0.545455	0.693939	0.942503	3483.22	560777
0.594949	0.693939	0.976408	3483.24	560810
0.644444	0.693939	1.01032	3483.25	560843
0.693939	0.693939	1.04424	3483.27	560878
0.743434	0.693939	1.07816	3483.29	560914
0.792929	0.693939	1.11209	3483.31	560951
0.842424	0.693939	1.14603	3483.34	560989
0.891919	0.693939	1.17997	3483.36	561029
0.941414	0.693939	1.21392	3483.39	561069
0.990909	0.693939	1.24788	3483.42	561111
1.0404	0.693939	1.28185	3483.44	561154
1.0899	0.693939	1.31582	3483.47	561198
1.13939	0.693939	1.3498	3483.51	561243
1.18889	0.693939	1.38379	3483.54	561289
1.23838	0.693939	1.41779	3483.57	561337
1.28788	0.693939	1.4518	3483.61	561385
1.33737	0.693939	1.48582	3483.65	561435
1.38687	0.693939	1.51984	3483.68	561486
1.43636	0.693939	1.55388	3483.72	561538
1.48586	0.693939	1.58792	3483.77	561591
1.53535	0.693939	1.62198	3483.81	561646
1.58485	0.693939	1.65604	3483.85	561701
1.63434	0.693939	1.69012	3483.9	561758
1.68384	0.693939	1.7242	3483.94	561816
1.73333	0.693939	1.7583	3483.99	561875
1.78283	0.693939	1.79241	3484.04	561935
1.83232	0.693939	1.82652	3484.09	561996
1.88182	0.693939	1.86065	3484.15	562059
1.93131	0.693939	1.89479	3484.2	562123
1.98081	0.693939	1.92894	3484.26	562188
2.0303	0.693939	1.96311	3484.31	562254
2.0798	0.693939	1.99728	3484.37	562321
2.12929	0.693939	2.03147	3484.43	562389
2.17879	0.693939	2.06567	3484.49	562459
2.22828	0.693939	2.09989	3484.55	562529
2.27778	0.693939	2.13412	3484.62	562601
2.32727	0.693939	2.16836	3484.68	562674
2.37677	0.693939	2.20261	3484.75	562749
2.42626	0.693939	2.23688	3484.82	562824
2.47576	0.693939	2.27116	3484.89	562901
2.52525	0.693939	2.30545	3484.96	562978
2.57475	0.693939	2.33976	3485.03	563057
2.62424	0.693939	2.37408	3485.11	563137
2.67374	0.693939	2.40842	3485.18	563219
2.72323	0.693939	2.44278	3485.26	563301
2.77273	0.693939	2.47714	3485.34	563385
2.82222	0.693939	2.51153	3485.42	563470
2.87172	0.693939	2.54593	3485.5	563556
2.92121	0.693939	2.58034	3485.58	563643
2.97071	0.693939	2.61477	3485.66	563731
3.0202	0.693939	2.64922	3485.75	563821
3.0697	0.693939	2.68369	3485.83	563912
3.11919	0.693939	2.71817	3485.92	564004
3.16869	0.693939	2.75266	3486.01	564097
3.21818	0.693939	2.78718	3486.1	564191
3.26768	0.693939	2.82171	3486.2	564286
3.31717	0.693939	2.85626	3486.29	564383
3.36667	0.693939	2.89083	3486.39	564481
3.41616	0.693939	2.92541	3486.48	564580
3.46566	0.693939	2.96002	3486.58	564680
3.51515	0.693939	2.99464	3486.68	564782
3.56465	0.693939	3.02928	3486.78	564885
3.61414	0.693939	3.06394	3486.88	564989
3.66364	0.693939	3.09862	3486.99	565094
3.71313	0.693939	3.13332	3487.09	565200
3.76263	0.693939	3.16803	3487.2	565307
3.81212	0.693939	3.20277	3487.31	565416
3.86162	0.693939	3.23753	3487.42	565526
3.91111	0.693939	3.27231	3487.53	565637
3.96061	0.693939	3.3071	3487.64	565749
4.0101	0.693939	3.34192	3487.76	565863
4.0596	0.693939	3.37676	3487.87	565978
4.10909	0.693939	3.41162	3487.99	566094
4.15859	0.693939	3.44651	3488.11	566211
4.20808	0.693939	3.48141	3488.23	566329
4.25758	0.693939	3.51634	3488.35	566449
4.30707	0.693939	3.55129	3488.47	566570
4.35657	0.693939	3.58626	3488.6	566692
4.40606	0.693939	3.62125	3488.72	566815
4.45556	0.693939	3.65626	3488.85	566940
4.50505	0.693939	3.6913	3488.98	567065
4.55455	0.693939	3.72637	3489.11	567192
4.60404	0.693939	3.76145	3489.24	567320
4.65354	0.693939	3.79656	3489.38	567450
4.70303	0.693939	3.83169	3489.51	567581
4.75253	0.693939	3.86685	3489.65	567712
4.80202	0.693939	3.90203	3489.79	567846
4.85152	0.693939	3.93724	3489.93	567980
4.90101	0.693939	3.97247	3490.07	568116
4.95051	0.693939	4.00773	3490.21	568252
5	0.693939	4.04301	3490.35	568390
0.1	0.743434	0.678228	3483.11	560563
0.149495	0.743434	0.712093	3483.11	560587
0.19899	0.743434	0.745963	3483.12	560611
0.248485	0.743434	0.779837	3483.12	560637
0.29798	0.743434	0.813716	3483.13	560664
0.347475	0.743434	0.8476	3483.14	560692
0.39697	0.743434	0.881489	3483.15	560722
0.446465	0.743434	0.915384	3483.16	560752
0.49596	0.743434	0.949284	3483.18	560784
0.545455	0.743434	0.98319	3483.19	560816
0.594949	0.743434	1.0171	3483.21	560850
0.644444	0.743434	1.05102	3483.22	560885
0.693939	0.743434	1.08495	3483.24	560921
0.743434	0.743434	1.11888	3483.26	560959
0.792929	0.743434	1.15282	3483.29	560997
0.842424	0.743434	1.18676	3483.31	561037
0.891919	0.743434	1.22071	3483.33	561077
0.941414	0.743434	1.25467	3483.36	561119
0.990909	0.743434	1.28864	3483.39	561162
1.0404	0.743434	1.32262	3483.42	561207
1.0899	0.743434	1.3566	3483.45	561252
1.13939	0.743434	1.39059	3483.48	561299
1.18889	0.743434	1.42459	3483.51	561346
1.23838	0.743434	1.4586	3483.54	561395
1.28788	0.743434	1.49262	3483.58	561445
1.33737	0.743434	1.52665	3483.62	561496
1.38687	0.743434	1.56069	3483.66	561549
1.43636	0.743434	1.59473	3483.69	561602
1.48586	0.743434	1.62879	3483.74	561657
1.53535	0.743434	1.66286	3483.78	561712
1.58485	0.743434	1.69693	3483.82	561769
1.63434	0.743434	1.73102	3483.87	561828
1.68384	0.743434	1.76512	3483.92	561887
1.73333	0.743434	1.79923	3483.96	561947
1.78283	0.743434	1.83335	3484.01	562009
1.83232	0.743434	1.86748	3484.06	562072
1.88182	0.743434	1.90162	3484.12	562136
1.93131	0.743434	1.93578	3484.17	562201
1.98081	0.743434	1.96994	3484.23	562267
2.0303	0.743434	2.00412	3484.28	562334
2.0798	0.743434	2.03831	3484.34	562403
2.12929	0.743434	2.07252	3484.4	562473
2.17879	0.743434	2.10673	3484.46	562544
2.22828	0.743434	2.14096	3484.53	562616
2.27778	0.743434	2.1752	3484.59	562689
2.32727	0.743434	2.20946	3484.65	562764
2.37677	0.743434	2.24373	3484.72	562839
2.42626	0.743434	2.27801	3484.79	562916
2.47576	0.743434	2.31231	3484.86	562994
2.52525	0.743434	2.34662	3484.93	563073
2.57475	0.743434	2.38095	3485	563154
2.62424	0.743434	2.41529	3485.08	563235
2.67374	0.743434	2.44965	3485.15	563318
2.72323	0.743434	2.48402	3485.23	563402
2.77273	0.743434	2.51841	3485.31	563487
2.82222	0.743434	2.55281	3485.39	563573
2.87172	0.743434	2.58723	3485.47	563660
2.92121	0.743434	2.62166	3485.55	563749
2.97071	0.743434	2.65611	3485.63	563839
3.0202	0.743434	2.69058	3485.72	563930
3.0697	0.743434	2.72506	3485.81	564022
3.11919	0.743434	2.75957	3485.89	564115
3.16869	0.743434	2.79408	3485.98	564210
3.21818	0.743434	2.82862	3486.07	564306
3.26768	0.743434	2.86317	3486.17	564403
3.31717	0.743434	2.89774	3486.26	564501
3.36667	0.743434	2.93233	3486.36	564600
3.41616	0.743434	2.96694	3486.45	564701
3.46566	0.743434	3.00156	3486.55	564802
3.51515	0.743434	3.03621	3486.65	564905
3.56465	0.743434	3.07087	3486.75	565009
3.61414	0.743434	3.10556	3486.86	565115
3.66364	0.743434	3.14026	3486.96	565221
3.71313	0.743434	3.17498	3487.07	565329
3.76263	0.743434	3.20972	3487.17	565438
3.81212	0.743434	3.24448	3487.28	565548
3.86162	0.743434	3.27926	3487.39	565659
3.91111	0.743434	3.31407	3487.5	565772
3.96061	0.743434	3.34889	3487.62	565886
4.0101	0.743434	3.38373	3487.73	566001
4.0596	0.743434	3.4186	3487.85	566117
4.10909	0.743434	3.45349	3487.96	566234
4.15859	0.743434	3.48839	3488.08	566353
4.20808	0.743434	3.52333	3488.2	566473
4.25758	0.743434	3.55828	3488.32	566594
4.30707	0.743434	3.59325	3488.45	566716
4.35657	0.743434	3.62825	3488.57	566840
4.40606	0.743434	3.66327	3488.7	566965
4.45556	0.743434	3.69831	3488.82	567091
4.50505	0.743434	3.73338	3488.95	567218
4.55455	0.743434	3.76847	3489.08	567346
4.60404	0.743434	3.80358	3489.22	567476
4.65354	0.743434	3.83872	3489.35	567607
4.70303	0.743434	3.87388	3489.48	567739
4.75253	0.743434	3.90907	3489.62	567872
4.80202	0.743434	3.94428	3489.76	568007
4.85152	0.743434	3.97952	3489.9	568143
4.90101	0.743434	4.01478	3490.04	568280
4.95051	0.743434	4.05007	3490.18	568418
5	0.743434	4.08538	3490.33	568558
0.1	0.792929	0.718867	3483.08	560592
0.149495	0.792929	0.752737	3483.08	560616
0.19899	0.792929	0.786612	3483.09	560643
0.248485	0.792929	0.820492	3483.09	560670
0.29798	0.792929	0.854377	3483.1	560698
0.347475	0.792929	0.888268	3483.11	560728
0.39697	0.792929	0.922163	3483.12	560758
0.446465	0.792929	0.956065	3483.13	560790
0.49596	0.792929	0.989972	3483.15	560823
0.545455	0.792929	1.02389	3483.16	560857
0.594949	0.792929	1.0578	3483.18	560892
0.644444	0.792929	1.09173	3483.19	560929
0.693939	0.792929	1.12566	3483.21	560966
0.743434	0.792929	1.1596	3483.23	561005
0.792929	0.792929	1.19355	3483.25	561045
0.842424	0.792929	1.2275	3483.28	561086
0.891919	0.792929	1.26147	3483.3	561128
0.941414	0.792929	1.29544	3483.33	561171
0.990909	0.792929	1.32941	3483.36	561216
1.0404	0.792929	1.3634	3483.38	561261
1.0899	0.792929	1.39739	3483.41	561308
1.13939	0.792929	1.4314	3483.45	561356
1.18889	0.792929	1.46541	3483.48	561405
1.23838	0.792929	1.49943	3483.51	561455
1.28788	0.792929	1.53346	3483.55	561507
1.33737	0.792929	1.5675	3483.59	561559
1.38687	0.792929	1.60154	3483.62	561613
1.43636	0.792929	1.6356	3483.66	561668
1.48586	0.792929	1.66967	3483.71	561724
1.53535	0.792929	1.70375	3483.75	561781
1.58485	0.792929	1.73784	3483.79	561839
1.63434	0.792929	1.77194	3483.84	561899
1.68384	0.792929	1.80605	3483.88	561960
1.73333	0.792929	1.84017	3483.93	562021
1.78283	0.792929	1.87431	3483.98	562084
1.83232	0.792929	1.90845	3484.03	562149
1.88182	0.792929	1.94261	3484.09	562214
1.93131	0.792929	1.97678	3484.14	562280
1.98081	0.792929	2.01096	3484.2	562348
2.0303	0.792929	2.04515	3484.25	562417
2.0798	0.792929	2.07936	3484.31	562487
2.12929	0.792929	2.11358	3484.37	562558
2.17879	0.792929	2.14781	3484.43	562630
2.22828	0.792929	2.18205	3484.49	562704
2.27778	0.792929	2.21631	3484.56	562779
2.32727	0.792929	2.25059	3484.62	562855
2.37677	0.792929	2.28487	3484.69	562932
2.42626	0.792929	2.31917	3484.76	563010
2.47576	0.792929	2.35349	3484.83	563089
2.52525	0.792929	2.38782	3484.9	563170
2.57475	0.792929	2.42216	3484.97	563252
2.62424	0.792929	2.45652	3485.05	563335
2.67374	0.792929	2.4909	3485.12	563419
2.72323	0.792929	2.52529	3485.2	563504
2.77273	0.792929	2.55969	3485.28	563590
2.82222	0.792929	2.59411	3485.36	563678
2.87172	0.792929	2.62855	3485.44	563767
2.92121	0.792929	2.66301	3485.52	563857
2.97071	0.792929	2.69748	3485.6	563948
3.0202	0.792929	2.73196	3485.69	564041
3.0697	0.792929	2.76647	3485.77	564134
3.11919	0.792929	2.80099	3485.86	564229
3.16869	0.792929	2.83553	3485.95	564325
3.21818	0.792929	2.87008	3486.04	564422
3.26768	0.792929	2.90466	3486.14	564521
3.31717	0.792929	2.93925	3486.23	564620
3.36667	0.792929	2.97386	3486.33	564721
3.41616	0.792929	3.00849	3486.42	564823
3.46566	0.792929	3.04314	3486.52	564926
3.51515	0.792929	3.07781	3486.62	565030
3.56465	0.792929	3.11249	3486.72	565136
3.61414	0.792929	3.1472	3486.82	565243
3.66364	0.792929	3.18193	3486.93	565351
3.71313	0.792929	3.21667	3487.03	565460
3.76263	0.792929	3.25144	3487.14	565570
3.81212	0.792929	3.28622	3487.25	565682
3.86162	0.792929	3.32103	3487.36	565795
3.91111	0.792929	3.35586	3487.47	565909
3.96061	0.792929	3.39071	3487.58	566024
4.0101	0.792929	3.42558	3487.7	566140
4.0596	0.792929	3.46047	3487.81	566258
4.10909	0.792929	3.49538	3487.93	566377
4.15859	0.792929	3.53031	3488.05	566497
4.20808	0.792929	3.56527	3488.17	566618
4.25758	0.792929	3.60025	3488.29	566741
4.30707	0.792929	3.63525	3488.42	566865
4.35657	0.792929	3.67028	3488.54	566990
4.40606	0.792929	3.70533	3488.67	567116
4.45556	0.792929	3.7404	3488.79	567243
4.50505	0.792929	3.77549	3488.92	567372
4.55455	0.792929	3.81061	3489.05	567502
4.60404	0.792929	3.84575	3489.19	567633
4.65354	0.792929	3.88092	3489.32	567766
4.70303	0.792929	3.91611	3489.45	567899
4.75253	0.792929	3.95133	3489.59	568034
4.80202	0.792929	3.98657	3489.73	568170
4.85152	0.792929	4.02184	3489.87	568307
4.90101	0.792929	4.05713	3490.01	568446
4.95051	0.792929	4.09245	3490.15	568586
5	0.792929	4.12779	3490.3	568727
0.1	0.842424	0.759512	3483.05	560622
0.149495	0.842424	0.793388	3483.05	560648
0.19899	0.842424	0.827269	3483.05	560675
0.248485	0.842424	0.861155	3483.06	560704
0.29798	0.842424	0.895046	3483.07	560734
0.347475	0.842424	0.928943	3483.08	560764
0.39697	0.842424	0.962846	3483.09	560796
0.446465	0.842424	0.996754	3483.1	560830
0.49596	0.842424	1.03067	3483.11	560864
0.545455	0.842424	1.06459	3483.13	560899
0.594949	0.842424	1.09852	3483.14	560936
0.644444	0.842424	1.13245	3483.16	560974
0.693939	0.842424	1.16639	3483.18	561013
0.743434	0.842424	1.20034	3483.2	561053
0.792929	0.842424	1.2343	3483.22	561094
0.842424	0.842424	1.26826	3483.24	561136
0.891919	0.842424	1.30223	3483.27	561180
0.941414	0.842424	1.33621	3483.29	561225
0.990909	0.842424	1.3702	3483.32	561270
1.0404	0.842424	1.40419	3483.35	561317
1.0899	0.842424	1.4382	3483.38	561366
1.13939	0.842424	1.47221	3483.41	561415
1.18889	0.842424	1.50623	3483.45	561465
1.23838	0.842424	1.54026	3483.48	561517
1.28788	0.842424	1.5743	3483.52	561570
1.33737	0.842424	1.60836	3483.55	561624
1.38687	0.842424	1.64242	3483.59	561679
1.43636	0.842424	1.67649	3483.63	561735
1.48586	0.842424	1.71057	3483.67	561793
1.53535	0.842424	1.74466	3483.71	561851
1.58485	0.842424	1.77876	3483.76	561911
1.63434	0.842424	1.81287	3483.8	561972
1.68384	0.842424	1.847	3483.85	562034
1.73333	0.842424	1.88114	3483.9	562097
1.78283	0.842424	1.91528	3483.95	562162
1.83232	0.842424	1.94944	3484	562227
1.88182	0.842424	1.98361	3484.05	562294
1.93131	0.842424	2.0178	3484.11	562362
1.98081	0.842424	2.05199	3484.16	562431
2.0303	0.842424	2.0862	3484.22	562501
2.0798	0.842424	2.12042	3484.28	562572
2.12929	0.842424	2.15466	3484.34	562645
2.17879	0.842424	2.18891	3484.4	562719
2.22828	0.842424	2.22317	3484.46	562794
2.27778	0.842424	2.25744	3484.52	562870
2.32727	0.842424	2.29173	3484.59	562947
2.37677	0.842424	2.32604	3484.66	563026
2.42626	0.842424	2.36035	3484.73	563105
2.47576	0.842424	2.39469	3484.79	563186
2.52525	0.842424	2.42903	3484.87	563268
2.57475	0.842424	2.4634	3484.94	563351
2.62424	0.842424	2.49777	3485.01	563436
2.67374	0.842424	2.53217	3485.09	563521
2.72323	0.842424	2.56657	3485.16	563608
2.77273	0.842424	2.601	3485.24	563696
2.82222	0.842424	2.63544	3485.32	563785
2.87172	0.842424	2.6699	3485.4	563875
2.92121	0.842424	2.70437	3485.49	563967
2.97071	0.842424	2.73886	3485.57	564059
3.0202	0.842424	2.77337	3485.66	564153
3.0697	0.842424	2.8079	3485.74	564248
3.11919	0.842424	2.84244	3485.83	564344
3.16869	0.842424	2.877	3485.92	564442
3.21818	0.842424	2.91158	3486.01	564540
3.26768	0.842424	2.94617	3486.1	564640
3.31717	0.842424	2.98079	3486.2	564741
3.36667	0.842424	3.01542	3486.29	564843
3.41616	0.842424	3.05007	3486.39	564947
3.46566	0.842424	3.08474	3486.49	565051
3.51515	0.842424	3.11943	3486.59	565157
3.56465	0.842424	3.15414	3486.69	565264
3.61414	0.842424	3.18887	3486.79	565372
3.66364	0.842424	3.22362	3486.9	565482
3.71313	0.842424	3.25839	3487	565593
3.76263	0.842424	3.29318	3487.11	565704
3.81212	0.842424	3.32799	3487.22	565817
3.86162	0.842424	3.36282	3487.33	565932
3.91111	0.842424	3.39768	3487.44	566047
3.96061	0.842424	3.43255	3487.55	566164
4.0101	0.842424	3.46745	3487.67	566282
4.0596	0.842424	3.50236	3487.78	566401
4.10909	0.842424	3.5373	3487.9	566521
4.15859	0.842424	3.57226	3488.02	566643
4.20808	0.842424	3.60725	3488.14	566766
4.25758	0.842424	3.64226	3488.26	566890
4.30707	0.842424	3.67728	3488.38	567015
4.35657	0.842424	3.71234	3488.51	567141
4.40606	0.842424	3.74741	3488.63	567269
4.45556	0.842424	3.78251	3488.76	567398
4.50505	0.842424	3.81764	3488.89	567528
4.55455	0.842424	3.85278	3489.02	567660
4.60404	0.842424	3.88796	3489.15	567792
4.65354	0.842424	3.92315	3489.29	567926
4.70303	0.842424	3.95837	3489.42	568061
4.75253	0.842424	3.99362	3489.56	568197
4.80202	0.842424	4.02889	3489.7	568335
4.85152	0.842424	4.06419	3489.84	568474
4.90101	0.842424	4.09951	3489.98	568614
4.95051	0.842424	4.13486	3490.12	568755
5	0.842424	4.17024	3490.26	568898
0.1	0.891919	0.800164	3483.01	560653
0.149495	0.891919	0.834046	3483.01	560681
0.19899	0.891919	0.867933	3483.02	560710
0.248485	0.891919	0.901825	3483.02	560740
0.29798	0.891919	0.935723	3483.03	560771
0.347475	0.891919	0.969627	3483.04	560803
0.39697	0.891919	1.00354	3483.05	560836
0.446465	0.891919	1.03745	3483.06	560871
0.49596	0.891919	1.07137	3483.08	560907
0.545455	0.891919	1.1053	3483.09	560944
0.594949	0.891919	1.13924	3483.11	560982
0.644444	0.891919	1.17318	3483.13	561021
0.693939	0.891919	1.20713	3483.14	561061
0.743434	0.891919	1.24109	3483.16	561102
0.792929	0.891919	1.27505	3483.19	561145
0.842424	0.891919	1.30903	3483.21	561189
0.891919	0.891919	1.34301	3483.23	561234
0.941414	0.891919	1.377	3483.26	561280
0.990909	0.891919	1.41099	3483.29	561327
1.0404	0.891919	1.445	3483.32	561375
1.0899	0.891919	1.47901	3483.35	561425
1.13939	0.891919	1.51304	3483.38	561476
1.18889	0.891919	1.54707	3483.41	561528
1.23838	0.891919	1.58111	3483.44	561581
1.28788	0.891919	1.61517	3483.48	561635
1.33737	0.891919	1.64923	3483.52	561690
1.38687	0.891919	1.6833	3483.56	561747
1.43636	0.891919	1.71739	3483.6	561804
1.48586	0.891919	1.75148	3483.64	561863
1.53535	0.891919	1.78558	3483.68	561923
1.58485	0.891919	1.8197	3483.72	561984
1.63434	0.891919	1.85383	3483.77	562046
1.68384	0.891919	1.88796	3483.82	562110
1.73333	0.891919	1.92211	3483.86	562175
1.78283	0.891919	1.95628	3483.91	562240
1.83232	0.891919	1.99045	3483.97	562307
1.88182	0.891919	2.02463	3484.02	562375
1.93131	0.891919	2.05883	3484.07	562445
1.98081	0.891919	2.09304	3484.13	562515
2.0303	0.891919	2.12727	3484.18	562587
2.0798	0.891919	2.16151	3484.24	562660
2.12929	0.891919	2.19576	3484.3	562734
2.17879	0.891919	2.23002	3484.36	562809
2.22828	0.891919	2.2643	3484.43	562885
2.27778	0.891919	2.29859	3484.49	562963
2.32727	0.891919	2.3329	3484.56	563041
2.37677	0.891919	2.36722	3484.62	563121
2.42626	0.891919	2.40155	3484.69	563202
2.47576	0.891919	2.4359	3484.76	563285
2.52525	0.891919	2.47027	3484.83	563368
2.57475	0.891919	2.50465	3484.9	563453
2.62424	0.891919	2.53905	3484.98	563538
2.67374	0.891919	2.57346	3485.05	563625
2.72323	0.891919	2.60789	3485.13	563713
2.77273	0.891919	2.64233	3485.21	563803
2.82222	0.891919	2.67679	3485.29	563893
2.87172	0.891919	2.71127	3485.37	563985
2.92121	0.891919	2.74576	3485.45	564078
2.97071	0.891919	2.78027	3485.53	564172
3.0202	0.891919	2.8148	3485.62	564267
3.0697	0.891919	2.84935	3485.71	564364
3.11919	0.891919	2.88391	3485.8	564461
3.16869	0.891919	2.91849	3485.89	564560
3.21818	0.891919	2.95309	3485.98	564660
3.26768	0.891919	2.98771	3486.07	564762
3.31717	0.891919	3.02235	3486.16	564864
3.36667	0.891919	3.05701	3486.26	564968
3.41616	0.891919	3.09168	3486.36	565072
3.46566	0.891919	3.12637	3486.45	565179
3.51515	0.891919	3.16109	3486.55	565286
3.56465	0.891919	3.19582	3486.65	565394
3.61414	0.891919	3.23058	3486.76	565504
3.66364	0.891919	3.26535	3486.86	565615
3.71313	0.891919	3.30014	3486.97	565727
3.76263	0.891919	3.33496	3487.07	565840
3.81212	0.891919	3.36979	3487.18	565955
3.86162	0.891919	3.40465	3487.29	566070
3.91111	0.891919	3.43953	3487.4	566187
3.96061	0.891919	3.47443	3487.52	566306
4.0101	0.891919	3.50935	3487.63	566425
4.0596	0.891919	3.54429	3487.75	566545
4.10909	0.891919	3.57926	3487.87	566667
4.15859	0.891919	3.61425	3487.98	566790
4.20808	0.891919	3.64926	3488.1	566915
4.25758	0.891919	3.68429	3488.23	567040
4.30707	0.891919	3.71935	3488.35	567167
4.35657	0.891919	3.75443	3488.47	567295
4.40606	0.891919	3.78954	3488.6	567424
4.45556	0.891919	3.82466	3488.73	567554
4.50505	0.891919	3.85982	3488.86	567686
4.55455	0.891919	3.89499	3488.99	567819
4.60404	0.891919	3.9302	3489.12	567953
4.65354	0.891919	3.96542	3489.25	568088
4.70303	0.891919	4.00067	3489.39	568225
4.75253	0.891919	4.03595	3489.53	568363
4.80202	0.891919	4.07125	3489.66	568502
4.85152	0.891919	4.10658	3489.8	568642
4.90101	0.891919	4.14193	3489.94	568784
4.95051	0.891919	4.17731	3490.09	568927
5	0.891919	4.21272	3490.23	569071
0.1	0.941414	0.840823	3482.97	560687
0.149495	0.941414	0.874711	3482.98	560716
0.19899	0.941414	0.908604	3482.98	560746
0.248485	0.941414	0.942503	3482.99	560777
0.29798	0.941414	0.976408	3482.99	560810
0.347475	0.941414	1.01032	3483	560843
0.39697	0.941414	1.04424	3483.01	560878
0.446465	0.941414	1.07816	3483.03	560914
0.49596	0.941414	1.11209	3483.04	560951
0.545455	0.941414	1.14603	3483.05	560989
0.594949	0.941414	1.17997	3483.07	561029
0.644444	0.941414	1.21392	3483.09	561069
0.693939	0.941414	1.24788	3483.11	561111
0.743434	0.941414	1.28185	3483.13	561154
0.792929	0.941414	1.31582	3483.15	561198
0.842424	0.941414	1.3498	3483.17	561243
0.891919	0.941414	1.38379	3483.2	561289
0.941414	0.941414	1.41779	3483.22	561337
0.990909	0.941414	1.4518	3483.25	561385
1.0404	0.941414	1.48582	3483.28	561435
1.0899	0.941414	1.51984	3483.31	561486
1.13939	0.941414	1.55388	3483.34	561538
1.18889	0.941414	1.58792	3483.37	561591
1.23838	0.941414	1.62198	3483.41	561646
1.28788	0.941414	1.65604	3483.44	561701
1.33737	0.941414	1.69012	3483.48	561758
1.38687	0.941414	1.7242	3483.52	561816
1.43636	0.941414	1.7583	3483.56	561875
1.48586	0.941414	1.79241	3483.6	561935
1.53535	0.941414	1.82652	3483.64	561996
1.58485	0.941414	1.86065	3483.69	562059
1.63434	0.941414	1.89479	3483.73	562123
1.68384	0.941414	1.92894	3483.78	562188
1.73333	0.941414	1.96311	3483.83	562254
1.78283	0.941414	1.99728	3483.88	562321
1.83232	0.941414	2.03147	3483.93	562389
1.88182	0.941414	2.06567	3483.98	562459
1.93131	0.941414	2.09989	3484.03	562529
1.98081	0.941414	2.13412	3484.09	562601
2.0303	0.941414	2.16836	3484.15	562674
2.0798	0.941414	2.20261	3484.21	562749
2.12929	0.941414	2.23688	3484.26	562824
2.17879	0.941414	2.27116	3484.33	562901
2.22828	0.941414	2.30545	3484.39	562978
2.27778	0.941414	2.33976	3484.45	563057
2.32727	0.941414	2.37408	3484.52	563137
2.37677	0.941414	2.40842	3484.58	563219
2.42626	0.941414	2.44278	3484.65	563301
2.47576	0.941414	2.47714	3484.72	563385
2.52525	0.941414	2.51153	3484.79	563470
2.57475	0.941414	2.54593	3484.87	563556
2.62424	0.941414	2.58034	3484.94	563643
2.67374	0.941414	2.61477	3485.02	563731
2.72323	0.941414	2.64922	3485.09	563821
2.77273	0.941414	2.68369	3485.17	563912
2.82222	0.941414	2.71817	3485.25	564004
2.87172	0.941414	2.75266	3485.33	564097
2.92121	0.941414	2.78718	3485.41	564191
2.97071	0.941414	2.82171	3485.5	564286
3.0202	0.941414	2.85626	3485.58	564383
3.0697	0.941414	2.89083	3485.67	564481
3.11919	0.941414	2.92541	3485.76	564580
3.16869	0.941414	2.96002	3485.85	564680
3.21818	0.941414	2.99464	3485.94	564782
3.26768	0.941414	3.02928	3486.03	564885
3.31717	0.941414	3.06394	3486.13	564989
3.36667	0.941414	3.09862	3486.22	565094
3.41616	0.941414	3.13332	3486.32	565200
3.46566	0.941414	3.16803	3486.42	565307
3.51515	0.941414	3.20277	3486.52	565416
3.56465	0.941414	3.23753	3486.62	565526
3.61414	0.941414	3.27231	3486.72	565637
3.66364	0.941414	3.3071	3486.83	565749
3.71313	0.941414	3.34192	3486.93	565863
3.76263	0.941414	3.37676	3487.04	565978
3.81212	0.941414	3.41162	3487.15	566094
3.86162	0.941414	3.44651	3487.26	566211
3.91111	0.941414	3.48141	3487.37	566329
3.96061	0.941414	3.51634	3487.48	566449
4.0101	0.941414	3.55129	3487.6	566570
4.0596	0.941414	3.58626	3487.71	566692
4.10909	0.941414	3.62125	3487.83	566815
4.15859	0.941414	3.65626	3487.95	566940
4.20808	0.941414	3.6913	3488.07	567065
4.25758	0.941414	3.72637	3488.19	567192
4.30707	0.941414	3.76145	3488.31	567320
4.35657	0.941414	3.79656	3488.44	567450
4.40606	0.941414	3.83169	3488.56	567581
4.45556	0.941414	3.86685	3488.69	567712
4.50505	0.941414	3.90203	3488.82	567846
4.55455	0.941414	3.93724	3488.95	567980
4.60404	0.941414	3.97247	3489.08	568116
4.65354	0.941414	4.00773	3489.22	568252
4.70303	0.941414	4.04301	3489.35	568390
4.75253	0.941414	4.07832	3489.49	568530
4.80202	0.941414	4.11365	3489.63	568670
4.85152	0.941414	4.14901	3489.77	568812
4.90101	0.941414	4.18439	3489.91	568955
4.95051	0.941414	4.21981	3490.05	569100
5	0.941414	4.25524	3490.2	569245
0.1	0.990909	0.881489	3482.93	560722
0.149495	0.990909	0.915384	3482.94	560752
0.19899	0.990909	0.949284	3482.94	560784
0.248485	0.990909	0.98319	3482.95	560816
0.29798	0.990909	1.0171	3482.96	560850
0.347475	0.990909	1.05102	3482.96	560885
0.39697	0.990909	1.08495	3482.98	560921
0.446465	0.990909	1.11888	3482.99	560959
0.49596	0.990909	1.15282	3483	560997
0.545455	0.990909	1.18676	3483.02	561037
0.594949	0.990909	1.22071	3483.03	561077
0.644444	0.990909	1.25467	3483.05	561119
0.693939	0.990909	1.28864	3483.07	561162
0.743434	0.990909	1.32262	3483.09	561207
0.792929	0.990909	1.3566	3483.11	561252
0.842424	0.990909	1.39059	3483.13	561299
0.891919	0.990909	1.42459	3483.16	561346
0.941414	0.990909	1.4586	3483.18	561395
0.990909	0.990909	1.49262	3483.21	561445
1.0404	0.990909	1.52665	3483.24	561496
1.0899	0.990909	1.56069	3483.27	561549
1.13939	0.990909	1.59473	3483.3	561602
1.18889	0.990909	1.62879	3483.33	561657
1.23838	0.990909	1.66286	3483.37	561712
1.28788	0.990909	1.69693	3483.4	561769
1.33737	0.990909	1.73102	3483.44	561828
1.38687	0.990909	1.76512	3483.48	561887
1.43636	0.990909	1.79923	3483.52	561947
1.48586	0.990909	1.83335	3483.56	562009
1.53535	0.990909	1.86748	3483.6	562072
1.58485	0.990909	1.90162	3483.65	562136
1.63434	0.990909	1.93578	3483.69	562201
1.68384	0.990909	1.96994	3483.74	562267
1.73333	0.990909	2.00412	3483.79	562334
1.78283	0.990909	2.03831	3483.84	562403
1.83232	0.990909	2.07252	3483.89	562473
1.88182	0.990909	2.10673	3483.94	562544
1.93131	0.990909	2.14096	3484	562616
1.98081	0.990909	2.1752	3484.05	562689
2.0303	0.990909	2.20946	3484.11	562764
2.0798	0.990909	2.24373	3484.17	562839
2.12929	0.990909	2.27801	3484.23	562916
2.17879	0.990909	2.31231	3484.29	562994
2.22828	0.990909	2.34662	3484.35	563073
2.27778	0.990909	2.38095	3484.41	563154
2.32727	0.990909	2.41529	3484.48	563235
2.37677	0.990909	2.44965	3484.55	563318
2.42626	0.990909	2.48402	3484.61	563402
2.47576	0.990909	2.51841	3484.68	563487
2.52525	0.990909	2.55281	3484.75	563573
2.57475	0.990909	2.58723	3484.83	563660
2.62424	0.990909	2.62166	3484.9	563749
2.67374	0.990909	2.65611	3484.98	563839
2.72323	0.990909	2.69058	3485.05	563930
2.77273	0.990909	2.72506	3485.13	564022
2.82222	0.990909	2.75957	3485.21	564115
2.87172	0.990909	2.79408	3485.29	564210
2.92121	0.990909	2.82862	3485.37	564306
2.97071	0.990909	2.86317	3485.46	564403
3.0202	0.990909	2.89774	3485.54	564501
3.0697	0.990909	2.93233	3485.63	564600
3.11919	0.990909	2.96694	3485.72	564701
3.16869	0.990909	3.00156	3485.81	564802
3.21818	0.990909	3.03621	3485.9	564905
3.26768	0.990909	3.07087	3485.99	565009
3.31717	0.990909	3.10556	3486.09	565115
3.36667	0.990909	3.14026	3486.18	565221
3.41616	0.990909	3.17498	3486.28	565329
3.46566	0.990909	3.20972	3486.38	565438
3.51515	0.990909	3.24448	3486.48	565548
3.56465	0.990909	3.27926	3486.58	565659
3.61414	0.990909	3.31407	3486.68	565772
3.66364	0.990909	3.34889	3486.79	565886
3.71313	0.990909	3.38373	3486.89	566001
3.76263	0.990909	3.4186	3487	566117
3.81212	0.990909	3.45349	3487.11	566234
3.86162	0.990909	3.48839	3487.22	566353
3.91111	0.990909	3.52333	3487.33	566473
3.96061	0.990909	3.55828	3487.44	566594
4.0101	0.990909	3.59325	3487.56	566716
4.0596	0.990909	3.62825	3487.67	566840
4.10909	0.990909	3.66327	3487.79	566965
4.15859	0.990909	3.69831	3487.91	567091
4.20808	0.990909	3.73338	3488.03	567218
4.25758	0.990909	3.76847	3488.15	567346
4.30707	0.990909	3.80358	3488.27	567476
4.35657	0.990909	3.83872	3488.4	567607
4.40606	0.990909	3.87388	3488.53	567739
4.45556	0.990909	3.90907	3488.65	567872
4.50505	0.990909	3.94428	3488.78	568007
4.55455	0.990909	3.97952	3488.91	568143
4.60404	0.990909	4.01478	3489.05	568280
4.65354	0.990909	4.05007	3489.18	568418
4.70303	0.990909	4.08538	3489.31	568558
4.75253	0.990909	4.12072	3489.45	568699
4.80202	0.990909	4.15608	3489.59	568841
4.85152	0.990909	4.19147	3489.73	568984
4.90101	0.990909	4.22689	3489.87	569129
4.95051	0.990909	4.26234	3490.01	569274
5	0.990909	4.29781	3490.16	569422
0.1	1.0404	0.922163	3482.89	560758
0.149495	1.0404	0.956065	3482.9	560790
0.19899	1.0404	0.989972	3482.9	560823
0.248485	1.0404	1.02389	3482.91	560857
0.29798	1.0404	1.0578	3482.91	560892
0.347475	1.0404	1.09173	3482.92	560929
0.39697	1.0404	1.12566	3482.93	560966
0.446465	1.0404	1.1596	3482.95	561005
0.49596	1.0404	1.19355	3482.96	561045
0.545455	1.0404	1.2275	3482.97	561086
0.594949	1.0404	1.26147	3482.99	561128
0.644444	1.0404	1.29544	3483.01	561171
0.693939	1.0404	1.32941	3483.03	561216
0.743434	1.0404	1.3634	3483.05	561261
0.792929	1.0404	1.39739	3483.07	561308
0.842424	1.0404	1.4314	3483.09	561356
0.891919	1.0404	1.46541	3483.12	561405
0.941414	1.0404	1.49943	3483.14	561455
0.990909	1.0404	1.53346	3483.17	561507
1.0404	1.0404	1.5675	3483.2	561559
1.0899	1.0404	1.60154	3483.23	561613
1.13939	1.0404	1.6356	3483.26	561668
1.18889	1.0404	1.66967	3483.29	561724
1.23838	1.0404	1.70375	3483.33	561781
1.28788	1.0404	1.73784	3483.36	561839
1.33737	1.0404	1.77194	3483.4	561899
1.38687	1.0404	1.80605	3483.44	561960
1.43636	1.0404	1.84017	3483.48	562021
1.48586	1.0404	1.87431	3483.52	562084
1.53535	1.0404	1.90845	3483.56	562149
1.58485	1.0404	1.94261	3483.61	562214
1.63434	1.0404	1.97678	3483.65	562280
1.68384	1.0404	2.01096	3483.7	562348
1.73333	1.0404	2.04515	3483.75	562417
1.78283	1.0404	2.07936	3483.8	562487
1.83232	1.0404	2.11358	3483.85	562558
1.88182	1.0404	2.14781	3483.9	562630
1.93131	1.0404	2.18205	3483.95	562704
1.98081	1.0404	2.21631	3484.01	562779
2.0303	1.0404	2.25059	3484.07	562855
2.0798	1.0404	2.28487	3484.12	562932
2.12929	1.0404	2.31917	3484.18	563010
2.17879	1.0404	2.35349	3484.25	563089
2.22828	1.0404	2.38782	3484.31	563170
2.27778	1.0404	2.42216	3484.37	563252
2.32727	1.0404	2.45652	3484.44	563335
2.37677	1.0404	2.4909	3484.5	563419
2.42626	1.0404	2.52529	3484.57	563504
2.47576	1.0404	2.55969	3484.64	563590
2.52525	1.0404	2.59411	3484.71	563678
2.57475	1.0404	2.62855	3484.79	563767
2.62424	1.0404	2.66301	3484.86	563857
2.67374	1.0404	2.69748	3484.94	563948
2.72323	1.0404	2.73196	3485.01	564041
2.77273	1.0404	2.76647	3485.09	564134
2.82222	1.0404	2.80099	3485.17	564229
2.87172	1.0404	2.83553	3485.25	564325
2.92121	1.0404	2.87008	3485.33	564422
2.97071	1.0404	2.90466	3485.42	564521
3.0202	1.0404	2.93925	3485.5	564620
3.0697	1.0404	2.97386	3485.59	564721
3.11919	1.0404	3.00849	3485.68	564823
3.16869	1.0404	3.04314	3485.77	564926
3.21818	1.0404	3.07781	3485.86	565030
3.26768	1.0404	3.11249	3485.95	565136
3.31717	1.0404	3.1472	3486.05	565243
3.36667	1.0404	3.18193	3486.14	565351
3.41616	1.0404	3.21667	3486.24	565460
3.46566	1.0404	3.25144	3486.34	565570
3.51515	1.0404	3.28622	3486.44	565682
3.56465	1.0404	3.32103	3486.54	565795
3.61414	1.0404	3.35586	3486.64	565909
3.66364	1.0404	3.39071	3486.75	566024
3.71313	1.0404	3.42558	3486.85	566140
3.76263	1.0404	3.46047	3486.96	566258
3.81212	1.0404	3.49538	3487.07	566377
3.86162	1.0404	3.53031	3487.18	566497
3.91111	1.0404	3.56527	3487.29	566618
3.96061	1.0404	3.60025	3487.4	566741
4.0101	1.0404	3.63525	3487.52	566865
4.0596	1.0404	3.67028	3487.63	566990
4.10909	1.0404	3.70533	3487.75	567116
4.15859	1.0404	3.7404	3487.87	567243
4.20808	1.0404	3.77549	3487.99	567372
4.25758	1.0404	3.81061	3488.11	567502
4.30707	1.0404	3.84575	3488.23	567633
4.35657	1.0404	3.88092	3488.36	567766
4.40606	1.0404	3.91611	3488.49	567899
4.45556	1.0404	3.95133	3488.61	568034
4.50505	1.0404	3.98657	3488.74	568170
4.55455	1.0404	4.02184	3488.87	568307
4.60404	1.0404	4.05713	3489.01	568446
4.65354	1.0404	4.09245	3489.14	568586
4.70303	1.0404	4.12779	3489.27	568727
4.75253	1.0404	4.16316	3489.41	568869
4.80202	1.0404	4.19855	3489.55	569013
4.85152	1.0404	4.23398	3489.69	569158
4.90101	1.0404	4.26943	3489.83	569304
4.95051	1.0404	4.3049	3489.97	569451
[truncated: 8,001 more rows]
