# Supplementary material for: R&D and pricing strategies in the intelligent vehicle supply chain under cross-organizational cooperative models
Source: PLoS One. 2025 Apr 24;20(4):e0321903. doi: 10.1371/journal.pone.0321903 (PMC12021157; doi:10.1371/journal.pone.0321903)
Supplement: S1 Data — Dataset. (ZIP) [file pone.0321903.s001.zip › S1_Dataset/Original data for the figures/Fig6_data.xlsx]

## Sheet: Sheet1
Theta	p_SH	p_SZ	p_ZH	p_LH
0.1	0	0.129556	0.609623	0.280769
0.109091	0	0.128608	0.609008	0.279992
0.118182	0	0.127644	0.60822	0.279147
0.127273	0	0.126663	0.607258	0.278235
0.136364	0	0.125666	0.606122	0.277255
0.145455	0	0.124652	0.604813	0.276207
0.154545	0	0.123622	0.60333	0.275091
0.163636	0	0.122575	0.601673	0.273907
0.172727	0	0.121511	0.599842	0.272656
0.181818	0	0.120432	0.597838	0.271336
0.190909	0	0.119335	0.595659	0.269949
0.2	0	0.118222	0.593307	0.268494
0.209091	0	0.117093	0.590781	0.266971
0.218182	0	0.115947	0.588081	0.265381
0.227273	0	0.114784	0.585207	0.263723
0.236364	0	0.113605	0.582159	0.261996
0.245455	0	0.11241	0.578937	0.260202
0.254545	0	0.111197	0.575541	0.25834
0.263636	0	0.109969	0.571972	0.256411
0.272727	0	0.108724	0.568228	0.254413
0.281818	0	0.107462	0.56431	0.252348
0.290909	0	0.106184	0.560218	0.250214
0.3	0	0.104889	0.555952	0.248013
0.309091	0	0.103578	0.551512	0.245744
0.318182	0	0.10225	0.546898	0.243408
0.327273	0	0.100905	0.542109	0.241003
0.336364	0	0.0995445	0.537147	0.23853
0.345455	0	0.0981671	0.53201	0.23599
0.354545	0	0.0967732	0.526699	0.233382
0.363636	0	0.0953627	0.521213	0.230706
0.372727	0	0.0939357	0.515554	0.227962
0.381818	0	0.0924922	0.50972	0.22515
0.390909	0	0.0910321	0.503712	0.22227
0.4	0	0.0895556	0.497529	0.219322
0.409091	0	0.0880624	0.491172	0.216307
0.418182	0	0.0865528	0.48464	0.213223
0.427273	0	0.0850266	0.477935	0.210072
0.436364	0	0.0834839	0.471054	0.206853
0.445455	0	0.0819247	0.463999	0.203566
0.454545	0	0.0803489	0.45677	0.200211
0.463636	0	0.0787567	0.449366	0.196788
0.472727	0	0.0771478	0.441788	0.193297
0.481818	0	0.0755225	0.434034	0.189738
0.490909	0	0.0738806	0.426107	0.186111
0.5	0	0.0722222	0.418004	0.182417
0.509091	0	0.0705473	0.409727	0.178654
0.518182	0	0.0688558	0.401275	0.174824
0.527273	0	0.0671478	0.392649	0.170925
0.536364	0	0.0654233	0.383847	0.166959
0.545455	0	0.0636823	0.374871	0.162925
0.554545	0	0.0619247	0.36572	0.158822
0.563636	0	0.0601506	0.356394	0.154652
0.572727	0	0.05836	0.346893	0.150414
0.581818	0	0.0565528	0.337217	0.146108
0.590909	0	0.0547291	0.327366	0.141734
0.6	0	0.0528889	0.31734	0.137291
0.609091	0	0.0510321	0.307139	0.132781
0.618182	0	0.0491589	0.296763	0.128203
0.627273	0	0.0472691	0.286212	0.123557
0.636364	0	0.0453627	0.275486	0.118843
0.645455	0	0.0434399	0.264584	0.114061
0.654545	0	0.0415005	0.253507	0.109211
0.663636	0	0.0395445	0.242255	0.104293
0.672727	0	0.0375721	0.230828	0.099307
0.681818	0	0.0355831	0.219225	0.0942529
0.690909	0	0.0335776	0.207447	0.0891308
0.7	0	0.0315556	0.195494	0.0839406
0.709091	0	0.029517	0.183365	0.0786825
0.718182	0	0.0274619	0.171061	0.0733563
0.727273	0	0.0253903	0.158581	0.067962
0.736364	0	0.0233021	0.145925	0.0624997
0.745455	0	0.0211974	0.133094	0.0569694
0.754545	0	0.0190762	0.120088	0.051371
0.763636	0	0.0169385	0.106905	0.0457046
0.772727	0	0.0147842	0.0935473	0.03997
0.781818	0	0.0126134	0.0800135	0.0341674
0.790909	0	0.0104261	0.0663038	0.0282968
0.8	0	0.00822222	0.0524184	0.022358
0.809091	0	0.00600184	0.038357	0.0163512
0.818182	0	0.00376492	0.0241198	0.0102762
0.827273	0	0.00151148	0.00970658	0.00413319
0.836364	0	-0.000758494	-0.00488263	-0.00207795
0.845455	0	-0.003045	-0.0196479	-0.0083572
0.854545	0	-0.00534803	-0.0345892	-0.0147046
0.863636	0	-0.00766758	-0.0497067	-0.0211201
0.872727	0	-0.0100037	-0.0650003	-0.0276037
0.881818	0	-0.0123563	-0.0804702	-0.0341554
0.890909	0	-0.0147254	-0.0961163	-0.0407753
0.9	0	-0.0171111	-0.111939	-0.0474633
0.909091	0	-0.0195133	-0.127937	-0.0542195
0.918182	0	-0.021932	-0.144113	-0.0610439
0.927273	0	-0.0243673	-0.160464	-0.0679364
0.936364	0	-0.0268191	-0.176992	-0.074897
0.945455	0	-0.0292874	-0.193697	-0.0819259
0.954545	0	-0.0317723	-0.210578	-0.0890229
0.963636	0	-0.0342736	-0.227636	-0.0961881
0.972727	0	-0.0367916	-0.24487	-0.103422
0.981818	0	-0.039326	-0.262281	-0.110723
0.990909	0	-0.041877	-0.279869	-0.118093
1	0	-0.0444444	-0.297634	-0.125531
